# Supplementary material for: Big data empowerment: Digital transformation and governance of minority shareholders: Evidence from China
Source: PLoS One. 2024 Apr 16;19(4):e0302268. doi: 10.1371/journal.pone.0302268 (PMC11020940; doi:10.1371/journal.pone.0302268)
Supplement: S1 File — (ZIP) [file pone.0302268.s001.zip]

Archive with 7 entries (6 files):
- S1/
- S1/.DS_Store
- __MACOSX/S1/._.DS_Store
- S1/panel_data2.xlsx
- S1/data_analysis_code.txt
- __MACOSX/S1/._data_analysis_code.txt
- S1/basic_info.xlsx
