# Supplementary material for: Big data empowerment: Digital transformation and governance of minority shareholders: Evidence from China
Source: PLoS One. 2024 Apr 16;19(4):e0302268. doi: 10.1371/journal.pone.0302268 (PMC11020940; doi:10.1371/journal.pone.0302268)
Supplement: S1 File — (ZIP) [file pone.0302268.s001.zip › S1/panel_data2.xlsx]

## Sheet: Sheet1
stkcd	year	stock_lq	totalassets	rpt	digit_word	it_dir	erp	digit_inv	digit_product	fin_tech	ln_svi	ln_post	atd_rate	Size	Lev	ROA	Growth	Board	Indep	Dual	Top1	Top5	Top10	Balance1	Balance2	SOE	FirmAge	INST	Big4	indu	it_prop	mmx_z_digit_word	mmx_erp	mmx_z_digit_inv	mmx_digit_product	mmx_z_it_dir	mmx_z_fin_tech	mmx_z_ln_svi	mmx_z_ln_post	f1	f2	f3	f4	f5	f6	f7	f8	digital	media
2	2011	0.609973	2.96208e+11	0.318516	0	1.09861	0	0	0	0.6866	10.7534	10.212	0.4132	25.7823	0.770997	0.045325	0.415447	2.3979	0.363636	0	0.147255	0.194724	0.231411	0.0831905	0.322359	0	3.17805	0.437155	1	K	0.2	0	0	0	0	0.477121	0.0844743	0.333437	0.292777	-2.13806	-0.199798	0.428263	1.35864	-1.48574	-0.492172	0.0957621	-0.330615	-0.951211	8.49617
2	2012	0.589176	3.78802e+11	0.247396	0	1.09861	0	0	0	1.3831	10.5524	9.82763	0.4373	25.8266	0.783163	0.046407	0.436505	2.3979	0.363636	0	0.14725	0.193658	0.234301	0.0860874	0.315165	0	3.21888	0.499559	1	K	0.2	0	0	0	0	0.477121	0.195591	0.327206	0.259135	-2.06244	-0.319301	0.420293	1.27861	-1.13216	-0.357691	0.123964	-0.249489	-0.894996	8.70748
2	2013	0.948251	4.79205e+11	0.196883	0	0.693147	0	0	1	2.4561	10.6519	10.3597	0.3015	25.8406	0.77997	0.042651	0.313263	2.3979	0.363636	0	0.14699	0.189909	0.222961	0.082633	0.27693	0	3.2581	0.386589	1	K	0.1	0	0	0	1	0.30103	0.366773	0.33029	0.305703	-1.6363	0.999109	-0.834326	0.341371	-0.434122	-0.165928	0.283823	-0.230236	-0.704423	8.83942
2	2014	1.08868	5.08409e+11	0.0521577	0.693147	0.693147	0	0	0	2.5598	10.7371	10.1467	0.5626	25.8743	0.772046	0.039059	0.081002	2.3979	0.363636	0	0.149082	0.335616	0.378859	0.799105	1.25122	0	3.29584	0.426325	1	K	0.1	0.0769938	0	0	0	0.30103	0.688284	0.332933	0.287066	-1.46925	-0.968989	0.258979	0.264986	0.262636	-0.193181	0.109387	-0.218055	-0.689374	8.97398
2	2015	2.45312	521620499616	0.0569149	1.60944	0	0	0	0	3.7379	10.768	10.9918	0.7991	25.9664	0.777015	0.046351	0.335828	2.3979	0.363636	0	0.152264	0.42804	0.553547	0.781433	1.81117	0	3.3322	0.531827	1	K	0	0.178774	0	0	0	0	0.876233	0.333891	0.361026	-1.2631	-1.31048	0.0940349	-0.931619	0.690022	-0.433166	-0.195137	-0.337259	-0.772945	8.96354
2	2016	1.49285	521620499616	0.0922702	0.693147	0	1	0	0	2.95065	10.768	10.9918	1.0275	26.0627	0.805367	0.039322	0.229754	2.3979	0.363636	0	0.152436	0.444522	0.574043	0.781433	1.91612	0	3.3673	0.531323	1	K	0	0.0769938	1	0	0	0	0.750639	0.333891	0.361026	-1.11879	-0.134855	1.84136	-1.36387	0.315841	-0.156616	0.406497	-0.332206	-0.411189	8.90883
2	2017	0.440959	521620499616	0.0838296	1.38629	0.693147	0	0	1	3.0492	10.768	10.6665	0.788402	26.0627	0.839813	0.037283	0.010063	2.3979	0.363636	1	0.293755	0.569841	0.685318	0.405482	0.939851	0	3.4012	0.6814	1	K	0.1	0.153988	0	0	1	0.30103	0.766362	0.333891	0.332556	-0.803949	0.512398	-0.884938	-0.0127712	0.803741	-0.149212	-0.0222043	-0.189385	-0.334295	8.69165
2	2018	0.507439	521620499616	0.0493846	1.79176	0.693147	0	0.86	0	3.99859	14.6546	10.4382	0.905193	26.0627	0.845856	0.03658	0.225537	2.3979	0.363636	0	0.293755	0.601533	0.71706	0.405482	1.04774	0	3.43399	0.756954	1	K	0.1	0.199026	0	0.0351774	0	0.30103	0.917823	0.454404	0.312575	-0.660622	-1.3437	0.17456	-0.00143058	0.781882	-0.19573	-0.0898924	0.0266545	-0.370465	8.58017
2	2019	0.544478	521620499616	0.0613927	1.79176	0.693147	0	0.86	0	4.21661	14.3772	9.90209	0.811503	26.0627	0.843589	0.033839	0.235873	2.30259	0.4	0	0.28692	0.545858	0.64247	0.486571	0.902475	0	3.46574	0.701982	1	K	0.111111	0.199026	0	0.0351774	0	0.30103	0.952605	0.445802	0.265652	-0.696721	-1.36896	0.186046	-0.0141321	0.919501	-0.111212	-0.125551	0.124477	-0.369553	8.25166
2	2021	0.895819	521620499616	0.119607	3.00259	1.38629	0	0.86	1	4.15707	17.5505	13.0091	0.726213	26.0627	0.797398	0.019995	0.080375	2.3979	0.363636	0	0.278942	0.525463	0.573786	0.586235	0.883772	0	3.52636	0.611074	1	K	0.3	0.333523	0	0.246238	1	0.60206	0.943106	1	1	2.54958	-0.333059	-1.32956	0.280736	-0.108295	-0.283355	0.635142	-0.384991	0.947483	9.44951
2	2022	1.10986	521620499616	0.080066	2.77944	1.38629	0	0.86	0	4.17712	17.5505	10.6203	0.723194	26.0627	0.769515	0.020321	0.112723	2.3979	0.363636	0	0.278815	0.533635	0.593412	0.587889	0.913939	0	3.52636	0.633986	1	K	0.3	0.50246	0	0.246238	0	0.60206	0.946305	1	0.790923	2.26111	-1.88264	-0.0929139	0.513415	-0.195169	-0.567464	-0.282316	0.0572644	0.743098	7.35308
4	2011	2.49009	2.39806e+08	0.00931953	0	1.09861	0	0	1	0.6866	8.09022	8.16707	0.261	19.9872	0.294935	0.048318	-0.432705	2.07944	0.375	0	0.260961	0.392662	0.427821	0.153615	0.504677	0	3.2581	0.366657	0	C2	0.285714	0	0	0	1	0.477121	0.0844743	0.250858	0.113794	-2.14857	1.47208	-0.618284	1.23984	-1.00981	-0.0663823	-0.117234	0.0260906	-0.81705	3.3673
4	2012	2.52473	2.39806e+08	0.00759322	0	0.693147	0	0	1	1.3831	8.17299	7.91754	0.2721	19.9872	0.232528	0.040153	0.306825	2.19722	0.333333	0	0.260961	0.354702	0.383636	0.16009	0.359215	0	3.29584	0.318697	0	C2	0.125	0	0	0	1	0.30103	0.195591	0.253425	0.0919541	-2.23863	1.28937	-0.707806	0.563981	-0.749213	-0.0284707	-0.130383	0.0966561	-0.928253	2.89037
4	2013	2.73409	2.42152e+08	0.00866749	0	1.09861	0	0	0	2.4561	8.26428	7.75791	0.2944	19.9872	0.403239	0.026648	-0.252444	2.19722	0.333333	0	0.260961	0.366834	0.406303	0.188264	0.405704	0	3.3322	0.356485	0	C2	0.25	0	0	0	0	0.477121	0.366773	0.256256	0.0779824	-2.2077	-0.44282	0.469845	1.20835	-0.458886	0.0350971	-0.0365346	0.0566216	-0.883067	5.16479
4	2014	3.163	3.38283e+08	0.123691	0	0.693147	0	0	1	2.5598	8.44588	8.00437	0.261859	19.9872	0.534754	0.053838	0.107499	2.19722	0.333333	0	0.260961	0.321234	0.357537	0.0912609	0.230966	0	3.3673	0.361763	0	C2	0.125	0	0	0	1	0.30103	0.383317	0.261887	0.0995538	-1.99559	1.06264	-0.748348	0.405157	-0.205843	0.116949	0.00480086	0.120056	-0.800796	5.78074
4	2015	4.97794	3.98674e+08	0.0272145	0	0.693147	0	0	1	3.7379	9.00995	7.8598	0.31146	19.9872	0.590402	0.018609	0.494308	2.19722	0.333333	1	0.284182	0.473963	0.51781	0.398851	0.667815	0	3.4012	0.523276	0	C2	0.125	0	0	0	1	0.30103	0.571267	0.279377	0.0869006	-1.7689	0.836529	-0.785253	0.249938	0.342095	0.274401	0.130845	0.209532	-0.677287	5.70044
4	2016	3.02271	2.39806e+08	0.00568209	0.693147	1.09861	0	0	1	2.95065	8.38071	8.96278	0.518812	19.9872	0.203456	0.127625	1.38821	2.19722	0.333333	1	0.284182	0.48604	0.538944	0.398851	0.710312	0	3.43399	0.517185	0	C2	0.25	0.0769938	0	0	1	0.477121	0.750639	0.259866	0.183439	-1.09431	0.662506	-0.752006	0.660534	0.949359	0.278798	0.0861369	-0.0113941	-0.306645	5.26786
4	2017	1.98027	2.68844e+08	0.00588965	0	1.09861	0	0	1	3.0492	8.16798	8.42002	0.298855	19.9872	0.315247	0.023925	-0.497276	2.19722	0.333333	1	0.284327	0.483512	0.562126	0.351704	0.700549	0	3.46574	0.532128	0	C2	0.25	0	0	0	1	0.477121	0.461395	0.25327	0.135934	-1.67003	1.02185	-0.697229	0.922456	0.0898789	0.232212	0.143346	0.0273578	-0.564445	2.83321
4	2018	0.777282	3.51177e+08	0.00478049	0.693147	1.09861	0	0	0	3.99859	7.78615	7.99463	0.723771	19.9906	0.477966	-0.069716	1.64685	2.19722	0.333333	1	0.284327	0.487658	0.617691	0.22606	0.715131	0	3.49651	0.462119	0	C2	0.25	0.0769938	0	0	0	0.477121	0.917823	0.24143	0.0987019	-1.38899	-1.09371	0.381389	0.744007	1.20904	0.352459	0.0169987	0.0715452	-0.475418	2.48491
4	2019	1.29345	1.49449e+09	0.633566	2.77259	1.38629	0	0.86	1	4.21661	15.1666	7.81964	0.496161	21.1251	0.0602434	-0.003905	-0.510632	2.19722	0.333333	1	0.284327	0.453555	0.544812	0.22606	0.595188	0	3.52636	0.44131	0	C2	0.375	0.307975	0	0.246238	1	0.60206	0.952605	0.926079	0.545792	1.77377	-0.195469	-1.16551	0.427582	0.235674	0.294863	0.194279	0.531073	0.732395	2.56495
4	2021	4.0829	1.11057e+09	0.0023912	5.00407	1.60944	1	0.86	1	4.15707	15.1322	11.6044	0.478633	20.8281	0.146164	-0.213935	0.02999	2.19722	0.333333	1	0.153054	0.444655	0.514168	0.581767	1.90522	0	3.52636	0.375887	0	I	0.5	0.555845	1	0.246238	1	0.69897	0.943106	0.925014	0.877055	3.34912	0.77396	0.572124	0.0898166	0.226536	-0.287103	-0.0990857	-0.129448	1.62082	6.99942
5	2011	1.14649	1.26059e+09	0.276249	0	0	0	0	0	0.6866	8.88257	7.95332	0.243	20.9548	0.476484	0.008938	-0.456148	2.63906	0.333333	0	0.201502	0.276035	0.29591	0.180825	0.369887	0	3.09104	0.260257	0	S	0	0	0	0	0	0	0.0844743	0.275428	0.0950859	-3.01638	-0.275962	0.308373	-0.168166	-1.53295	-0.449253	-0.345507	0.0172436	-1.52639	3.09104
5	2012	0.87796	1.3197e+09	0.368285	0	0	0	0	0	1.3831	8.77317	8.19754	0.243	21.0007	0.483142	0.017069	0.56483	2.63906	0.333333	0	0.201502	0.277278	0.30172	0.180825	0.376056	0	3.13549	0.253764	0	K	0	0	0	0	0	0	0.195591	0.272035	0.116461	-2.85984	-0.4105	0.281592	-0.265121	-1.21381	-0.372235	-0.258825	-0.0257187	-1.4479	4.04305
5	2013	0.93449	1.18865e+09	0.400256	0	0	0	0	0	2.4561	8.65011	7.82764	0.240048	20.8961	0.474831	-0.033763	-0.476352	2.63906	0.333333	0	0.201502	0.280148	0.298666	0.180825	0.390299	0	3.17805	0.254159	0	K	0	0	0	0	0	0	0.366773	0.268219	0.0840858	-2.70846	-0.602124	0.261122	-0.395555	-0.685447	-0.189794	-0.18889	0.0650536	-1.35147	4.18965
5	2014	2.41899	1.36666e+09	0.444633	0.693147	0	0	0	0	2.5598	9.14652	8.66854	0.46498	21.0356	0.509964	0.033784	0.013739	2.63906	0.333333	0	0.201502	0.254571	0.268685	0.180825	0.263367	0	3.21888	0.249061	0	K	0	0.0769938	0	0	0	0	0.688284	0.283612	0.157686	-2.04658	-1.01001	0.188948	-0.69387	0.24663	-0.149707	-0.189142	-0.0133278	-1.05925	3.89182
5	2015	6.82369	2.19401e+09	0.293452	1.60944	0	0	0	0	3.7379	10.5058	10.4191	0.450268	21.509	0.44704	-0.030349	0.593989	2.63906	0.333333	0	0.174052	0.264764	0.303558	0.165325	0.521178	0	3.2581	0.241938	0	K	0	0.178774	0	0	0	0	0.876233	0.325761	0.310903	-1.34407	-1.29422	0.112958	-0.914859	0.726227	-0.375692	-0.255155	-0.235417	-0.795504	3.73767
5	2016	2.27403	2.52724e+09	0.80789	2.07944	1.09861	0	0.86	0	2.95065	16.7754	9.99397	0.452892	21.6504	0.463708	0.049547	1.85009	2.63906	0.333333	0	0.174052	0.269004	0.320311	0.165325	0.545538	0	3.29584	0.275337	0	N	0.142857	0.230982	0	0.246238	0	0.477121	0.750639	0.975965	0.736101	1.22237	-1.65322	-0.144481	0.306655	-0.908768	-0.191663	0.500824	0.0324331	0.284123	2.56495
5	2017	0.878856	2.9121e+09	0.62491	1.09861	1.09861	0	0	0	3.0492	8.93475	9.08012	0.4405	21.7921	0.517747	0.008433	0.101811	2.63906	0.333333	0	0.174052	0.269124	0.320357	0.215109	0.546228	0	3.3322	0.257334	0	N	0.142857	0.122032	0	0	0	0.477121	0.766362	0.277045	0.193709	-1.29433	-0.957959	0.377624	0.827221	0.69682	0.00866309	-0.110973	-0.0869099	-0.492686	3.21888
5	2018	0.737152	3.12142e+09	0.289596	0.693147	1.09861	0	0	1	3.99859	8.59966	8.41117	0.440822	21.8616	0.49404	0.051959	-0.084271	2.63906	0.357143	0	0.174052	0.268069	0.296133	0.260234	0.540166	0	3.3673	0.268842	0	N	0.153846	0.0769938	0	0	1	0.477121	0.917823	0.266655	0.135159	-0.95609	0.47466	-0.769965	0.535514	1.46591	0.463863	0.150561	0.137836	-0.214573	2.63906
5	2019	1.50701	3.03184e+09	0.296889	0.693147	1.09861	0	0	1	4.21661	8.62282	8.75763	0.441298	21.8324	0.425337	0.058018	0.136632	2.48491	0.416667	0	0.174052	0.266054	0.29304	0.260234	0.528589	0	3.4012	0.244665	0	N	0.181818	0.0769938	0	0	1	0.477121	0.952605	0.267373	0.165483	-0.871597	0.425829	-0.78661	0.49776	1.55052	0.462771	0.203497	0.0722188	-0.180203	2.63906
6	2011	1.26336	8.32197e+09	0.000881708	0.693147	0	0	0	1	0.6866	8.65979	8.59156	0.794	22.8422	0.652855	0.051404	0.107127	2.19722	0.333333	0	0.19932	0.407383	0.481734	0.335188	1.04386	1	3.13549	0.433039	0	K	0	0.0769938	0	0	1	0	0.389441	0.26852	0.150948	-2.07935	0.939446	-0.879102	-0.633848	-0.320049	-0.213986	-0.334525	0.0348113	-1.02419	4.49981
6	2012	1.03127	9.34343e+09	0.0656447	1.09861	1.09861	0	0	1	1.3831	8.51032	8.10198	0.5344	22.9579	0.620165	0.071277	0.188072	2.19722	0.333333	0	0.19932	0.433425	0.530953	0.338868	1.17452	1	3.17805	0.506491	0	K	0.25	0.122032	0	0	1	0.477121	0.500558	0.263885	0.108098	-1.3963	0.971399	-0.671612	0.882852	0.271997	0.0495178	-0.312252	0.155523	-0.465811	4.27667
6	2013	1.17205	9.96816e+09	0.0210149	0.693147	1.09861	0	0	1	2.4561	8.69177	8.2963	0.5499	23.0227	0.579972	0.072289	0.498858	2.19722	0.333333	0	0.203114	0.471863	0.548334	0.49586	1.32314	1	3.21888	0.542016	0	K	0.25	0.0769938	0	0	1	0.477121	0.67174	0.269511	0.125105	-1.25655	0.765461	-0.721283	0.740358	0.741533	0.260437	-0.00977702	0.135582	-0.375996	3.8712
6	2014	1.75813	1.17532e+10	0.0177625	0	1.09861	0	0	0	2.5598	8.81514	8.74656	0.351241	23.1874	0.64142	0.046967	-0.494946	2.19722	0.333333	0	0.219283	0.399162	0.41884	0.550509	0.820305	1	3.2581	0.370436	0	K	0.25	0	0	0	0	0.477121	0.383317	0.273336	0.164514	-2.04442	-0.491761	0.43308	1.16505	-0.475118	-0.0527687	0.0811189	-0.110903	-0.832208	4.33073
6	2015	4.11347	1.27035e+10	0.28789	0	1.09861	0	0	0	3.7379	9.54906	9.25751	0.34359	23.2651	0.646151	0.035883	0.569229	2.07944	0.375	0	0.219283	0.392738	0.41594	0.550509	0.79101	1	3.29584	0.404244	0	K	0.285714	0	0	0	0	0.477121	0.571267	0.296094	0.209235	-1.73032	-0.734617	0.375815	0.99163	0.0348945	0.0426282	0.270952	-0.146168	-0.684525	3.93183
6	2016	2.33458	1.31704e+10	0.300465	0	1.38629	0	0	1	2.95065	8.82555	9.71287	0.34473	23.3012	0.610499	0.062138	-0.080859	2.07944	0.375	0	0.219283	0.391163	0.408581	0.550509	0.783827	1	3.3322	0.394797	0	K	0.428571	0	0	0	1	0.60206	0.445672	0.273659	0.249091	-1.36562	1.04258	-0.684519	1.31583	0.0155438	0.141509	0.316796	-0.200114	-0.398282	3.58352
6	2017	1.49716	1.31399e+10	0.244232	0.693147	1.38629	0	0	0	3.0492	8.53107	9.12216	0.562638	23.2989	0.565648	0.06237	-0.118903	1.94591	0.428571	0	0.219283	0.391164	0.410644	0.550509	0.783832	1	3.3673	0.421236	0	K	0.5	0.0769938	0	0	0	0.60206	0.766362	0.264528	0.197389	-1.26135	-0.910865	0.42349	1.25273	0.739339	0.157394	0.0944586	-0.13382	-0.401259	2.77259
6	2018	1.29647	1.35367e+10	0.558556	0.693147	0.693147	0	0	0	3.99859	8.34118	9.20563	0.581014	23.3287	0.528236	0.069209	-0.151246	1.94591	0.428571	0	0.219283	0.412685	0.433565	0.637836	0.881974	1	3.4012	0.418461	0	K	0.166667	0.0769938	0	0	0	0.30103	0.917823	0.25864	0.204694	-1.41149	-1.18429	0.266488	0.118342	1.054	0.15423	0.0800859	-0.144276	-0.603245	3.61092
6	2019	0.921233	1.57453e+10	0.172324	0	0.693147	0	0	1	4.21661	8.0494	8.37008	0.365481	23.4798	0.544612	0.057582	0.485494	1.94591	0.428571	0	0.219283	0.416177	0.443264	0.641725	0.897899	1	3.43399	0.43612	0	K	0.166667	0	0	0	1	0.30103	0.647639	0.249593	0.131563	-1.65518	0.749255	-0.804567	0.181107	0.567928	0.32284	0.187019	0.0537688	-0.62303	2.99573
6	2021	0.618841	2.3601e+10	0.241558	0	0	0	0	1	4.15707	8.05596	8.61486	0.372235	23.8846	0.65322	0.028358	0.052419	2.07944	0.375	0	0.219283	0.400808	0.424578	0.686955	0.827812	1	3.49651	0.389554	0	K	0	0	0	0	1	0	0.638139	0.249796	0.152988	-1.96728	0.658932	-0.937819	-0.826429	0.393075	0.162084	0.0936048	0.00154206	-0.920934	7.54433
6	2022	2.72822	2.63991e+10	0.0930263	0	0	0	0	0	4.17712	8.52061	9.86745	0.373119	23.9966	0.679176	0.017922	0.197905	1.94591	0.428571	0	0.219283	0.396143	0.418775	0.686955	0.806538	1	3.52636	0.398113	0	K	0	0.0168653	0	0	0	0	0.641339	0.264204	0.26262	-2.10461	-0.968824	0.156425	-0.675079	0.0344696	-0.16119	0.0920649	-0.323969	-1.09645	2.89037
7	2012	2.15308	7.8968e+08	0.398968	0	0	0	0	1	1.3831	8.443	8.59452	0.4352	20.4871	0.624158	0.007696	0.891048	2.19722	0.333333	0	0.174079	0.401447	0.430206	0.621813	1.30612	0	3.21888	0.261761	0	H	0	0	0	0	1	0	0.195591	0.261798	0.151207	-2.47575	1.17466	-0.857783	-0.464517	-0.92507	-0.226345	-0.170093	-0.0270955	-1.20217	3.68888
7	2013	2.24299	6.57512e+08	0.785246	0	0.693147	0	0	1	2.4561	8.71842	8.75132	0.2435	20.304	0.462754	0.026024	-0.314446	2.07944	0.375	0	0.174079	0.427358	0.481648	0.621813	1.45497	0	3.2581	0.327582	0	H	0.142857	0	0	0	1	0.30103	0.366773	0.270337	0.164931	-1.9123	1.0619	-0.769222	0.397436	-0.300116	0.0298014	0.0701285	-0.0192673	-0.782922	3.91202
7	2014	1.63721	6.80925e+08	0.768444	1.94591	0.693147	0	0.86	1	2.5598	12.5495	7.9047	0.496692	20.339	0.474294	-0.049883	-0.075814	1.79176	0.5	0	0.134246	0.375188	0.478237	0.806322	1.79478	0	3.29584	0.280746	0	H	0.2	0.216149	0	0.246238	1	0.30103	0.688284	0.844931	0.553238	0.845018	0.0599626	-1.24062	-0.336569	-0.658469	0.181157	0.178753	0.287401	0.171578	3.4012
7	2015	4.4829	4.80365e+08	1.10522	1.60944	1.09861	0	0	1	3.7379	8.93479	8.39276	0.480961	19.9901	0.223847	0.0228	-0.500442	2.07944	0.375	0	0.151673	0.357422	0.393394	0.713674	1.35653	0	3.3322	0.256472	0	H	0.285714	0.178774	0	0	1	0.477121	0.876233	0.277047	0.133548	-0.782991	0.51387	-0.742143	0.556858	1.38432	0.224922	-0.252341	0.187275	-0.171281	3.55535
7	2016	3.74679	5.14368e+08	0.238316	2.3979	1.38629	0	0.86	1	2.95065	15.6272	9.52828	0.479993	20.0584	0.149962	0.164	-0.505019	2.19722	0.333333	0	0.135254	0.396506	0.45505	0.800256	1.93157	0	3.3673	0.324911	0	H	0.375	0.266355	0	0.246238	1	0.60206	0.750639	0.940361	0.695342	1.67803	0.00050662	-1.19007	0.550681	-0.481181	0.0394531	0.39367	0.16872	0.638167	3.09104
7	2017	1.14709	4.42676e+08	1.38821	2.19722	1.38629	0	0.86	0	3.0492	14.7063	8.26488	0.489027	19.9872	0.118029	0.001661	0.020165	2.19722	0.333333	0	0.135254	0.396506	0.484194	0.800256	1.93157	0	3.4012	0.357636	0	K	0.375	0.244065	0	0.246238	0	0.60206	0.766362	0.911806	0.584762	1.10914	-1.56517	-0.0214851	0.771287	-0.656428	0.0612504	0.276706	0.266071	0.343087	2.07944
7	2018	3.58788	5.4471e+08	1.67686	0.693147	1.38629	0	0	0	3.99859	7.68138	9.44818	0.51931	20.1158	0.643431	-0.213935	0.070624	2.19722	0.333333	0	0.216483	0.39769	0.429419	0.5	0.83705	0	3.43399	0.2885	0	K	0.375	0.0769938	0	0	0	0.60206	0.917823	0.238181	0.225923	-1.07725	-1.08407	0.394178	1.12602	1.19361	0.283056	0.185598	-0.234884	-0.303357	2.48491
7	2019	3.33007	5.33693e+08	1.45474	0	1.09861	0	0	0	4.21661	7.63558	9.18009	0.26711	20.0953	0.601261	0.041226	-0.009966	1.60944	0.4	0	0.216483	0.413763	0.470716	0.5	0.911296	0	3.46574	0.252075	0	K	0.5	0	0	0	0	0.477121	0.647639	0.236761	0.202459	-1.72746	-0.795419	0.382752	0.945136	0.316348	0.169651	0.23975	-0.240292	-0.662069	2.3979
7	2022	3.1545	3.54186e+08	0.0974366	1.79861	1.09861	0	0.86	0	4.17712	11.6844	7.66059	0.434798	19.9872	0.711224	-0.016099	0.238229	1.60944	0.4	0	0.142539	0.337509	0.382095	0.759359	1.36784	0	3.52636	0.179675	0	K	0.5	0.3311	0	0.246238	0	0.477121	0.946305	0.818105	0.531871	1.16718	-1.76493	-0.0415941	0.233426	-0.0252902	0.133311	-0.154737	0.249932	0.332944	1.60944
8	2013	2.35836	6.26626e+08	0.0204715	0	0.693147	0	0	0	2.4561	8.797	7.73543	0.6559	20.2559	0.100605	0.036693	-0.081551	1.94591	0.428571	0	0.627115	0.669004	0.684888	0.0328732	0.0667964	0	3.21888	0.304192	0	H	0.166667	0	0	0	0	0.30103	0.366773	0.272774	0.0760155	-2.3826	-0.506149	0.390286	0.614707	-0.55059	-0.0548852	-0.0822685	0.0941632	-1.05262	3.95124
8	2014	2.01043	6.74028e+08	0.0101864	0	0.693147	0	0	1	2.5598	8.87603	7.26822	0.5292	20.3288	0.112276	0.011942	0.008977	1.94591	0.428571	0	0.514804	0.632008	0.665961	0.122191	0.227667	0	3.2581	0.129094	0	H	0.166667	0	0	0	1	0.30103	0.383317	0.275224	0.0351229	-2.06855	1.07256	-0.731686	0.420939	-0.180016	0.168841	-0.0434251	0.299068	-0.82009	4.17439
8	2015	4.75766	3.58935e+09	0.66747	2.70805	0.693147	1	17.8162	1	3.7948	17.0861	9.16827	0.582781	22.0012	0.189809	0.089088	1.85009	1.94591	0.428571	0	0.282176	0.475291	0.597158	0.339144	0.684378	0	3.29584	0.0943689	0	C3	0.166667	0.300807	1	0.939814	1	0.30103	0.885311	0.985599	0.663831	3.8801	0.0491201	-0.0101681	-1.66323	-2.11344	3.54109	-0.448112	0.288514	1.5896	3.82864
8	2016	1.11824	8.19266e+09	0.653506	3.46574	0	0	0.86	1	3.29897	16.9183	12.0347	0.463467	22.8265	0.246583	0.09006	0.448569	1.94591	0.428571	0	0.124596	0.297009	0.404339	0.550237	1.38378	0	3.3322	0.468515	0	C3	0	0.384969	0	0.246238	1	0	0.806208	0.980398	0.914716	1.68696	-0.336452	-1.51421	-1.60011	-0.689748	-0.658377	0.0260731	-0.227591	0.251889	3.93183
8	2017	0.427604	1.06783e+10	0.283237	4.34381	0	1	0.86	1	3.26019	16.547	11.1325	0.453715	23.0915	0.326949	0.094283	0.242497	1.94591	0.428571	0	0.124187	0.319365	0.433944	0.550237	1.57165	0	3.3673	0.507771	0	C3	0	0.482504	1	0.246238	1	0	0.800021	0.968882	0.83575	2.25893	0.713202	0.284711	-2.12581	-0.557928	-0.572663	-0.150369	0.0146633	0.785874	3.71357
8	2018	0.994596	1.04664e+10	0.302283	5.20401	0	1	0.86	1	4.20189	16.5982	11.8244	0.627955	23.0714	0.29251	0.032338	0.100376	2.19722	0.333333	0	0.2	0.475354	0.531931	0.620925	1.37677	1	3.4012	0.463069	0	C3	0	0.578054	1	0.246238	1	0	0.950256	0.970471	0.896312	2.72098	0.515537	0.25763	-2.27792	-0.103733	-0.689155	-0.358188	-0.0774969	0.969104	3.91202
8	2019	1.21702	1.20445e+10	0.497986	4.82831	0	1	0.86	1	4.40826	16.4496	11.9233	0.627972	23.2119	0.370962	0.04064	0.255465	2.19722	0.333333	0	0.22923	0.434457	0.479013	0.549058	0.895289	1	3.43399	0.452802	0	C3	0	0.536323	1	0.246238	1	0	0.98318	0.965862	0.904963	2.67947	0.478949	0.240747	-2.30201	-0.027686	-0.585232	-0.175506	-0.11528	0.964516	3.80666
8	2021	0.903897	1.23795e+10	0.406796	3.0979	1.38629	0	0.86	1	4.3435	16.3818	11.6849	0.651366	23.2393	0.568954	-0.109394	0.155036	2.19722	0.333333	1	0.256192	0.44857	0.478344	0.49128	0.750913	1	3.49651	0.430151	0	C3	0.375	0.34411	0	0.246238	1	0.60206	0.972848	0.963761	0.884103	2.39651	-0.322978	-1.28341	0.298105	0.0837149	-0.129175	0.45339	-0.177815	0.914309	6.23832
8	2022	1.49749	1.12481e+10	0.428702	2.64591	1.38629	0	0.86	0	4.36356	16.2686	9.24465	0.655265	23.1435	0.601696	-0.071702	-0.199499	2.19722	0.333333	1	0.256192	0.449971	0.477538	0.49128	0.756382	1	3.52636	0.431541	0	C3	0.375	0.479131	0	0.246238	0	0.60206	0.976048	0.96025	0.670516	2.02688	-1.86803	-0.0517717	0.536579	-0.0139823	-0.34046	-0.343573	0.257988	0.684601	2.07944
9	2011	2.72935	1.17856e+10	0.392705	0	0	0	0	1	0.6866	9.98787	10.9918	0.236	23.1901	0.650402	0.034886	0.263767	2.19722	0.333333	1	0.119568	0.259158	0.321615	0.521159	1.16745	0	3.09104	0.382339	0	S	0	0	0	0	1	0	0.0844743	0.3097	0.361026	-2.24963	1.23098	-0.920545	-0.446569	-1.41731	-0.574946	0.0285832	-0.439702	-1.17376	5.14749
9	2012	2.10582	1.31713e+10	0.335711	0	0	0	0	1	1.3831	9.74216	10.3947	0.2227	23.3013	0.643669	0.024626	-0.010003	2.07944	0.375	1	0.123429	0.243327	0.291244	0.504872	0.971392	0	3.13549	0.31664	0	S	0	0	0	0	1	0	0.195591	0.302081	0.308768	-2.20194	1.11676	-0.922012	-0.520771	-1.0517	-0.420628	0.0364787	-0.317452	-1.12525	4.33073
9	2013	2.36338	1.36118e+10	0.269259	1.09861	0	0	0	1	2.4561	9.77519	10.3308	0.3836	23.3342	0.628798	0.033166	0.032409	2.07944	0.375	1	0.123429	0.245917	0.276467	0.504872	0.992376	0	3.17805	0.29205	0	S	0	0.122032	0	0	1	0	0.67174	0.303105	0.303176	-1.39442	0.55091	-0.982817	-0.924331	0.418119	-0.242282	-0.135498	-0.204784	-0.740128	4.11087
9	2014	2.67394	1.47255e+10	0.276261	0.693147	0	0	0	1	2.5598	9.91498	10.1336	0.4242	23.4128	0.628934	0.033352	0.037654	1.94591	0.428571	1	0.123429	0.21818	0.241614	0.504872	0.767656	0	3.21888	0.258866	0	S	0	0.0769938	0	0	1	0	0.688284	0.30744	0.285916	-1.48674	0.536107	-0.991809	-0.929105	0.451388	-0.128485	0.0345123	-0.166426	-0.76374	3.93183
9	2015	5.53157	1.81139e+10	0.350735	1.09861	0	0	0	1	3.7379	10.3982	10.6825	0.4608	23.6199	0.638202	0.058826	0.128465	1.94591	0.428571	1	0.119113	0.202319	0.233735	0.467902	0.698547	0	3.2581	0.217726	0	S	0	0.122032	0	0	1	0	0.876233	0.322423	0.333955	-1.08488	0.293649	-1.03755	-1.10643	0.988153	-0.115637	0.0465448	-0.211968	-0.588529	4.06044
9	2016	3.64754	2.16229e+10	0.311459	2.19722	0	0	0.86	0	2.95065	17.2382	10.6156	0.4095	23.797	0.623791	0.021113	0.317839	2.19722	0.333333	1	0.119113	0.201108	0.23921	0.467902	0.648636	0	3.29584	0.198185	0	S	0	0.244065	0	0.246238	0	0	0.750639	0.990314	0.790507	0.819607	-1.82636	-0.366752	-1.31347	-1.15911	-0.492011	0.349814	-0.0644423	-0.156212	4.27667
9	2017	1.42927	2.71095e+10	0.342332	2.56495	0	0	0.86	1	3.0492	16.8414	10.0618	0.4358	24.0231	0.633121	0.013266	0.095413	2.19722	0.333333	1	0.119113	0.216644	0.255542	0.467902	0.649979	0	3.3322	0.196287	0	S	0	0.284911	0	0.246238	1	0	0.766362	0.97801	0.742039	1.18734	-0.240128	-1.4722	-1.50511	-0.753844	-0.326182	0.20694	0.140437	0.0935494	3.73767
9	2018	0.781506	2.98498e+10	0.237311	2.70805	0	0	0.86	1	3.99859	16.4706	9.57415	0.4334	24.1194	0.649896	0.023352	0.668047	2.19722	0.333333	1	0.119113	0.242114	0.272972	0.467902	1.03264	0	3.3673	0.203406	0	S	0	0.300807	0	0.246238	1	0	0.917823	0.966514	0.699356	1.32387	-0.40326	-1.47956	-1.6161	-0.263388	-0.173765	0.184319	0.242142	0.180555	3.43399
9	2019	1.45034	3.02098e+10	0.291106	2.70805	0	0	0.86	1	4.21661	16.396	9.6132	0.41	24.1314	0.645559	0.023705	0.019903	2.07944	0.375	1	0.119113	0.245187	0.278513	0.467902	1.05844	0	3.4012	0.216282	0	S	0	0.300807	0	0.246238	1	0	0.952605	0.9642	0.702774	1.36664	-0.44398	-1.48648	-1.64518	-0.160497	-0.145237	0.206657	0.233886	0.203358	2.94444
9	2021	3.69482	3.70732e+10	0.228501	2.77944	1.38629	0	0.86	1	4.15707	17.0925	10.8847	0.5786	24.3362	0.577624	0.051041	0.656944	2.07944	0.375	1	0.136359	0.286315	0.316979	0.473149	1.09971	0	3.46574	0.387313	0	S	0.428571	0.308737	0	0.246238	1	0.60206	0.943106	0.985797	0.814061	2.21875	-0.278818	-1.27006	0.341689	6.17215e-05	-0.0373291	0.526373	0.0177637	0.854114	8.2074
9	2022	2.88149	5.22933e+10	0.231547	2.64591	1.38629	0	0.86	0	4.17712	17.0942	10.6381	0.632177	24.6801	0.639676	0.055233	0.822934	2.07944	0.375	1	0.151933	0.394071	0.423736	0.989805	1.59372	0	3.49651	0.438903	0	S	0.428571	0.479131	0	0.246238	0	0.60206	0.946305	0.985849	0.792475	2.19646	-1.87527	-0.0940903	0.518872	-0.1951	-0.511163	-0.209048	0.0181139	0.722679	2.77259
10	2014	2.67528	8.04218e+08	0.0715303	0	0	0	0	1	2.3522	8.98216	8.59822		20.5054	0.314128	-0.082225	-0.364488	2.30259	0.4	0	0.299896	0.476855	0.492454	0.347572	0.590068	0	3.29584	0.156642	0	C3	0	0	0	0	1	0	0.350197	0.278515	0.151531	-2.27116	0.984912	-0.892382	-0.59593	-0.482604	-0.109676	-0.0528419	0.0258946	-1.09551	3.52636
10	2015	7.18407	5.16218e+09	0.475234	0	0	0	0	1	3.7948	9.46396	9.90384		22.3646	0.579577	0.006696	1.85009	2.30259	0.4	0	0.215111	0.384487	0.468153	0.309521	0.787389	0	3.3322	0.267904	0	E	0	0	0	0	1	0	0.580344	0.293455	0.265805	-1.81996	0.678653	-0.977699	-0.822722	0.118587	-0.0402311	0.223417	-0.183863	-0.897093	4.27667
10	2016	3.74287	4.85329e+09	0.221147	0	0.693147	0	0	1	2.95065	8.7155	9.79317		22.3029	0.544721	0.007765	0.100431	2.3979	0.363636	0	0.215111	0.355697	0.443358	0.193304	0.653551	0	3.3673	0.257469	0	E	0.1	0	0	0	1	0.30103	0.445672	0.270247	0.256119	-1.69145	0.94634	-0.813711	0.305602	-0.119702	0.00658343	0.210521	-0.224455	-0.697061	3.29584
10	2017	2.71883	3.10515e+09	0.798553	0	1.09861	0	0	1	3.0492	8.13262	9.52245		21.8563	0.620116	-0.141745	-0.280622	2.3979	0.363636	0	0.215111	0.340263	0.412164	0.175682	0.581802	0	3.4012	0.228413	0	E	0.2	0	0	0	1	0.477121	0.461395	0.252173	0.232424	-1.53607	0.998284	-0.728263	0.894248	0.0347636	0.13705	0.238521	-0.202555	-0.52785	2.83321
10	2018	1.74033	3.27328e+09	0.344006	0.693147	0.693147	0	0	0	3.99859	7.72362	9.52676		21.9091	0.819505	-0.213935	-0.510632	2.30259	0.4	0	0.135078	0.316544	0.434752	0.386982	1.34342	0	3.43399	0.32617	0	E	0.111111	0.0769938	0	0	0	0.30103	0.917823	0.239491	0.232801	-1.39711	-1.18246	0.263513	0.114687	1.05434	0.143915	0.0849146	-0.249321	-0.600267	2.70805
10	2021	1.96154	4.58749e+09	0.657034	0	0	0	0	0	4.15707	7.38368	8.44913		22.2466	0.812883	0.009656	0.247323	2.3979	0.363636	0	0.145655	0.337342	0.441235	0.372926	1.31603	0	3.52636	0.215879	0	E	0	0	0	0	0	0	0.638139	0.22895	0.138482	-2.36364	-0.916932	0.204984	-0.625475	0.119636	0.0247525	-0.0126778	-0.107694	-1.17157	5.743
10	2022	3.06114	3.62268e+09	0.173281	0	0	0	0	0	4.17712	8.24587	8.47136		22.0105	0.752552	-0.167251	-0.510632	1.60944	0.4	0	0.338393	0.483391	0.558606	0.124307	0.42849	0	3.52636	0.195985	0	E	0	0.0168653	0	0	0	0	0.641339	0.255685	0.140427	-2.28722	-0.934409	0.198918	-0.636957	0.112893	-0.031522	-0.040509	-0.0528458	-1.14683	2.07944
11	2011	6.98234	3.49961e+09	0.253051	0	0	0	0	0	0.6866	8.76956	9.2192	0.6424	21.9759	0.676791	0.080295	0.418244	2.19722	0.333333	0	0.543148	0.654925	0.664707	0.174798	0.205795	1	3.29584	0.0559333	0	K	0	0	0	0	0	0	0.0844743	0.271923	0.205882	-2.86549	-0.301984	0.273461	-0.200012	-1.59428	-0.556449	-0.23895	-0.251298	-1.48529	4.7362
11	2012	5.4673	3.95071e+09	0.543883	0	0	0	0	0	1.3831	8.46588	8.26333	0.643	22.0972	0.619304	0.099916	0.321415	2.19722	0.333333	0	0.54328	0.64767	0.656559	0.174755	0.192148	1	3.3322	0.039744	0	K	0	0	0	0	0	0	0.195591	0.262507	0.12222	-2.86423	-0.407538	0.282788	-0.264512	-1.20886	-0.369167	-0.264651	-0.0585742	-1.44957	4.81218
11	2013	4.32263	3.87325e+09	0.185942	0	0	0	0	0	2.4561	8.63985	8.34593	0.6414	22.0774	0.534334	0.076902	-0.130055	2.19722	0.333333	0	0.543301	0.646153	0.654312	0.174749	0.189309	1	3.3673	0.18334	0	K	0	0	0	0	0	0	0.366773	0.267901	0.129449	-2.64523	-0.613293	0.246468	-0.408865	-0.711531	-0.234715	-0.143904	-0.0426375	-1.33418	5.19296
11	2014	3.43678	3.88329e+09	0.130353	0	0.693147	0	0	1	2.5598	8.49504	7.99968	0.6384	22.0799	0.465632	0.107651	-0.216632	2.19722	0.333333	0	0.543301	0.6459	0.654774	0.174749	0.188844	1	3.4012	0.183644	0	K	0.125	0	0	0	1	0.30103	0.383317	0.263411	0.0991436	-1.99417	1.06204	-0.748706	0.404909	-0.206932	0.115949	0.00624387	0.124106	-0.800332	4.94164
11	2015	9.08186	4.37976e+09	0.0984755	1.09861	0.693147	0	0	1	3.7379	9.08786	8.8475	0.8595	22.2003	0.520347	0.037957	-0.150603	2.19722	0.333333	0	0.543301	0.646223	0.655236	0.174749	0.189438	1	3.43399	0.176163	0	K	0.125	0.122032	0	0	1	0.30103	0.876233	0.281793	0.173349	-1.0322	0.448534	-0.844217	-0.0402062	1.25099	0.213075	-0.0543384	0.0857283	-0.366675	4.63473
11	2016	8.69834	6.65436e+09	0.000927947	1.09861	0.693147	0	0	1	2.95065	8.79978	9.82715	0.8585	22.6185	0.637636	0.06432	0.911239	2.19722	0.333333	0	0.543301	0.653879	0.665635	0.174749	0.20353	1	3.46574	0.178262	0	K	0.125	0.122032	0	0	1	0.30103	0.750639	0.27286	0.259093	-1.07163	0.579078	-0.845584	0.0400418	0.83753	0.0282778	-0.0579128	-0.150875	-0.418413	4.84419
11	2017	5.76872	5.39333e+09	0.0334034	0.693147	0.693147	0	0	0	3.0492	8.60734	9.31632	0.8606	22.4084	0.458117	0.103416	0.410589	2.07944	0.375	0	0.543301	0.653879	0.66451	0.174749	0.20353	1	3.49651	0.173821	0	K	0.142857	0.0769938	0	0	0	0.30103	0.766362	0.266893	0.214383	-1.56564	-1.01226	0.289195	0.238162	0.593271	0.0071949	0.00517589	-0.169995	-0.693855	3.95124
11	2018	3.03987	5.8202e+09	0.457213	1.09861	0.693147	0	0	1	3.99859	8.34654	9.01091	0.8599	22.4846	0.425931	0.105705	-0.040435	2.19722	0.333333	0	0.638242	0.647416	0.655105	0.014587	0.0363411	1	3.52636	0.175339	0	K	0.125	0.122032	0	0	1	0.30103	0.917823	0.258806	0.187652	-0.993186	0.406631	-0.849295	-0.0730932	1.38569	0.255695	-0.0419967	0.010866	-0.343735	3.93183
11	2019	2.15875	1.07725e+10	1.21605	2.30259	0	0	0.86	0	4.21661	15.4847	8.87291	0.85901	23.1003	0.696768	0.083405	0.421359	2.19722	0.333333	0	0.638242	0.647493	0.655016	0.0139256	0.0367309	1	3.52636	0.724455	0	K	0	0.255768	0	0.246238	0	0	0.952605	0.935944	0.63798	0.796738	-2.00151	-0.335025	-1.42279	-0.420173	-0.139167	0.212733	0.215064	-0.0990276	3.61092
11	2021	1.60109	1.45819e+10	0.0379338	1.79861	1.09861	0	0.86	0	4.15707	12.2804	9.21124	0.826839	23.403	0.689266	0.073668	0.094434	2.19722	0.333333	0	0.505747	0.621457	0.633805	0.126197	0.22879	1	3.52636	0.69942	0	K	0.25	0.199787	0	0.0351774	0	0.477121	0.943106	0.380786	0.205185	-0.68253	-1.25653	0.303495	0.617419	1.06199	0.0762302	-0.210067	0.135202	-0.24938	8.85808
11	2022	2.21286	1.58003e+10	0.0626216	1.39315	1.09861	0	0	0	4.17712	8.15905	9.06647	0.82014	23.4833	0.717169	0.034557	-0.174377	2.30259	0.333333	0	0.505747	0.603091	0.615229	0.126197	0.192476	1	3.52636	0.690102	0	K	0.222222	0.260261	0	0.211061	0	0.477121	0.946305	0.708793	0.654921	0.959533	-1.70572	-0.0411583	0.258651	0.06226	0.0749428	0.156205	-0.276056	0.257531	3.78419
12	2011	2.01824	15281391077	0.275442	0.693147	0	0	0	0	0.6866	9.35231	9.73737	0.346	23.4499	0.521906	0.096394	0.068026	2.19722	0.333333	1	0.09	0.177172	0.208434	0.901144	2.28455	0	3.29584	0.274511	1	C3	0	0.0769938	0	0	0	0	0.389441	0.289993	0.251235	-2.25925	-0.68459	0.212727	-0.477022	-0.697044	-0.504855	-0.274537	-0.259744	-1.21349	3.89182
12	2012	1.58633	14335809746	0.400826	0.693147	0	0	0	0	1.3831	9.16988	8.96021	0.346	23.386	0.493004	0.024972	-0.154324	2.19722	0.333333	1	0.09	0.188198	0.217731	0.901144	2.35538	0	3.3322	0.36209	1	C3	0	0.0769938	0	0	0	0	0.500558	0.284336	0.183214	-2.23111	-0.795781	0.215755	-0.547047	-0.323989	-0.336638	-0.280022	-0.0963289	-1.17024	3.7612
12	2013	2.22736	15078866777	0.219458	0.693147	0	0	0	1	2.4561	9.1735	9.4358	0.346	23.4366	0.442868	0.110232	0.105719	2.19722	0.333333	1	0.09	0.189909	0.217077	0.825491	2.2275	0	3.3673	0.269822	1	C3	0	0.0769938	0	0	1	0	0.67174	0.284448	0.22484	-1.62203	0.581427	-0.961421	-0.891894	0.457974	-0.060529	-0.0648671	-0.0709242	-0.807237	3.78419
12	2014	1.87222	15284388305	0.226491	0	0.693147	0	0	1	2.5598	9.10679	9.7093	0.1792	23.4501	0.442985	0.056255	-0.089127	2.19722	0.333333	0	0.09	0.193607	0.228902	0.825491	1.9688	0	3.4012	0.193957	1	C3	0.125	0	0	0	1	0.30103	0.383317	0.28238	0.248778	-1.75938	1.01596	-0.803491	0.356157	-0.310401	-0.0507312	0.178971	-0.190645	-0.73515	3.80666
12	2015	3.67131	15657180160	0.308358	0	1.09861	0	0	1	3.7379	9.38642	10.4699	0.3059	23.4742	0.511696	0.035597	0.054849	1.60944	0.571429	0	0.110803	0.234468	0.309722	0.354007	1.11608	0	3.43399	0.465573	1	C3	0.5	0	0	0	1	0.477121	0.571267	0.29105	0.315348	-1.2393	0.830346	-0.788448	0.769915	0.277644	0.112583	0.43738	-0.305452	-0.409287	5.37528
12	2016	2.38331	17146815630	0.488011	0	1.38629	0	0	0	2.95065	8.93375	10.425	0.2907	23.5651	0.525907	0.049284	0.207673	1.94591	0.428571	1	0.154479	0.263034	0.321285	0.253923	0.702717	0	3.46574	0.468553	1	C3	0.5	0	0	0	0	0.60206	0.445672	0.277014	0.311421	-1.62249	-0.563621	0.425494	1.48825	-0.323617	-0.0947786	0.316789	-0.441735	-0.609544	5.52545
12	2017	1.5367	19535002368	0.391125	1.09861	1.09861	0	0	1	3.0492	8.58705	9.84177	0.4927	23.6955	0.55057	0.04518	0.212313	2.19722	0.333333	0	0.148415	0.252709	0.297083	0.253923	0.702719	0	3.49651	0.441303	0	C3	0.25	0.122032	0	0	1	0.477121	0.766362	0.266264	0.260373	-0.866174	0.619494	-0.771958	0.618538	0.967489	0.123242	0.00902223	-0.164705	-0.234933	3.7612
12	2018	0.682381	19114234184	0.174008	1.94591	1.09861	0	0.86	1	3.99859	12.059	9.00282	0.4953	23.6737	0.505634	0.024436	-0.024766	2.07944	0.375	0	0.148078	0.252135	0.295642	0.253923	0.702717	0	3.52636	0.440731	0	C3	0.285714	0.216149	0	0.246238	1	0.477121	0.917823	0.82972	0.649351	1.42432	-0.170938	-1.23532	0.0400214	0.0561939	0.372727	0.463659	0.0599573	0.525866	2.56495
12	2019	0.797279	18201235959	0.329824	2.07944	1.09861	0	0.86	0	4.21661	15.1891	8.47991	0.5091	23.6248	0.457957	0.030037	-0.013001	2.07944	0.375	0	0.150051	0.255494	0.311452	0.253923	0.702714	0	3.52636	0.473946	0	C3	0.285714	0.230982	0	0.246238	0	0.477121	0.952605	0.926778	0.603582	1.21013	-1.83514	-0.123555	0.191423	-0.191665	0.158904	0.434665	0.271753	0.343456	3.21888
12	2021	2.72364	19939364510	0.241514	2.89722	1.38629	0	0.86	1	4.15707	15.6178	12.5035	0.4969	23.716	0.404872	0.082557	0.277173	2.19722	0.333333	0	0.151883	0.266951	0.330807	0.253923	0.757609	0	3.52636	0.574471	0	C3	0.375	0.32182	0	0.246238	1	0.60206	0.943106	0.940072	0.955745	2.38481	-0.293742	-1.29849	0.309562	-0.0360909	-0.161392	0.56262	-0.405179	0.898401	7.95191
12	2022	2.2306	25904013306	0.00136529	2.64591	1.38629	0	0.86	0	4.17712	16.0073	9.90103	0.4692	23.9777	0.483645	0.089153	0.115171	2.07944	0.375	0	0.151883	0.23711	0.272619	0.253923	0.561136	0	3.52636	0.426904	0	C3	0.428571	0.479131	0	0.246238	0	0.60206	0.946305	0.952148	0.727967	2.06183	-1.84362	-0.0622502	0.546072	-0.128268	-0.415713	-0.314547	0.102196	0.684167	2.70805
14	2011	1.21949	1.79731e+09	0.528855	0	0.693147	0	0	0	0.6866	8.36537	7.9505	0.3393	21.3096	0.663812	0.038165	-0.456148	2.19722	0.333333	0	0.320227	0.377352	0.415601	0.0596737	0.178389	1	2.99573	0.389052	0	K	0.125	0	0	0	0	0.30103	0.0844743	0.25939	0.0948394	-2.70649	-0.172433	0.441625	0.844776	-1.38471	-0.303109	-0.256098	-0.0137466	-1.23294	3.29584
14	2012	5.62998	2.0205e+09	0.372454	0	0.693147	0	0	1	1.3831	9.01608	9.3259	0.3393	21.4266	0.686526	0.017379	0.053701	2.19722	0.333333	0	0.320227	0.378937	0.409283	0.0596737	0.183339	1	3.04452	0.394781	0	K	0.125	0	0	0	1	0.30103	0.195591	0.279567	0.215221	-2.03144	1.24656	-0.756324	0.521273	-0.843607	-0.1755	0.024694	-0.141369	-0.870267	4.80402
14	2013	5.156	1.89272e+09	0.624557	0	0.693147	0	0	0	2.4561	9.08343	9.04074	0.3698	21.3613	0.649425	0.017994	0.338565	2.19722	0.333333	0	0.320227	0.425007	0.444005	0.195473	0.327205	1	3.09104	0.416805	0	K	0.125	0	0	0	0	0.30103	0.366773	0.281655	0.190262	-2.21066	-0.538748	0.350261	0.578842	-0.624711	-0.176969	0.0427987	-0.157477	-1.00514	4.33073
14	2014	2.27197	2.23673e+09	1.08208	0	0.693147	0	0	1	2.5598	8.6447	8.40626	0.320237	21.5283	0.676601	0.030408	-0.092446	2.19722	0.333333	0	0.320227	0.357038	0.383676	0.036748	0.114953	1	3.13549	0.320804	0	K	0.125	0	0	0	1	0.30103	0.383317	0.268051	0.13473	-1.93816	1.05102	-0.761777	0.393283	-0.231652	0.0761893	0.0474791	0.0495129	-0.784777	4.23411
14	2015	4.66265	2.17051e+09	0.658202	0.693147	1.09861	0	0	0	3.7379	9.243	8.21771	0.54143	21.4982	0.643892	0.024238	-0.192651	2.19722	0.333333	0	0.320227	0.465059	0.494235	0.359492	0.452279	1	3.17805	0.477202	0	K	0.25	0.0769938	0	0	0	0.477121	0.876233	0.286604	0.118227	-1.35149	-1.07048	0.368317	0.761536	1.03537	0.255614	0.0654681	0.111445	-0.476321	3.78419
14	2016	2.62336	1.87381e+09	0.37465	0.693147	1.09861	0	0	1	2.95065	8.64085	9.04086	0.560248	21.3512	0.575952	0.014397	0.502267	2.19722	0.333333	0	0.328717	0.495443	0.527955	0.350214	0.507202	1	3.21888	0.515618	0	K	0.25	0.0769938	0	0	1	0.477121	0.750639	0.267932	0.190273	-1.07416	0.657078	-0.756828	0.656563	0.938364	0.26453	0.10278	-0.0112108	-0.300731	4.26268
14	2017	1.41808	1.52828e+09	1.40689	0	1.09861	0	0	0	3.0492	8.27582	8.70649	0.359028	21.1474	0.476437	0.00646	-0.173363	2.19722	0.333333	0	0.340167	0.437306	0.458681	0.20725	0.285563	1	3.2581	0.416884	0	K	0.25	0	0	0	0	0.477121	0.461395	0.256613	0.161007	-1.97919	-0.575055	0.424907	1.10587	-0.227622	0.0330702	0.106062	-0.126366	-0.790015	3.3322
14	2018	5.64962	1.91725e+09	0.252999	0	0.693147	0	0	0	3.99859	8.8533	9.63437	0.344315	21.3742	0.504366	0.089694	-0.302474	2.19722	0.333333	0	0.340167	0.372201	0.392265	0.0276914	0.0941714	1	3.29584	0.355717	0	K	0.125	0	0	0	0	0.30103	0.612856	0.27452	0.24222	-1.85701	-0.838026	0.289326	0.36267	0.0790398	-0.011353	0.239845	-0.26276	-0.829375	3.09104
14	2019	2.84608	1.97237e+09	0.0427922	0	0.693147	0	0	0	4.21661	8.29406	8.57508	0.355975	21.4025	0.515342	0.016522	0.224095	2.19722	0.333333	0	0.340167	0.375803	0.39782	0.0306063	0.10476	1	3.3322	0.345847	1	K	0.125	0	0	0	0	0.30103	0.647639	0.257179	0.149506	-1.9688	-0.847829	0.318522	0.365597	0.250876	0.126884	0.147762	-0.07455	-0.849606	2.3979
14	2021	1.09787	2.53887e+09	0.0136369	2.08629	1.09861	0	0.86	1	4.15707	15.1554	7.51915	0.560389	21.655	0.608645	0.019704	0.851127	2.07944	0.375	0	0.340167	0.401021	0.432684	0.0680457	0.178894	1	3.4012	0.344343	1	K	0.285714	0.231743	0	0.246238	1	0.477121	0.943106	0.925734	0.519492	1.42987	-0.213439	-1.22528	0.0326058	0.130405	0.405145	0.406881	0.568394	0.541678	8.03528
14	2022	7.5357	2.99066e+09	0.0787776	1.79861	1.09861	0	0.86	0	4.17712	12.6092	9.28934	0.563074	21.8188	0.59228	0.089717	0.189899	2.19722	0.333333	0	0.340167	0.370824	0.388793	0.0445977	0.0901234	1	3.43399	0.353514	1	K	0.25	0.3311	0	0.246238	0	0.477121	0.946305	0.846783	0.674428	1.40475	-1.81373	-0.0972044	0.184411	-0.1331	-0.0352882	0.0227156	-0.0284863	0.399369	3.13549
16	2011	1.82892	1.69065e+10	0.239533	1.94591	0.693147	0	0.86	1	0.6866	12.9853	9.25417	0.4348	23.551	0.749408	0.001449	-0.052236	1.94591	0.428571	1	0.19	0.280537	0.299123	0.250219	0.476511	1	3.29584	0.0918357	0	C3	0.166667	0.216149	0	0.246238	1	0.30103	0.389441	0.858443	0.67135	0.676154	0.375965	-1.22713	-0.128697	-1.62263	-0.205065	0.126596	-0.00255828	0.0296732	3.63759
16	2012	1.2793	1.65629e+10	0.165324	2.3979	0.693147	0	0.86	1	1.3831	15.893	8.72907	0.4102	23.5304	0.743593	0.002715	0.130737	1.94591	0.428571	0	0.19	0.275037	0.29048	0.257175	0.447563	1	3.3322	0.0624159	0	C3	0.166667	0.266355	0	0.246238	1	0.30103	0.500558	0.948604	0.625391	0.964634	0.212404	-1.25089	-0.233798	-1.3214	-0.243751	0.0683196	0.317331	0.153284	3.66356
16	2013	1.94605	1.57433e+10	0.191392	1.60944	1.09861	1	0	1	2.4561	8.69969	9.03587	0.4358	23.4797	0.728132	0.003705	0.091007	1.94591	0.428571	0	0.19	0.28263	0.304167	0.257513	0.487526	1	3.3673	0.0649719	0	C3	0.333333	0.178774	1	0	1	0.477121	0.67174	0.269757	0.189836	-0.451461	1.76633	1.02689	0.163859	0.799974	0.189204	-0.0405096	0.0645713	0.224717	4.18965
16	2014	2.42375	1.67794e+10	0.607373	1.79176	1.09861	0	0.86	0	2.5598	12.9675	8.73858	0.796319	23.5434	0.743884	0.003722	-0.029153	1.94591	0.428571	0	0.217508	0.310926	0.370227	0.177696	0.429492	1	3.4012	0.218038	0	C3	0.333333	0.199026	0	0.0351774	0	0.477121	0.688284	0.402093	0.163815	-1.01466	-0.956107	0.357897	0.834309	0.313534	-0.119063	-0.381853	0.242803	-0.421433	4.38203
16	2015	7.28049	1.42504e+10	0.131051	2.07944	0.693147	0	0.86	0	3.7379	16.7067	10.1607	0.520446	23.38	0.784184	-0.082234	-0.052942	1.60944	0.571429	1	0.217508	0.360871	0.399693	0.343678	0.659116	1	3.43399	0.106717	0	C3	0.25	0.230982	0	0.246238	0	0.30103	0.876233	0.973835	0.750696	1.19436	-1.85988	-0.247068	-0.39074	-0.622443	-0.173325	0.527454	0.00938959	0.19433	5.01728
16	2016	2.40639	1.72431e+10	0.679136	2.19722	0.693147	0	0.86	0	2.95065	16.3701	9.95736	0.59086	23.5707	0.807546	0.005854	0.103515	1.94591	0.428571	1	0.217508	0.361664	0.405256	0.347693	0.662762	1	3.46574	0.352381	0	C3	0.166667	0.244065	0	0.246238	0	0.30103	0.750639	0.963397	0.732897	1.03477	-1.7035	-0.211336	-0.280967	-0.968061	-0.278633	0.368619	0.0179364	0.110775	5.39816
16	2017	1.11935	2.35587e+10	0.606289	2.83321	0.693147	0	0.86	1	3.0492	15.8701	11.5182	0.547999	23.8828	0.652011	0.209458	0.538363	1.94591	0.428571	0	0.217508	0.361077	0.416059	0.347693	0.660063	1	3.49651	0.340841	0	C3	0.166667	0.314709	0	0.246238	1	0.30103	0.766362	0.947895	0.869512	1.71974	-0.163525	-1.36928	-0.529622	-0.653065	-0.35151	0.293398	-0.211629	0.449754	3.61092
16	2018	0.954842	3.29851e+10	0.709941	2.63906	0.693147	0	0.86	0	3.99859	15.7303	8.80627	0.580649	24.2193	0.713465	0.02365	0.477109	1.94591	0.428571	1	0.217508	0.360885	0.404475	0.347693	0.65918	1	3.52636	0.355262	0	C3	0.166667	0.293143	0	0.246238	0	0.30103	0.917823	0.943561	0.632148	1.16615	-1.86854	-0.192649	-0.389284	-0.373961	-0.110838	0.161127	0.251608	0.203908	4.27667
16	2019	1.4129	4.2587e+10	0.60937	2.3979	0.693147	0	0.86	0	4.21661	15.7326	8.93735	0.463807	24.4748	0.766908	0.008864	0.194948	1.94591	0.428571	1	0.217508	0.360885	0.403791	0.347693	0.65918	1	3.52636	0.354935	0	C3	0.166667	0.266355	0	0.246238	0	0.30103	0.952605	0.943631	0.64362	1.16787	-1.91096	-0.208957	-0.418464	-0.29086	-0.0411357	0.296523	0.221273	0.213275	3.52636
16	2021	1.43967	3.98745e+10	0.587959	4.19651	1.60944	1	0.86	1	4.15707	15.8535	12.5407	0.464145	24.409	0.744174	0.017976	-0.024732	1.94591	0.428571	1	0.217508	0.386823	0.441334	0.343678	0.778431	1	3.52636	0.332097	0	C3	0.666667	0.466142	1	0.246238	1	0.69897	0.943106	0.947378	0.959005	3.30762	0.7479	0.518154	0.0697777	0.115801	-0.217321	0.351977	-0.304044	1.6028	8.75274
16	2022	0.84448	3.80164e+10	0.709255	4.33759	1.60944	1	0.86	1	4.17712	16.4642	11.809	0.463675	24.3613	0.777428	-0.045452	-0.397069	1.94591	0.428571	1	0.217508	0.384255	0.437957	0.343678	0.766625	1	3.52636	0.346398	0	C3	0.666667	0.774683	1	0.246238	1	0.69897	0.946305	0.966317	0.894959	3.88529	0.735178	0.601448	0.0485658	0.296097	-0.760331	-0.863071	-0.0232826	1.78958	3.63759
17	2014	1.60819	2.39806e+08	0.0066387	0	0.693147	0	0	0	2.5598	8.51118	9.07349	0.126	19.9872	0.737887	0.056975	-0.217774	2.19722	0.333333	0	0.115188	0.200335	0.233234	0.425134	0.7392	0	3.13549	0.330471	0	C3	0.125	0	0	0	0	0.30103	0.383317	0.263911	0.193129	-2.21036	-0.550743	0.351929	0.568676	-0.562002	-0.149252	0.0344278	-0.197985	-1.00061	3.17805
17	2015	4.62869	2.39806e+08	0.00767662	0	0.693147	0	0	0	3.7379	9.06824	9.61287	0.126	19.9872	0.708077	-0.002176	-0.193712	2.07944	0.375	1	0.115188	0.200935	0.227385	0.193577	0.512823	0	3.17805	0.227102	0	C3	0.142857	0	0	0	0	0.30103	0.571267	0.281185	0.240338	-1.89995	-0.791688	0.295622	0.395845	-0.0486606	-0.0512658	0.220081	-0.25021	-0.854205	3.29584
17	2016	4.34698	2.39806e+08	0.00649144	0.693147	0.693147	0	0	0	2.95065	8.58607	9.91378	0.3744	19.9872	0.680489	0.077865	-0.169715	2.07944	0.375	1	0.115188	0.201108	0.23921	0.250482	0.630014	0	3.21888	0.214825	0	C3	0.142857	0.0769938	0	0	0	0.30103	0.750639	0.266234	0.266676	-1.51166	-1.0065	0.275357	0.235833	0.516962	-0.0577868	0.0468532	-0.296758	-0.68419	3.09104
17	2017	2.10564	2.39806e+08	0.0349455	0.693147	0.693147	0	0	1	3.0492	8.21964	9.36143	0.346	19.9872	0.743597	0.024742	-0.031555	2.19722	0.333333	1	0.115188	0.216644	0.255542	0.250482	0.765479	0	3.2581	0.329038	0	C3	0.125	0.0769938	0	0	1	0.30103	0.766362	0.254872	0.218331	-1.22711	0.58141	-0.839586	0.0482868	0.901465	0.185431	0.0609354	-0.102302	-0.460684	2.56495
17	2018	3.32181	2.39806e+08	0.0091114	1.09861	0	0	0	1	3.99859	7.96925	9.0222	0.346	19.9906	0.768162	-0.025619	-0.12789	2.19722	0.333333	1	0.115188	0.212209	0.254289	0.250482	0.635179	0	3.29584	0.22078	0	C3	0	0.122032	0	0	1	0	0.917823	0.247107	0.18864	-1.33834	0.31572	-0.973854	-1.07953	1.26117	0.134449	-0.164388	-0.0159762	-0.648213	1.79176
17	2019	3.45863	2.39806e+08	0.0162053	0	0	0	0	1	4.21661	7.95336	9.09762	0.126	20.0581	0.817616	-0.11493	-0.365986	2.19722	0.333333	1	0.115188	0.218335	0.249718	0.250482	0.635101	0	3.3322	0.220792	0	C3	0	0	0	0	1	0	0.647639	0.246615	0.195241	-1.90095	0.63868	-0.952327	-0.845946	0.399385	0.131048	0.137933	-0.103373	-0.899883	2.3979
17	2021	2.07148	2.39806e+08	0.215312	0	0	0	0	1	4.15707	7.77049	8.41228	0.126	19.9872	0.753473	-0.01734	0.402088	2.19722	0.333333	1	0.115188	0.199129	0.232005	0.250482	0.672327	0	3.4012	0.229362	0	C3	0	0	0	0	1	0	0.638139	0.240945	0.135256	-2.00374	0.667441	-0.929199	-0.819052	0.411086	0.18794	0.0651074	0.0254867	-0.931352	6.49072
17	2022	4.75954	3.97253e+08	0.305876	1.39315	1.09861	0	0	0	4.17712	8.72586	9.02606	0.5134	19.9872	0.232612	-0.032277	1.69151	2.19722	0.333333	0	0.2	0.347431	0.372625	0.460745	0.737155	0	3.43399	0.234019	0	C3	0.25	0.260261	0	0.211061	0	0.477121	0.946305	0.726368	0.651384	0.977573	-1.71295	-0.045669	0.255437	0.0490119	0.0622227	0.174037	-0.232172	0.263343	1.60944
19	2011	2.18652	1.06196e+09	0.000881708	0	0.693147	0	0	0	0.6866	8.2482	8.17075	0.4515	20.7834	0.162047	0.01121	0.38483	2.19722	0.333333	0	0.190893	0.549771	0.627467	0.838153	1.88	1	2.99573	0.539172	0	C1	0.125	0	0	0	0	0.30103	0.0844743	0.255757	0.114117	-2.68419	-0.175565	0.436524	0.839968	-1.39274	-0.318965	-0.241235	-0.0665832	-1.22703	3.82864
19	2012	1.2582	1.22299e+09	0.19913	0	0.693147	0	0	0	1.3831	8.13186	7.99766	0.4511	20.9246	0.177289	0.064827	-0.023379	2.19722	0.333333	0	0.190893	0.511124	0.581334	0.838153	1.67754	1	3.04452	0.549693	0	C1	0.125	0	0	0	0	0.30103	0.195591	0.25215	0.0989672	-2.57918	-0.300892	0.421693	0.753844	-1.0522	-0.205341	-0.191347	-0.0237895	-1.16264	4.38203
19	2013	1.02408	1.33664e+09	0.242779	0	0	1	0	1	2.4561	7.97731	8.01202	0.3553	21.0134	0.243113	0.035329	0.410336	2.19722	0.333333	0	0.190893	0.485506	0.537889	0.838153	1.54334	1	3.09104	0.502405	0	C1	0	0	1	0	1	0	0.366773	0.247358	0.100224	-1.86125	2.01506	0.877717	-1.13337	-0.329888	0.173291	0.16048	0.137358	-0.607956	4.26268
19	2014	1.31069	1.15461e+09	0.00439567	0	0	0	0	1	2.5598	8.11449	7.71155	0.3615	20.867	0.139418	0.012384	-0.160151	2.19722	0.333333	0	0.190893	0.466337	0.500418	0.838153	1.44292	1	3.13549	0.497661	0	C1	0	0	0	0	1	0	0.383317	0.251611	0.073925	-2.37623	0.977713	-0.864707	-0.593775	-0.316137	0.0209175	-0.142482	0.158902	-1.11491	4.12713
19	2015	4.98817	1.06046e+09	0.0896583	0	0	1	0	1	3.7379	8.72372	8.8282	0.351752	20.782	0.0974302	-0.038789	-0.081215	2.19722	0.333333	0	0.190893	0.405071	0.430017	0.838153	1.12198	1	3.17805	0.355218	0	C1	0	0	1	0	1	0	0.571267	0.270502	0.17166	-1.48965	1.74589	0.808522	-1.3284	0.213188	0.255875	0.38784	0.041968	-0.439188	4.36945
19	2016	10.051	1.17854e+09	0.136996	0	0	1	0	1	2.95065	9.22659	10.64	0.35135	20.8875	0.109292	0.080523	-0.19171	2.19722	0.333333	0	0.190893	0.366625	0.38164	0.838153	0.920579	1	3.21888	0.359636	0	C1	0	0	1	0	1	0	0.445672	0.286095	0.33024	-1.39478	1.84695	0.775561	-1.27558	-0.263956	-0.0241924	0.486937	-0.316926	-0.45296	3.85015
19	2017	3.70495	1.07039e+09	0.269123	0	0	0	0	1	3.0492	8.53073	9.36048	0.353366	20.7913	0.100181	-0.054473	0.155017	2.19722	0.333333	0	0.190893	0.36512	0.377641	0.838153	0.912695	1	3.2581	0.357653	0	C1	0	0	0	0	1	0	0.461395	0.264518	0.218248	-2.06478	0.843864	-0.930512	-0.703762	-0.180345	-0.0679792	0.0663454	-0.145498	-1.00388	2.99573
19	2018	3.03687	6.46895e+09	0.161578	2.07944	0	1	0.86	0	3.99859	15.7595	9.75754	0.858006	22.5903	0.329474	0.051835	1.85009	2.19722	0.333333	0	0.63793	0.727276	0.734141	0.128982	0.140056	1	3.29584	0.36398	0	C1	0	0.230982	1	0.246238	0	0	0.917823	0.944464	0.715407	1.32735	-0.960052	1.38453	-1.96292	-0.540753	-0.0176215	0.665443	0.0890381	0.404808	2.70805
19	2019	1.60265	6.77507e+09	0.0747256	2.56495	0	0	0.86	0	4.21661	15.0295	8.94364	0.940324	22.6365	0.31758	0.058066	0.027996	2.19722	0.333333	0	0.63793	0.727779	0.732625	0.128982	0.140845	1	3.3322	0.354988	0	F	0	0.284911	0	0.246238	0	0	0.952605	0.921828	0.64417	0.847303	-1.99807	-0.325959	-1.42431	-0.3973	-0.188214	0.0906803	0.1805	-0.083369	2.30259
19	2021	1.66416	7.66962e+09	0.00700234	4.19651	1.60944	1	0.86	1	4.15707	14.7236	11.0969	0.940877	22.7605	0.387596	0.058256	-0.146827	2.19722	0.333333	0	0.63793	0.732268	0.74413	0.128982	0.147881	1	3.4012	0.356434	0	F	0.5	0.466142	1	0.246238	1	0.69897	0.943106	0.912343	0.832637	3.08444	0.795596	0.570546	0.115556	0.219739	-0.0589815	0.182987	-0.0766856	1.53999	6.24804
19	2022	4.34244	7.44133e+09	0.0239831	4.1012	1.60944	1	0.86	1	4.17712	15.9021	11.5789	0.941312	22.7303	0.350589	0.055364	-0.18017	1.79176	0.5	0	0.63793	0.735901	0.748713	0.128982	0.153576	1	3.43399	0.386635	0	F	0.8	0.733383	1	0.246238	1	0.69897	0.946305	0.948885	0.87482	3.74868	0.750416	0.604357	0.0631341	0.302886	-0.644892	-0.746994	-0.0231772	1.74776	1.38629
20	2011	2.43482	6.68386e+08	2.01121	0	1.09861	1	0	0	0.6866	7.88063	7.35947	0.4699	20.3204	0.58566	0.014882	0.174627	1.94591	0.428571	1	0.411391	0.526737	0.538729	0.142239	0.28038	0	2.99573	0.004	0	C3	0.333333	0	1	0	0	0.477121	0.0844743	0.244359	0.0431091	-2.10184	0.926079	2.28467	0.907412	-1.21634	0.0278476	0.0299038	0.129686	-0.574131	2.07944
20	2012	4.05678	6.81645e+08	1.14582	0.693147	1.09861	1	0	0	1.3831	7.91774	7.73281	0.6899	20.34	0.588963	0.004803	-0.173431	1.94591	0.428571	1	0.411391	0.528787	0.540646	0.142239	0.285364	0	3.04452	0.00322093	0	C3	0.333333	0.0769938	1	0	0	0.477121	0.500558	0.24551	0.0757857	-1.40454	0.423674	2.21258	0.546774	0.0315931	0.202904	0.0304941	0.131282	-0.242431	2.19722
20	2013	2.70538	7.31348e+08	1.22837	0	1.09861	0	0	0	2.4561	7.90342	7.5606	0.5243	20.4104	0.625809	-0.009225	-0.134095	1.94591	0.428571	1	0.411391	0.525608	0.536489	0.142239	0.277636	0	3.09104	0.0107223	0	C3	0.333333	0	0	0	0	0.477121	0.366773	0.245066	0.0607133	-2.24658	-0.433347	0.479067	1.21615	-0.439108	0.0626527	-0.067412	0.0747485	-0.894261	1.79176
20	2014	4.88247	1.16274e+09	0.47806	0.693147	1.38629	0	0	1	2.5598	8.02631	7.94236	0.744	20.874	0.758028	0.008117	0.108514	1.94591	0.428571	1	0.411391	0.524845	0.536048	0.142239	0.275781	0	3.13549	0.0107223	0	C3	0.5	0.0769938	0	0	1	0.60206	0.688284	0.248877	0.0941269	-1.17005	0.803114	-0.654547	1.15965	0.882097	0.37896	-0.0102102	0.169452	-0.261089	2.63906
20	2015	13.9504	1.15499e+09	2.31654	1.60944	1.09861	0	0	0	3.7379	8.85847	9.61827	0.739255	20.8674	0.72819	-0.003625	-0.281193	1.94591	0.428571	1	0.411391	0.535357	0.54835	0.142239	0.301334	0	3.17805	0.00781268	0	C3	0.333333	0.178774	0	0	0	0.477121	0.876233	0.27468	0.240811	-0.984301	-1.1009	0.355097	0.717402	1.02403	-0.0508626	-0.214363	-0.171945	-0.367627	2.07944
20	2016	3.00861	6.32476e+08	1.43208	0	1.38629	0	0	1	2.95065	8.47141	9.76578	0.4702	20.2652	0.494528	0.006107	0.239685	1.79176	0.5	1	0.411391	0.53964	0.555805	0.142239	0.311745	0	3.21888	0.643473	0	C3	0.6	0	0	0	1	0.60206	0.445672	0.262678	0.253721	-1.37349	1.0465	-0.682488	1.31713	0.0224148	0.147044	0.308075	-0.233245	-0.400984	1.94591
20	2017	1.2209	6.29763e+08	1.61893	0	1.38629	0	0	0	3.0492	7.80445	8.55699	0.5164	20.2609	0.490804	0.001544	0.385796	1.79176	0.5	1	0.411391	0.540005	0.559388	0.142239	0.312632	0	3.2581	0.652905	0	C3	0.6	0	0	0	0	0.60206	0.461395	0.241997	0.147922	-1.87921	-0.525174	0.486999	1.53204	-0.151621	0.114024	0.120506	-0.124687	-0.676454	2.30259
20	2018	1.73429	6.1709e+08	1.20378	1.09861	1.38629	0	0	0	3.99859	7.81359	8.50977	0.7002	20.2405	0.475007	0.005285	-0.257556	1.79176	0.5	1	0.412066	0.547925	0.563905	0.142007	0.329702	0	3.29584	0.644058	0	C3	0.6	0.122032	0	0	0	0.60206	0.917823	0.242281	0.143789	-1.09386	-1.06784	0.429671	1.14446	1.25968	0.274706	-0.0632344	-0.0195035	-0.30379	2.63906
20	2019	1.02464	6.14164e+08	0.697374	1.60944	1.60944	0	0	1	4.21661	7.56214	7.73456	0.7003	20.2358	0.463615	0.008869	0.13266	1.79176	0.5	1	0.421279	0.556394	0.581576	0.138902	0.320726	0	3.3322	0.659361	0	C3	0.8	0.178774	0	0	1	0.69897	0.952605	0.234484	0.0759389	-0.585403	0.528804	-0.629737	1.26489	1.77956	0.483708	-0.233551	0.247645	0.0596539	1.38629
20	2021	0.81796	6.59933e+08	0.68578	1.39315	1.09861	0	0	1	4.15707	7.38309	7.43011	0.70146	20.3076	0.479568	0.011186	0.106787	1.79176	0.5	1	0.421279	0.53735	0.574053	0.138902	0.275521	0	3.4012	0.65888	0	C3	0.4	0.154749	0	0	1	0.477121	0.943106	0.228932	0.0492924	-0.935118	0.479659	-0.717213	0.540891	1.66125	0.456768	-0.261759	0.290363	-0.195817	7.21671
20	2022	1.90165	6.08824e+08	0.749651	0	0	0	0	0	4.17712	7.33005	8.04623	0.4297	20.227	0.419243	0.015965	-0.132151	1.94591	0.428571	1	0.421279	0.53735	0.574208	0.138902	0.275521	0	3.43399	0.667859	0	C3	0	0.0168653	0	0	0	0	0.641339	0.227287	0.103218	-2.3766	-0.912018	0.220169	-0.619097	0.159243	0.0318154	-0.112254	-0.0224589	-1.1727	2.48491
21	2011	0.56982	1.03368e+10	0.162148	1.94591	2.30259	1	0.86	1	0.6866	13.1812	8.89234	0.7986	23.059	0.582013	0.025894	-0.103081	2.19722	0.333333	0	0.496362	0.594587	0.606494	0.162864	0.19789	1	2.94444	0.622998	0	C3	1	0.216149	1	0.246238	1	1	0.389441	0.864517	0.63968	1.91191	1.62659	0.82493	1.67548	-1.25131	0.31406	0.647923	0.137694	1.22603	4.02535
21	2012	0.41113	1.01814e+10	0.328054	0	2.19722	0	0	0	1.3831	8.969	8.1608	0.5787	23.0438	0.59178	0.000824	-0.119743	2.19722	0.333333	0	0.496362	0.596126	0.613402	0.162864	0.20099	1	2.99573	0.622168	0	C3	1	0	0	0	0	0.954243	0.195591	0.278108	0.113246	-1.80643	-0.107984	0.686449	2.93276	-0.792038	0.0408544	0.091355	-0.00314176	-0.495409	3.8712
21	2013	0.923268	1.37266e+10	0.043771	0.693147	2.30259	0	0	0	2.4561	9.02579	8.4855	0.739	23.3426	0.638573	0.013291	-0.082928	2.19722	0.333333	0	0.445088	0.578016	0.621683	0.162864	0.298656	1	3.04452	0.597402	0	C3	1	0.0769938	0	0	0	1	0.67174	0.279868	0.141665	-0.993149	-0.665697	0.623704	2.67716	0.655858	0.29097	0.14255	0.0176159	-0.080737	4.07754
21	2014	1.31098	1.44504e+10	0.00917443	1.60944	2.07944	0	0	1	2.5598	9.0771	8.68152	0.739642	23.394	0.649905	0.011396	0.093396	2.19722	0.333333	0	0.445088	0.55552	0.570956	0.162864	0.248113	1	3.09104	0.570234	0	C3	0.875	0.178774	0	0	1	0.90309	0.688284	0.281459	0.158822	-0.494611	0.862658	-0.535267	2.1308	0.999783	0.22012	-0.184672	0.113515	0.143621	3.61092
21	2015	3.24671	1.43375e+10	0.0224006	1.60944	2.19722	0	0	1	3.7379	10.1608	9.8737	0.761689	23.3861	0.636919	0.012551	-0.06582	2.19722	0.333333	0	0.445088	0.553144	0.571301	0.162864	0.242774	1	3.13549	0.578133	0	C3	1	0.178774	0	0	1	0.954243	0.876233	0.315062	0.263167	-0.026368	0.616245	-0.593669	2.1086	1.4885	0.268335	0.0965314	-0.0403762	0.36961	3.85015
21	2016	1.70925	1.17174e+10	0.130902	1.94591	2.19722	0	0.86	0	2.95065	13.5237	9.73181	0.741156	23.1843	0.547908	0.017175	-0.01905	2.19722	0.333333	0	0.445088	0.544289	0.556565	0.162864	0.22288	1	3.17805	0.559163	0	C3	1	0.216149	0	0.246238	0	0.954243	0.750639	0.875137	0.713155	1.55247	-1.44791	0.0950204	1.93864	-0.602258	0.16062	0.584819	-0.120309	0.700114	4.35671
21	2017	0.875719	1.65995e+10	0.108466	2.94444	2.07944	1	0.86	1	3.0492	16.3689	11.5057	0.740421	23.5326	0.642835	0.040534	-0.05703	2.19722	0.333333	0	0.445088	0.543298	0.556273	0.162864	0.220653	1	3.21888	0.544298	0	C3	0.875	0.327064	1	0.246238	1	0.90309	0.766362	0.963362	0.868415	2.92964	1.04356	0.631372	0.937118	-0.344865	0.0625545	0.774492	-0.121163	1.57315	6.48616
21	2018	1.21528	1.59968e+10	0.0104643	3.7612	2.07944	1	0.86	1	3.99859	16.2763	11.6729	0.74019	23.4957	0.576803	0.034689	0.130278	2.19722	0.333333	0	0.445088	0.546246	0.557223	0.162864	0.227276	1	3.2581	0.549814	0	C3	0.875	0.417789	1	0.246238	1	0.90309	0.917823	0.960488	0.883053	3.31285	0.858226	0.619356	0.799145	0.14118	0.00627283	0.53447	-0.115236	1.73457	7.57815
21	2019	2.98418	1.84534e+10	0.15399	3.29584	2.19722	1	0.86	1	4.21661	16.5646	12.8302	0.730415	23.6385	0.615132	0.025652	-0.176651	2.19722	0.333333	0	0.435088	0.53945	0.563576	0.166606	0.239864	1	3.29584	0.532343	0	C3	1	0.366097	1	0.246238	1	0.954243	0.952605	0.969429	0.984345	3.45692	0.806932	0.587142	0.915418	0.17504	0.0483118	0.88396	-0.346787	1.81675	6.12905
21	2021	1.45885	2.70489e+10	0.0120891	3.91888	1.38629	1	0.86	1	4.15707	16.5317	12.4217	0.640633	24.0209	0.575808	0.034265	0.101623	2.19722	0.333333	0	0.3451	0.448646	0.468444	0.198028	0.300046	1	3.3673	0.475618	0	C3	0.375	0.435303	1	0.246238	1	0.60206	0.943106	0.968408	0.948585	3.15002	0.711484	0.466649	-0.253775	0.0453596	-0.209391	0.449529	-0.246297	1.49062	9.44951
21	2022	0.975723	2.78129e+10	0.244413	3.87805	1.38629	1	0.86	1	4.17712	16.3421	11.7122	0.63729	24.0488	0.569897	0.02511	-0.022433	2.19722	0.333333	0	0.3451	0.440302	0.461239	0.195	0.275868	1	3.4012	0.464923	0	C3	0.375	0.694398	1	0.246238	1	0.60206	0.946305	0.962531	0.886493	3.59555	0.712325	0.546216	-0.264281	0.222072	-0.636525	-0.605273	-0.0348952	1.63573	4.49981
23	2011	1.68535	1.09357e+09	0.651238	0	0	0	0	1	0.6866	7.86159	7.90618		20.8127	0.684301	0.008956	-0.129909	2.19722	0.333333	0	0.314355	0.476861	0.494666	0.462535	0.516951	0	3.29584	0.311408	0	E	0	0	0	0	1	0	0.0844743	0.243769	0.09096	-2.71488	1.32879	-0.811456	-0.350902	-1.20296	-0.244818	-0.321699	0.0642844	-1.30433	2.19722
23	2012	1.7527	1.21904e+09	0.436038	0	0	0	0	0	1.3831	7.78456	7.59287		20.9213	0.665814	0.004437	0.097233	2.19722	0.333333	0	0.2999	0.465184	0.487434	0.484825	0.55113	0	3.3322	0.292778	0	C3	0	0	0	0	0	0	0.195591	0.241381	0.0635377	-2.97422	-0.383147	0.308682	-0.242077	-1.15637	-0.291148	-0.349031	0.0371869	-1.48072	2.30259
23	2013	1.36549	1.34491e+09	0.468419	0	0	0	0	0	2.4561	7.91788	7.71557		21.0196	0.691395	0.009222	0.218224	2.19722	0.333333	0	0.30129	0.473057	0.500561	0.395429	0.570105	0	3.3673	0.464621	0	C3	0	0	0	0	0	0	0.366773	0.245515	0.0742769	-2.75195	-0.589196	0.271627	-0.38716	-0.659977	-0.15903	-0.226307	0.0422918	-1.36449	3.58352
23	2014	1.225	1.474e+09	0.448869	0	0.693147	0	0	0	2.5598	7.90369	7.52132		21.1112	0.711966	0.010689	0.021333	2.19722	0.333333	0	0.30129	0.490434	0.526617	0.395429	0.627781	0	3.4012	0.42043	0	C3	0.125	0	0	0	0	0.30103	0.383317	0.245075	0.057275	-2.42565	-0.508157	0.40219	0.613329	-0.466656	0.00357054	-0.124355	0.0845134	-1.06044	2.70805
23	2015	4.89605	1.56587e+09	0.438503	1.09861	1.09861	0	0	1	3.7379	8.34114	7.66059		21.1717	0.714821	0.017523	-0.049939	2.19722	0.333333	0	0.151345	0.426447	0.460047	0.990786	1.81771	0	3.43399	0.447462	0	C3	0.25	0.122032	0	0	1	0.477121	0.876233	0.258639	0.0694644	-1.01452	0.541331	-0.728087	0.586277	1.40998	0.414698	-0.122544	0.284558	-0.240463	2.19722
23	2016	3.29478	1.51397e+09	0.480468	0	1.09861	0	0	0	2.95065	8.07423	9.34688		21.138	0.699066	0.010279	-0.026829	2.19722	0.333333	0	0.151345	0.459301	0.549812	0.990786	2.03479	0	3.46574	0.552658	0	C3	0.25	0	0	0	0	0.477121	0.445672	0.250363	0.217057	-1.92726	-0.567648	0.411648	1.10379	-0.301246	-0.0304882	0.144699	-0.2733	-0.781189	3.29584
23	2017	1.05864	1.95162e+09	0.656306	0	1.09861	0	0	0	3.0492	7.60145	8.42046		21.3919	0.754666	0.016556	0.217065	2.07944	0.375	0	0.151345	0.423886	0.520908	0.588998	1.80079	0	3.49651	0.521739	0	C3	0.285714	0	0	0	0	0.477121	0.461395	0.235703	0.135973	-2.04169	-0.559157	0.439786	1.11832	-0.194867	0.0773518	0.0555974	-0.10957	-0.808156	2.3979
23	2018	2.30778	2.32049e+09	0.35151	0	1.09861	0	0	0	3.99859	7.80969	8.57414		21.565	0.781529	0.016449	0.310888	2.07944	0.375	0	0.151345	0.423814	0.471343	0.588512	1.80032	0	3.52636	0.431426	0	C3	0.285714	0	0	0	0	0.477121	0.612856	0.24216	0.149423	-1.83582	-0.743746	0.404814	0.988111	0.239604	0.187726	0.171536	-0.108711	-0.702662	3.49651
23	2019	2.67707	2.5194e+09	0.312673	1.09861	1.38629	0	0	0	4.21661	7.82725	8.59286		21.6473	0.767842	0.030814	0.136042	2.19722	0.333333	1	0.273862	0.437863	0.470748	0.322977	0.598845	0	3.52636	0.427333	0	C3	0.375	0.122032	0	0	0	0.60206	0.952605	0.242705	0.151062	-1.0421	-1.11078	0.42062	1.11358	1.35795	0.296862	-0.0337125	-0.0313199	-0.27839	2.30259
23	2021	0.351517	2.16481e+09	0.435215	0	0	0	0	1	4.15707	7.37457	6.86693		21.4956	0.741732	-0.011647	-0.170093	2.19722	0.333333	1	0.273862	0.538406	0.612529	0.36515	0.965976	0	3.52636	0.551987	0	C3	0	0	0	0	1	0	0.638139	0.228668	0	-2.2096	0.70685	-0.881247	-0.776165	0.500373	0.334103	-0.0851016	0.31984	-0.988285	7.26753
23	2022	1.96287	1.51429e+09	0.495799	0	0	0	0	0	4.17712	7.50989	7.52564		21.1382	0.835406	-0.154161	-0.510632	2.19722	0.333333	1	0.273862	0.431161	0.497974	0.215955	0.574373	0	3.52636	0.418275	0	C3	0	0.0168653	0	0	0	0	0.641339	0.232864	0.0576533	-2.43324	-0.903226	0.233195	-0.607003	0.180865	0.0720767	-0.151047	0.0963395	-1.18792	1.79176
25	2011	1.17681	5.70693e+08	0.029454	0	1.09861	0	0	1	0.6866	8.03164	7.71691	0.6738	20.1624	0.647128	0.002137	0.04383	2.19722	0.333333	0	0.6622	0.680717	0.691115	0.00843463	0.0279629	1	2.94444	0.739632	0	F	0.25	0	0	0	1	0.477121	0.0844743	0.249042	0.0743939	-2.20624	1.48274	-0.604882	1.25191	-0.985331	-0.0254315	-0.158851	0.115395	-0.832917	0
25	2012	0.843178	644911292	0.425601	0	1.09861	0	0	0	1.3831	7.80948	7.01302	0.6622	20.2846	0.688234	0.001599	0.040569	2.19722	0.333333	0	0.6622	0.671953	0.679526	0.00624518	0.0176751	1	2.99573	0.732222	0	F	0.25	0	0	0	0	0.477121	0.195591	0.242154	0.0127859	-2.51944	-0.218585	0.527826	1.37191	-0.914951	-0.0335277	-0.225847	0.159869	-1.02426	0
25	2013	0.856756	7.00998e+08	0.134834	0	1.09861	0	0	1	2.4561	7.89967	7.29029	0.6622	20.368	0.709393	0.004485	0.159866	2.19722	0.333333	0	0.6622	0.691805	0.704207	0.0154134	0.044707	1	3.04452	0.735029	0	F	0.25	0	0	0	1	0.477121	0.366773	0.24495	0.0370546	-1.93121	1.16171	-0.644569	1.03154	-0.125239	0.257401	-0.024789	0.23166	-0.666832	0
25	2014	1.4571	8.06325e+08	0.708234	1.60944	1.09861	0	0	1	2.5598	8.28498	7.65492	0.969695	20.508	0.749071	0.011357	-0.044669	2.19722	0.333333	0	0.6622	0.682529	0.696574	0.0108497	0.0306992	1	3.09104	0.744563	0	F	0.25	0.178774	0	0	1	0.477121	0.688284	0.256898	0.0689683	-1.12154	0.760476	-0.679258	0.735512	0.883579	0.146908	-0.458865	0.274676	-0.325524	0.693147
25	2015	4.86617	1.16867e+09	0.294785	1.38629	0	0	0	0	3.7379	10.6143	10.9918	0.961486	20.8791	0.248214	0.043279	-0.346807	2.19722	0.333333	0	0.510864	0.758284	0.765151	0.467508	0.484317	1	3.13549	0.732274	0	F	0	0.153988	0	0	0	0	0.876233	0.329125	0.361026	-1.32067	-1.30698	0.0900141	-0.927823	0.682113	-0.381195	-0.106458	-0.354201	-0.791084	1.09861
25	2016	3.88488	1.189e+09	0.0172556	1.79176	0	0	0.86	0	2.95065	14.1306	10.7825	0.950066	20.8964	0.235883	0.023428	0.067541	2.19722	0.333333	0	0.490865	0.74873	0.753253	0.486547	0.525328	1	3.17805	0.723273	0	F	0	0.199026	0	0.0351774	0	0	0.750639	0.438156	0.342706	-1.16792	-1.24302	0.0734642	-0.877748	0.149982	-0.485037	-0.293126	-0.0997308	-0.773448	0.693147
25	2017	2.12067	1.40331e+09	0.0656565	1.38629	0	0	0	1	3.0492	9.20463	9.82293	0.950731	21.0621	0.28881	0.050751	0.070924	2.19722	0.333333	0	0.490865	0.738177	0.742693	0.486547	0.503829	1	3.21888	0.723558	0	F	0	0.153988	0	0	1	0	0.766362	0.285414	0.258724	-1.30223	0.45713	-0.97331	-0.988224	0.754723	-0.161885	-0.264149	-0.114032	-0.682499	0
25	2018	1.47573	1658295531	0.366753	1.38629	1.09861	1	0	1	3.99859	8.72911	9.34084	0.919918	21.2291	0.337101	0.056271	0.192956	2.07944	0.375	0	0.490865	0.718726	0.723338	0.445454	0.464203	1	3.2581	0.783239	0	F	0.285714	0.153988	1	0	1	0.477121	0.917823	0.270669	0.216529	-0.174054	1.47094	0.966025	-0.0441654	1.49934	0.420126	0.235528	0.0278766	0.377871	0
25	2019	1.65714	1.64578e+09	0.0277183	2.07944	1.09861	1	0.86	0	4.21661	15.6618	9.20834	0.880982	21.2215	0.186276	0.132447	0.378608	2.19722	0.333333	0	0.490865	0.678704	0.685083	0.364365	0.382669	1	3.29584	0.745609	0	F	0.25	0.230982	1	0.246238	0	0.477121	0.952605	0.941435	0.667338	1.82192	-0.835339	1.59748	-0.37743	-0.194725	0.270635	0.808421	0.20219	0.883177	0
25	2021	0.84803	1.85965e+09	0.0251019	1.39315	1.09861	0	0	0	4.15707	8.38661	8.78951	0.827718	21.3437	0.216415	0.074019	0.198155	2.19722	0.333333	0	0.490865	0.62823	0.63522	0.262509	0.279843	1	3.3673	0.684253	0	F	0.25	0.154749	0	0	0	0.477121	0.943106	0.260049	0.168273	-1.07616	-1.15349	0.365429	0.689865	1.265	0.138353	-0.171348	-0.0288067	-0.374006	0
25	2022	3.95482	2.23203e+09	0.0430524	0	0	0	0	0	4.17712	8.11715	10.3413	0.559186	21.5262	0.257972	0.039749	0.647243	2.19722	0.333333	0	0.475107	0.573716	0.585362	0.178776	0.207551	1	3.4012	0.627211	0	F	0	0.0168653	0	0	0	0	0.641339	0.251693	0.304093	-2.06278	-0.973395	0.146964	-0.684287	0.021263	-0.190964	0.118335	-0.447133	-1.08563	0
26	2011	1.94169	2.89578e+09	0.628674	0	0.693147	0	0	1	0.6866	9.08186	6.92067	0.4221	21.7865	0.518694	0.059734	0.438185	2.19722	0.333333	0	0.414946	0.521346	0.598537	0.0915466	0.256419	1	2.94444	0.620294	0	F	0.125	0	0	0	1	0.30103	0.0844743	0.281607	0.00470344	-2.45516	1.4289	-0.66758	0.674369	-1.05165	-0.0627435	-0.25281	0.345195	-1.02192	4.97673
26	2012	1.937	3.32676e+09	0.506726	0	1.38629	0	0	1	1.3831	9.4111	7.50163	0.418	21.9253	0.564416	0.03621	0.180749	2.19722	0.333333	0	0.414946	0.486451	0.542336	0.0670035	0.172324	1	2.99573	0.356098	0	F	0.375	0	0	0	1	0.60206	0.195591	0.291816	0.0555522	-1.90823	1.3768	-0.580325	1.57441	-0.627355	0.1034	-0.0109571	0.261038	-0.626482	5.07517
26	2013	3.54627	3.5587e+09	0.440358	0	1.38629	0	0	1	2.4561	9.7261	8.31287	0.4173	21.9927	0.56759	0.037797	0.026301	2.07944	0.375	0	0.414946	0.475291	0.511965	0.0490877	0.145429	1	3.04452	0.574409	0	F	0.428571	0	0	0	1	0.60206	0.366773	0.301583	0.126556	-1.59402	1.15311	-0.638799	1.41017	-0.17089	0.170244	0.178892	0.135323	-0.484824	5.42053
26	2014	1.56285	3.65778e+09	0.289331	0	1.09861	0	0	0	2.5598	9.51785	8.06652	0.424	22.0201	0.552603	0.040492	0.056274	2.19722	0.333333	0	0.414946	0.450892	0.474893	0.0298455	0.0866281	1	3.09104	0.573602	0	F	0.25	0	0	0	0	0.477121	0.383317	0.295126	0.104994	-2.09942	-0.486972	0.445423	1.17734	-0.459504	-0.0135838	0.0480812	0.0736102	-0.846169	5.26269
26	2015	3.71953	4.24667e+09	0.289544	0	0.693147	0	0	0	3.7379	9.67021	8.59471	0.396599	22.1694	0.457733	0.03088	-0.03537	2.19722	0.333333	0	0.414946	0.441168	0.456718	0.0255115	0.0631938	1	3.13549	0.548361	0	F	0.125	0	0	0	0	0.30103	0.571267	0.29985	0.151224	-2.00057	-0.778074	0.318597	0.41762	-0.0131295	0.0203041	0.153646	-0.00217741	-0.880801	5.2832
26	2016	2.49977	4.0049e+09	0.158203	0.693147	0.693147	0	0	1	2.95065	9.39446	9.38303	0.60181	22.1108	0.406989	0.026752	-0.053233	2.19722	0.333333	0	0.371463	0.433397	0.463627	0.0557945	0.16673	1	3.17805	0.553723	0	F	0.125	0.0769938	0	0	1	0.30103	0.750639	0.2913	0.220222	-1.19531	0.582626	-0.848975	0.051846	0.82215	0.136405	0.0972959	-0.0351353	-0.455239	4.98361
26	2017	1.62765	3.57979e+09	0.121882	1.09861	0.693147	0	0	1	3.0492	9.27591	8.7294	0.610702	21.9986	0.310582	0.037606	0.117555	2.19722	0.333333	0	0.371463	0.446066	0.490672	0.0578098	0.200836	1	3.21888	0.578171	0	F	0.125	0.122032	0	0	1	0.30103	0.766362	0.287624	0.163012	-1.16859	0.577727	-0.822046	0.0518751	0.927003	0.123867	-0.126237	0.107735	-0.439134	4.60517
26	2018	0.561358	3.59969e+09	0.405515	1.94591	0.693147	0	0.86	0	3.99859	13.1323	8.26385	0.602184	22.0041	0.286011	0.051211	0.016331	2.19722	0.333333	0	0.371463	0.489574	0.525087	0.112832	0.317962	1	3.2581	0.533238	0	F	0.125	0.216149	0	0.246238	0	0.30103	0.917823	0.863001	0.584672	0.83464	-1.81547	-0.168515	-0.34755	-0.313684	0.158698	0.309156	0.178062	0.102515	4.57471
26	2019	1.73809	3.76092e+09	0.216204	1.60944	0	0	0	0	4.21661	9.06968	8.94507	0.60611	22.0479	0.294179	0.058666	0.089329	2.19722	0.333333	0	0.36792	0.413096	0.423872	0.0921812	0.122788	1	3.29584	0.468199	0	F	0	0.178774	0	0	0	0	0.952605	0.281229	0.181889	-1.49336	-1.33136	0.154891	-0.928867	1.06582	-0.140511	-0.390621	-0.0111606	-0.813936	3.95124
26	2021	1.87473	4.11058e+09	0.11765	2.77944	1.38629	0	0.86	0	4.15707	16.2045	8.304	0.63222	22.1368	0.266957	0.095423	0.235727	2.19722	0.333333	0	0.38253	0.42308	0.43798	0.0474906	0.106005	1	3.3673	0.516007	0	F	0.375	0.308737	0	0.246238	0	0.60206	0.943106	0.958264	0.588186	1.51704	-1.79887	-0.0563442	0.606636	-0.144729	0.0421989	0.200551	0.393792	0.51961	8.91463
26	2022	1.29112	4.11714e+09	0.138877	3.26495	1.38629	0	0.86	1	4.17712	16.0156	10.9655	0.640716	22.1384	0.238204	0.064825	-0.169657	2.19722	0.333333	0	0.390245	0.455574	0.470246	0.110112	0.167405	1	3.4012	0.45758	0	F	0.375	0.587283	0	0.246238	1	0.60206	0.946305	0.952405	0.821136	2.76561	-0.283551	-1.19977	0.315365	0.170004	-0.545298	-0.566847	0.0160429	1.02726	3.66356
27	2011	0.274862	3.15091e+10	0.14027	0	1.09861	1	0	1	0.6866	9.0393	8.11582	0.742594	24.1735	0.462982	0.039051	0.15422	2.19722	0.333333	0	0.6374	0.741663	0.75556	0.142462	0.163575	1	2.94444	0.769375	1	D	0.25	0	1	0	1	0.477121	0.0844743	0.280287	0.109309	-1.6132	2.48209	1.12019	0.68755	-0.986075	0.0997136	0.206228	0.147431	-0.297502	4.20469
27	2012	0.237594	3.23592e+10	0.133113	0	1.09861	0	0	1	1.3831	8.77298	7.73892	0.728457	24.2002	0.457686	0.035588	-0.108329	2.19722	0.333333	0	0.6374	0.742169	0.757415	0.142462	0.164369	1	2.99573	0.770283	1	D	0.25	0	0	0	1	0.477121	0.195591	0.272029	0.076321	-2.04246	1.34088	-0.633835	1.15431	-0.677865	0.0465883	-0.0595462	0.171665	-0.751127	3.8712
27	2013	0.822982	3.33935e+10	0.461941	0	1.09861	0	0	0	2.4561	8.78228	8.07589	0.728492	24.2316	0.435835	0.052823	-0.037237	2.19722	0.333333	0	0.478246	0.736257	0.742706	0.523067	0.539494	1	3.04452	0.288581	1	D	0.25	0	0	0	0	0.477121	0.366773	0.272318	0.105814	-2.14763	-0.457177	0.455618	1.19624	-0.489045	-0.00749097	0.0108324	0.0234217	-0.86583	4.52179
27	2014	1.89188	3.84414e+10	0.133841	0	1.09861	0	0	0	2.5598	9.24529	8.63657	0.729997	24.3724	0.470503	0.065041	0.012571	2.19722	0.333333	0	0.478246	0.738617	0.746306	0.523067	0.544429	1	3.09104	0.315913	1	D	0.25	0	0	0	0	0.477121	0.383317	0.286674	0.154888	-2.04047	-0.495517	0.431915	1.16466	-0.481138	-0.0555028	0.0877085	-0.0612177	-0.830463	4.2485
27	2015	4.19525	5.80674e+10	0.166901	0	1.09861	0	0	0	3.7379	10.3037	9.9167	0.728664	24.7849	0.571741	0.042643	-0.110032	2.19722	0.333333	0	0.478246	0.760875	0.768049	0.523067	0.59097	1	3.13549	0.369178	1	D	0.25	0	0	0	0	0.477121	0.571267	0.319492	0.266931	-1.61874	-0.759811	0.34951	0.968935	-0.0190063	-0.0365075	0.357108	-0.235007	-0.652831	4.07754
27	2016	0.420922	6.08622e+10	0.0573924	0	1.09861	0	0	1	2.95065	9.29167	9.2945	0.479745	24.8319	0.592068	0.023655	0.016903	2.19722	0.333333	0	0.478246	0.760875	0.770184	0.523067	0.59097	1	3.17805	0.77523	1	D	0.25	0	0	0	1	0.477121	0.445672	0.288113	0.212473	-1.53556	1.00518	-0.73039	0.904371	-0.0314329	0.110247	0.25244	-0.0848342	-0.53099	4.07754
27	2017	0.250652	7.72309e+10	0.125046	0	1.09861	0	0	0	3.0492	9.00589	9.05754	0.729251	25.0701	0.679887	0.012239	0.373538	2.19722	0.333333	0	0.478246	0.762563	0.772272	0.523067	0.594499	1	3.21888	0.770339	1	D	0.25	0	0	0	0	0.477121	0.461395	0.279251	0.191733	-1.90645	-0.59317	0.40762	1.09132	-0.265189	-0.0184803	0.164318	-0.153099	-0.768985	3.82864
27	2018	0.237594	8.50739e+10	0.0553074	0.693147	0.693147	0	0	0	3.99859	8.7512	8.87052	0.955148	25.1668	0.676944	0.008828	0.19179	2.19722	0.333333	0	0.478246	0.769691	0.785117	0.523067	0.609404	1	3.2581	0.783285	1	D	0.125	0.0769938	0	0	0	0.30103	0.917823	0.271354	0.175364	-1.436	-1.18284	0.271933	0.123917	1.05997	0.171713	0.0662083	-0.0493564	-0.609319	3.89182
27	2019	0.239496	9.6112e+10	0.284142	0	0.693147	0	0	0	4.21661	8.7686	8.68016	0.745406	25.2888	0.650566	0.020191	0.12358	2.19722	0.333333	0	0.478246	0.769691	0.790657	0.523067	0.609404	1	3.29584	0.793647	1	D	0.125	0	0	0	0	0.30103	0.647639	0.271894	0.158703	-1.93663	-0.856915	0.31079	0.359319	0.232719	0.104115	0.174852	-0.0665001	-0.840073	4.02535
27	2021	1.98398	1.31507e+11	0.201068	1.79861	1.09861	0	0.86	0	4.15707	14.0502	10.9918	0.955334	25.6023	0.622932	0.017181	0.543403	2.19722	0.333333	0	0.439076	0.740019	0.747095	0.569736	0.685401	1	3.3673	0.749885	1	D	0.25	0.199787	0	0.0351774	0	0.477121	0.943106	0.435665	0.361026	-0.392026	-1.32074	0.235124	0.558136	0.923648	-0.129829	0.0125293	-0.121584	-0.167166	9.44951
27	2022	0.433817	1.41267e+11	0.0102284	2.08629	1.09861	0	0.86	0	4.17712	16.566	9.33362	0.965557	25.6739	0.615474	0.018101	0.188636	2.19722	0.333333	0	0.439076	0.751456	0.75964	0.569736	0.711449	1	3.4012	0.766371	1	D	0.25	0.381361	0	0.246238	0	0.477121	0.946305	0.969471	0.678304	1.67486	-1.87397	-0.126719	0.148186	-0.21773	-0.249007	-0.0158032	0.225252	0.483744	4.30407
28	2011	0.522724	7.66576e+09	0.83117	0	1.09861	0	0	0	0.6866	8.17091	7.06305	0.46506	22.76	0.813874	0.046923	0.158132	2.19722	0.333333	0	0.383342	0.511587	0.582481	0.110726	0.334545	1	2.94444	0.870829	1	F	0.25	0	0	0	0	0.477121	0.0844743	0.253361	0.017165	-2.62961	-0.0940789	0.543712	1.45938	-1.25586	-0.14344	-0.277267	0.157857	-1.08968	2.83321
28	2012	0.707233	9.29584e+09	0.789312	0	1.09861	0	0	1	1.3831	8.42749	7.30586	0.473721	22.9528	0.802164	0.056987	0.19044	2.07944	0.375	0	0.383342	0.481056	0.579873	0.0755835	0.2549	1	2.99573	0.870829	1	F	0.285714	0	0	0	1	0.477121	0.195591	0.261316	0.0384171	-2.10967	1.35528	-0.618054	1.16809	-0.646511	0.094271	-0.110483	0.239449	-0.770048	2.99573
28	2013	0.979402	1.10579e+10	1.05633	0	1.09861	0	0	0	2.4561	8.49019	7.70301	0.564383	23.1264	0.790499	0.052493	0.176979	2.07944	0.375	0	0.383342	0.489796	0.576613	0.0814777	0.2777	1	3.04452	0.808734	1	F	0.285714	0	0	0	0	0.477121	0.366773	0.263261	0.0731774	-2.20528	-0.444855	0.469152	1.20807	-0.462193	0.0334112	-0.0328229	0.0821248	-0.882054	3.61092
28	2014	0.582292	1.28289e+10	0.752808	0	1.09861	0	0	1	2.5598	8.38247	7.30787	0.630521	23.275	0.621854	0.056085	0.12995	2.19722	0.333333	0	0.51	0.584065	0.633707	0.0419324	0.145225	1	3.09104	0.766188	1	F	0.25	0	0	0	1	0.477121	0.383317	0.25992	0.0385932	-1.88995	1.13495	-0.653007	1.01384	-0.0902436	0.256202	0.00528932	0.260434	-0.649463	3.09104
28	2015	1.49047	1.32183e+10	1.18212	0.693147	1.09861	0	0	1	3.7379	8.95755	7.71824	0.837763	23.3049	0.578883	0.060455	0.085112	2.19722	0.333333	0	0.51	0.593656	0.655703	0.0448789	0.164031	1	3.13549	0.845377	1	F	0.25	0.0769938	0	0	1	0.477121	0.876233	0.277752	0.0745107	-1.07569	0.533613	-0.745981	0.584958	1.3685	0.478428	0.0774095	0.298026	-0.260155	3.17805
28	2016	0.740488	2.13128e+10	1.13634	0	1.38629	0	0	0	2.95065	8.25054	8.87501	0.613669	23.7826	0.581754	0.06159	0.586897	2.07944	0.375	0	0.51	0.570858	0.62668	0.0446359	0.119329	1	3.17805	0.751143	1	F	0.428571	0	0	0	0	0.60206	0.445672	0.25583	0.175757	-1.84058	-0.519999	0.476449	1.53342	-0.226337	0.0600252	0.155341	-0.16443	-0.670268	2.99573
28	2017	0.402263	2.23436e+10	0.39239	2.3979	1.38629	0	0.86	0	3.0492	15.1927	8.20576	0.849985	23.8298	0.55569	0.052988	0.000368	1.94591	0.428571	0	0.560581	0.62293	0.674584	0.041114	0.111222	1	3.21888	0.773987	1	F	0.5	0.266355	0	0.246238	0	0.60206	0.766362	0.926891	0.579588	1.16779	-1.57201	-0.0196644	0.766783	-0.655712	0.00968977	0.204912	0.315349	0.361817	2.30259
28	2018	0.414318	2.89303e+10	0.635686	2.56495	1.09861	1	0.86	1	3.99859	15.1083	8.17527	0.876704	24.0882	0.519335	0.052597	0.045046	2.19722	0.333333	0	0.560581	0.628802	0.675337	0.0477902	0.121697	1	3.2581	0.790978	1	F	0.25	0.284911	1	0.246238	1	0.477121	0.917823	0.924272	0.576919	2.09199	0.82235	0.519687	-0.51533	0.096158	0.414398	0.536256	0.493579	1.09082	2.07944
28	2019	0.630926	3.35206e+10	0.230329	0.693147	0.693147	0	0	0	4.21661	7.87069	7.78281	0.886193	24.2354	0.541779	0.047532	0.206931	2.3979	0.363636	0	0.560581	0.662353	0.699427	0.0914695	0.181547	1	3.29584	0.784786	1	F	0.1	0.0769938	0	0	0	0.30103	0.952605	0.244051	0.0801619	-1.56433	-1.18742	0.305148	0.129993	1.24193	0.321638	-0.0404762	0.124584	-0.634569	2.07944
28	2021	0.720408	4.27837e+10	0.322477	2.08629	1.09861	0	0.86	0	4.15707	15.8722	9.28647	0.846005	24.4794	0.57876	0.037088	0.145992	2.30259	0.4	0	0.560581	0.630744	0.654956	0.0450104	0.125161	1	3.3673	0.716177	1	F	0.222222	0.231743	0	0.246238	0	0.477121	0.943106	0.947958	0.674177	1.32728	-1.85139	-0.151383	0.173199	-0.278852	0.0593639	0.522189	0.146989	0.373567	7.19068
28	2022	0.817444	4.26158e+10	0.263285	3.33906	1.38629	0	0.86	1	4.17712	15.6832	11.3897	0.825676	24.4755	0.54372	0.041493	0.074393	2.30259	0.4	0	0.560581	0.634364	0.661645	0.0470478	0.131619	1	3.4012	0.743471	1	F	0.333333	0.60023	0	0.246238	1	0.60206	0.946305	0.942098	0.858262	2.83103	-0.288734	-1.20562	0.305526	0.163704	-0.597621	-0.591595	-0.0885914	1.04577	0.693147
29	2011	0.776754	3.23613e+09	0.15637	0	0.693147	0	0	1	0.6866	8.51773	8.29754	0.6355	21.8976	0.567289	0.030596	0.00523	2.19722	0.333333	0	0.635475	0.640818	0.645055	0.00662874	0.0208539	1	2.94444	0.723668	0	K	0.125	0	0	0	1	0.30103	0.0844743	0.264115	0.125214	-2.30895	1.40691	-0.701147	0.643045	-1.10645	-0.166692	-0.153546	0.0254455	-0.982796	3.2581
29	2012	0.595348	3.71277e+09	0.22203	0	0.693147	0	0	1	1.3831	8.31773	7.45761	0.6355	22.035	0.594074	0.030691	0.003656	2.19722	0.333333	0	0.635475	0.645979	0.651565	0.00624518	0.0176751	1	2.99573	0.731345	0	K	0.125	0	0	0	1	0.30103	0.195591	0.257913	0.0516989	-2.28924	1.29734	-0.696157	0.574773	-0.729729	0.00750434	-0.165188	0.200725	-0.941876	3.3673
29	2013	0.616179	4.2151e+09	0.17414	0	0.693147	0	0	1	2.4561	8.20774	7.62413	0.6375	22.1619	0.588383	0.057599	1.05454	2.19722	0.333333	0	0.635475	0.641343	0.646237	0.00692137	0.0189283	1	3.04452	0.72101	0	K	0.125	0	0	0	1	0.30103	0.366773	0.254503	0.0662737	-2.07146	1.09382	-0.732029	0.430385	-0.228999	0.142774	-0.0478008	0.181524	-0.827256	3.09104
29	2014	1.05687	4.3751e+09	0.0315685	0	0.693147	0	0	0	2.5598	8.48137	8.1588	0.635922	22.1992	0.535301	0.069395	0.007479	2.19722	0.333333	0	0.635475	0.672335	0.680214	0.0429718	0.0580039	1	3.09104	0.754451	0	K	0.125	0	0	0	0	0.30103	0.383317	0.262987	0.113071	-2.32391	-0.530345	0.37827	0.592525	-0.514676	-0.0686007	-0.0467692	-0.0109341	-1.03172	4.57471
29	2015	2.77862	4.17994e+09	0.0344138	0	0	0	0	1	3.7379	9.15207	9.03217	0.635475	22.1536	0.472851	0.070384	0.014564	2.19722	0.333333	0	0.635475	0.652617	0.659854	0.0102065	0.0299986	1	3.13549	0.73172	0	K	0	0	0	0	1	0	0.571267	0.283784	0.189512	-1.95037	0.712833	-0.948057	-0.790393	0.144497	0.036976	0.129679	-0.024555	-0.936182	4.21951
29	2016	2.02345	3.7856e+09	0.0820161	0	0	0	0	0	2.95065	8.78057	9.67395	0.635475	22.0545	0.335385	0.078211	0.087206	2.19722	0.333333	0	0.635475	0.651396	0.657006	0.0160216	0.0358644	1	3.17805	0.733878	0	K	0	0	0	0	0	0	0.445672	0.272264	0.245684	-2.38341	-0.737158	0.192397	-0.509169	-0.549549	-0.287015	0.0269547	-0.297924	-1.23689	4.39445
29	2021	0.647154	6.1825e+09	0.0437699	0	0	0	0	0	4.15707	8.14296	8.22791	0.6356	22.545	0.316243	0.039139	-0.182178	2.19722	0.333333	0	0.571927	0.646744	0.658267	0.111111	0.130816	1	3.3673	0.724217	0	K	0	0	0	0	0	0	0.638139	0.252494	0.11912	-2.35999	-0.92297	0.203699	-0.625465	0.110387	0.0222891	-0.00341725	-0.0143987	-1.16939	7.65302
29	2022	1.41968	5.68977e+09	0.162964	0	0	0	0	0	4.17712	8.1249	9.04228	0.623666	22.4619	0.246623	0.025198	-0.510632	2.07944	0.375	1	0.557849	0.639693	0.655028	0.113915	0.146714	1	3.4012	0.709744	0	K	0	0.0168653	0	0	0	0	0.641339	0.251934	0.190397	-2.22201	-0.945143	0.183871	-0.650794	0.0871224	-0.0778612	0.00490911	-0.178348	-1.12918	1.94591
30	2014	1.91874	7271114435	0.52547	0.693147	0.693147	0	0	0	2.5475	8.63013	8.75321	0.894819	22.7072	0.345046	0.093511	-0.04166	2.07944	0.375	0	0.243099	0.673514	0.736277	0.628575	1.77053	1	3.09104	0.488379	0	C3	0.142857	0.0769938	0	0	0	0.30103	0.686322	0.2676	0.165097	-1.72823	-0.906094	0.32007	0.318422	0.384597	-0.0128998	-0.09327	-0.0625898	-0.764115	3.2581
30	2015	3.66506	8.08538e+09	0.358195	0.693147	0.693147	0	0	1	4.1347	9.35285	9.00258	0.90379	22.8133	0.343888	0.068368	-0.135429	2.19722	0.333333	0	0.244122	0.669591	0.722262	0.628575	1.74285	1	3.13549	0.503549	0	C3	0.125	0.0769938	0	0	1	0.30103	0.939537	0.29001	0.186922	-1.02105	0.369217	-0.873293	-0.0935114	1.40125	0.332609	0.180447	0.06521	-0.346706	3.04452
30	2016	0.850935	9.07299e+09	0.505435	1.09861	0.693147	1	0	1	3.2359	8.53356	9.0816	0.87718	22.9286	0.3635	0.078868	0.352169	2.19722	0.333333	0	0.244122	0.65405	0.703691	0.628575	1.67919	1	3.17805	0.77195	0	C3	0.125	0.122032	1	0	1	0.30103	0.796146	0.264605	0.193839	-0.617201	1.56809	0.916227	-0.522651	1.06396	0.32876	0.187383	0.0435426	0.0917865	2.56495
30	2017	0.483012	1.03643e+10	0.53603	1.60944	0.693147	0	0	1	3.10718	8.17981	8.39457	0.893234	23.0616	0.389791	0.08426	0.228161	2.19722	0.333333	0	0.244122	0.65881	0.708451	0.637064	1.69869	1	3.21888	0.744218	0	C3	0.125	0.178774	0	0	1	0.30103	0.77561	0.253636	0.133707	-1.12578	0.586865	-0.790587	0.0550955	1.02858	0.08353	-0.407369	0.126081	-0.421212	3.09104
30	2018	0.258128	1.16821e+10	0.536983	2.30259	0.693147	0	0.86	1	3.78464	15.2544	8.39931	0.645351	23.1813	0.389844	0.079257	0.091651	2.19722	0.333333	0	0.244122	0.686647	0.725247	0.73416	1.81272	1	3.2581	0.749224	0	C3	0.125	0.255768	0	0.246238	1	0.30103	0.88369	0.928803	0.596528	1.32794	-0.221602	-1.30963	-0.53474	-0.159514	0.151848	0.295114	0.391722	0.374338	3.66356
30	2019	0.308924	1.29206e+10	0.66846	2.77259	0.693147	0	0.86	0	3.7962	15.1027	7.72489	0.889739	23.2821	0.423117	0.0718	0.2816	2.19722	0.333333	0	0.244122	0.690514	0.729113	0.750019	1.82856	1	3.29584	0.747508	0	C3	0.125	0.307975	0	0.246238	0	0.30103	0.885534	0.924097	0.537499	1.00052	-1.79872	-0.146187	-0.331641	-0.390282	-0.0546304	-0.0339138	0.435808	0.148497	3.29584
30	2021	0.703973	1.48609e+10	0.64611	4.22636	1.60944	1	0.86	1	3.95198	15.2993	11.156	0.891515	23.422	0.427218	0.053089	0.154297	2.19722	0.333333	0	0.244122	0.685966	0.709845	0.750019	1.80993	1	3.3673	0.756983	0	C3	0.5	0.469458	1	0.246238	1	0.69897	0.910386	0.930196	0.837808	3.08336	0.824398	0.570017	0.136285	0.106042	-0.115031	0.176784	-0.0560336	1.53032	3.13549
30	2022	0.460298	1.5259e+10	0.549833	3.74452	1.38629	1	0.86	1	3.97203	15.2821	10.5167	0.923997	23.4484	0.44487	0.031107	-0.020088	2.19722	0.333333	0	0.244122	0.685966	0.711882	0.750019	1.80993	1	3.4012	0.734667	0	C3	0.375	0.671069	1	0.246238	1	0.60206	0.913586	0.929662	0.781857	3.31882	0.793332	0.591773	-0.19602	0.203386	-0.485109	-0.681418	0.134468	1.5458	2.94444
31	2011	0.412825	3.26026e+10	0.620701	0	0	0	0	1	0.6866	9.17546	8.34451	0.5616	24.2077	0.781679	0.027431	1.62166	2.19722	0.333333	0	0.506505	0.576827	0.591626	0.0818136	0.138838	1	2.94444	0.596288	0	K	0	0	0	0	1	0	0.0844743	0.284509	0.129325	-2.60772	1.30041	-0.837059	-0.372093	-1.26073	-0.320715	-0.233792	0.056128	-1.27298	4.94164
31	2012	0.515793	3.48386e+10	0.532606	0	0	0	0	0	1.3831	8.97212	7.82644	0.5114	24.274	0.782565	0.02018	0.433818	2.19722	0.333333	0	0.506505	0.540936	0.55281	0.0446299	0.0679776	1	2.99573	0.560684	0	K	0	0	0	0	0	0	0.195591	0.278204	0.0839811	-2.89734	-0.405245	0.29017	-0.257031	-1.20031	-0.345563	-0.283811	0.0634008	-1.45785	5.21494
31	2013	0.649786	4.06027e+10	0.791686	0	0	0	0	0	2.4561	9.08416	8.20795	0.511358	24.4271	0.779069	0.024317	0.281156	2.07944	0.375	0	0.506505	0.533717	0.546897	0.0261942	0.053725	1	3.04452	0.528771	0	K	0	0	0	0	0	0	0.366773	0.281678	0.117372	-2.64414	-0.61664	0.245959	-0.408638	-0.716509	-0.235412	-0.139232	0.0137184	-1.3332	5.55296
31	2014	1.92526	4.63115e+10	0.809469	0	0	0	0	1	2.5598	9.50072	9.11295	0.488557	24.5587	0.769711	0.020775	-0.111784	2.19722	0.333333	0	0.506505	0.535183	0.552877	0.0228592	0.0566194	1	3.09104	0.581882	0	K	0	0	0	0	1	0	0.383317	0.294595	0.196582	-2.14786	0.927273	-0.918452	-0.640384	-0.42484	-0.141072	0.0324625	-0.0436319	-1.05029	4.77068
31	2015	5.97265	5.53217e+10	0.988794	1.60944	0	1	0	1	3.7379	10.768	10.5088	0.69037	24.7364	0.79961	0.019703	0.493175	2.19722	0.333333	0	0.456663	0.505182	0.512813	0.079521	0.106247	1	3.13549	0.514479	0	K	0	0.178774	1	0	1	0	0.876233	0.333891	0.318751	-0.470546	1.31165	0.722911	-1.65726	1.06136	-0.031142	0.121174	-0.0849302	-0.0433499	5.01728
31	2016	1.59512	6.1277e+10	1.12711	2.48491	0.693147	1	0.86	1	2.95065	17.1585	9.94256	0.70745	24.8387	0.815795	0.022544	0.335245	1.94591	0.428571	0	0.456663	0.504723	0.514454	0.079521	0.105242	1	3.17805	0.512981	0	K	0.166667	0.27602	1	0.246238	1	0.30103	0.750639	0.987844	0.731602	1.983	0.895446	0.403498	-1.02803	-0.626278	-0.00137406	0.633844	0.232409	0.886953	5.02388
31	2017	0.681996	7.57515e+10	1.24548	1.79176	0.693147	1	0.86	1	3.0492	13.3636	9.0431	0.756802	25.0507	0.844959	0.025321	-0.220959	2.19722	0.333333	0	0.456663	0.515311	0.530083	0.079521	0.128427	1	3.21888	0.525712	0	K	0.125	0.199026	1	0.0351774	1	0.30103	0.766362	0.414374	0.190469	-0.211026	1.49507	0.870816	-0.569133	0.786556	0.193116	0.00326574	0.366881	0.214458	4.41884
31	2018	0.553926	9.11719e+10	1.03483	1.60944	1.09861	0	0	1	3.99859	9.15673	9.02726	0.996861	25.236	0.849079	0.024015	0.005499	2.19722	0.333333	0	0.472702	0.534419	0.549312	0.0768232	0.130562	1	3.2581	0.540981	0	K	0.25	0.178774	0	0	1	0.477121	0.917823	0.283929	0.189083	-0.64703	0.447894	-0.770255	0.504568	1.46905	0.198835	-0.162443	0.0755076	-0.120328	4.40672
31	2019	0.906228	1.83183e+11	0.515045	1.94591	1.09861	0	0.86	1	4.21661	12.9069	8.81061	0.984613	25.9337	0.767767	0.02157	1.39289	2.07944	0.375	0	0.538005	0.798385	0.816354	0.40591	0.483973	1	3.29584	0.633735	0	K	0.285714	0.216149	0	0.246238	1	0.477121	0.952605	0.856011	0.632527	1.47613	-0.219813	-1.24487	0.00998408	0.145938	0.394989	0.500533	0.157307	0.552568	4.23411
31	2021	0.454771	2.12727e+11	0.443513	2.30944	1.09861	0	0.86	1	4.15707	15.5303	8.42749	0.983543	26.0627	0.755127	0.00372	0.108445	2.3979	0.363636	0	0.492763	0.782935	0.798624	0.40591	0.588867	1	3.3673	0.545125	0	K	0.2	0.256529	0	0.246238	1	0.477121	0.943106	0.937359	0.598994	1.60797	-0.239939	-1.24933	0.00368684	0.0861432	0.267593	0.406058	0.411595	0.593135	6.94216
31	2022	1.10806	2.14432e+11	0.439986	1.39315	1.09861	0	0	0	4.17712	9.29581	8.66216	0.983395	26.0627	0.778465	-0.010407	-0.071239	2.3979	0.363636	0	0.492763	0.781098	0.795769	0.40591	0.585139	1	3.4012	0.778393	0	K	0.2	0.260261	0	0.211061	0	0.477121	0.946305	0.744041	0.619534	0.956012	-1.71316	-0.041001	0.260554	0.0521315	0.0776332	0.163668	-0.121279	0.258325	2.56495
32	2011	0.854696	1.57422e+09	0.913822	0.693147	2.07944	0	0	0	0.6866	8.00409	7.90802	0.6809	21.177	0.447662	0.026702	0.151976	2.19722	0.333333	0	0.420201	0.492203	0.505511	0.0962205	0.171351	1	2.94444	0.488151	0	C3	0.875	0.0769938	0	0	0	0.90309	0.389441	0.248188	0.0911211	-1.54495	-0.337156	0.662293	2.60731	-0.165198	0.0866037	-0.158048	0.0361283	-0.391759	3.4012
32	2012	1.57914	1692009584	0.522844	2.19722	1.94591	1	0.86	1	1.3831	15.3204	8.38366	0.6809	21.2492	0.380335	0.109596	-0.119137	2.19722	0.333333	0	0.420201	0.486554	0.505423	0.0962205	0.157908	1	2.99573	0.48109	0	C3	0.75	0.244065	1	0.246238	1	0.845098	0.500558	0.93085	0.595159	1.95461	1.42541	0.737514	1.0589	-1.01004	0.271294	0.590903	0.399003	1.1715	3.21888
32	2013	1.65723	1.50141e+09	0.309332	3.63759	2.19722	1	0.86	1	2.4561	15.4726	10.5492	0.682767	21.1297	0.32395	0.009401	0.071572	2.19722	0.333333	0	0.420201	0.498411	0.526676	0.0962205	0.186125	1	3.04452	0.479567	0	C3	1	0.404058	1	0.246238	1	0.954243	0.67174	0.935568	0.784695	2.87998	1.20092	0.724384	1.20969	-0.491583	-0.034841	0.322922	0.0308223	1.56993	1.38629
32	2014	1.45586	2.76692e+09	0.730848	3.3673	2.30259	0	0.86	1	2.5598	15.3487	10.1211	0.693486	21.741	0.460739	0.044921	0.889225	2.30259	0.333333	0	0.420201	0.491159	0.523847	0.0962205	0.168867	1	3.09104	0.48053	0	C3	1	0.374035	0	0.246238	1	1	0.688284	0.931726	0.747224	2.32689	0.186274	-0.99907	1.91112	-0.458509	-0.0910583	0.129972	0.0536456	1.08138	2.70805
32	2015	3.39034	2.12574e+09	1.3408	2.48491	2.30259	0	0.86	1	3.7379	16.0003	8.45276	0.829492	21.4774	0.290364	0.020219	-0.358459	2.30259	0.333333	0	0.491785	0.630696	0.66652	0.184877	0.282463	1	3.13549	0.558376	0	F	1	0.27602	0	0.246238	1	1	0.876233	0.951931	0.601207	2.16701	-0.00267821	-1.01544	1.80504	0.116879	0.384902	0.499513	0.434438	1.09076	2.19722
32	2016	1.89582	1.95542e+09	1.30538	2.94444	2.30259	0	0.86	1	2.95065	15.3547	11.5132	0.829478	21.3939	0.20752	0.022424	0.008754	2.19722	0.333333	0	0.491785	0.634266	0.660747	0.184877	0.289722	1	3.17805	0.518089	0	F	1	0.327064	0	0.246238	1	1	0.750639	0.931913	0.869073	2.47434	0.0848719	-1.06104	1.82879	-0.367929	-0.0691307	0.47006	-0.23931	1.13777	1.79176
32	2017	1.71322	1.92734e+09	1.38356	3.21888	2.30259	0	0.86	1	3.0492	15.1566	10.889	0.865413	21.3794	0.186046	0.006731	-0.133971	2.19722	0.333333	0	0.491785	0.637029	0.672733	0.184877	0.29534	1	3.21888	0.52326	0	F	1	0.357548	0	0.246238	1	1	0.766362	0.92577	0.81444	2.47131	0.081233	-1.03741	1.83021	-0.269506	-0.0540264	0.301579	-0.111797	1.14435	1.94591
32	2018	1.1878	2.15338e+09	1.5948	4.34381	1.94591	1	0.86	1	3.99859	15	10.669	0.830667	21.4903	0.295935	0.051415	-0.069952	2.19722	0.333333	0	0.490418	0.641436	0.681844	0.189444	0.307937	1	3.2581	0.870829	0	F	0.75	0.482504	1	0.246238	1	0.845098	0.917823	0.920915	0.795186	3.20798	0.876511	0.650533	0.633386	0.232341	-0.0190056	0.130778	0.0309996	1.66916	1.09861
32	2019	1.30969	2.34226e+09	0.949153	4.23411	2.19722	1	0.86	1	4.21661	15.0464	10.7382	0.830831	21.5744	0.292026	0.070194	-0.06219	2.19722	0.333333	0	0.490418	0.646152	0.688047	0.189444	0.317554	1	3.29584	0.664776	0	F	1	0.470319	1	0.246238	1	0.954243	0.952605	0.922352	0.801237	3.35421	0.868872	0.685232	0.969747	0.37314	0.0743386	0.246331	0.0208321	1.79535	1.79176
32	2021	0.5215	4.41302e+10	0.35087	5.10672	1.60944	1	0.86	1	4.15707	15.2502	10.5538	0.591374	24.5104	0.785055	0.027637	1.85009	2.19722	0.333333	0	0.177959	0.510164	0.683282	0.983187	1.86675	1	3.3673	0.628043	0	E	0.5	0.567247	1	0.246238	1	0.69897	0.943106	0.928674	0.785097	3.24849	0.794612	0.603415	0.114851	0.282334	-0.220709	-0.230073	0.0983132	1.59446	6.608
32	2022	2.7013	5.28404e+10	0.17327	5.10672	1.60944	1	0.86	1	4.17712	15.4461	12.1407	0.584515	24.6905	0.808366	0.014448	0.195494	2.19722	0.333333	0	0.178082	0.501549	0.638601	0.983187	1.81639	1	3.4012	0.505737	0	E	0.5	0.909058	1	0.246238	1	0.69897	0.946305	0.934745	0.923995	4.163	0.735458	0.632294	0.0333225	0.37209	-1.01795	-1.38459	-0.116042	1.87564	1.79176
34	2011	1.97985	2.39806e+08	0.0834007	0	0	0	0	1	0.6866	9.29241	7.92552	0.3517	19.9872	0.589127	0.083742	0.078387	1.94591	0.428571	1	0.218751	0.422928	0.464215	0.335368	0.933376	0	2.94444	0.424098	0	S	0	0	0	0	1	0	0.0844743	0.288135	0.0926527	-2.65443	1.30788	-0.826298	-0.36215	-1.24258	-0.287515	-0.266061	0.149998	-1.28558	5.81711
34	2012	1.76521	2.39806e+08	0.109578	0	0	0	0	1	1.3831	9.19128	7.86365	0.3474	19.9872	0.538522	0.020015	0.054421	1.94591	0.428571	1	0.218751	0.409251	0.43628	0.335368	0.870853	0	2.99573	0.402828	0	S	0	0	0	0	1	0	0.195591	0.285	0.0872378	-2.53515	1.17991	-0.844447	-0.451261	-0.9081	-0.184031	-0.205863	0.170774	-1.21727	5.5835
34	2013	1.15408	3.78211e+08	0.0226818	0	0	0	0	0	2.4561	9.09867	7.85516	0.3481	19.9872	0.719504	0.05865	0.165694	1.94591	0.428571	1	0.218751	0.409251	0.441712	0.335368	0.870853	0	3.04452	0.410403	0	S	0	0	0	0	0	0	0.366773	0.282128	0.0864943	-2.68688	-0.609145	0.255859	-0.399636	-0.698957	-0.205051	-0.169569	0.0874933	-1.34487	5.42053
34	2014	1.98225	4.61668e+08	0.0114931	0	0	0	0	1	2.5598	9.15895	8.09224	0.331	19.9872	0.641221	0.146381	-0.045029	1.94591	0.428571	1	0.218751	0.392629	0.425415	0.335368	0.794867	0	3.09104	0.392013	0	S	0	0	0	0	1	0	0.383317	0.283997	0.107245	-2.28709	0.954451	-0.885978	-0.611453	-0.363699	-0.0422298	-0.0697773	0.145758	-1.08891	5.54908
34	2015	6.56418	4.48008e+08	2.31654	0	0	0	0	0	3.7379	9.42405	9.43508	0.5009	19.9872	0.582597	0.046969	-0.10017	1.94591	0.428571	1	0.218751	0.383156	0.41138	0.335368	0.751562	0	3.13549	0.412021	0	S	0	0	0	0	0	0	0.571267	0.292217	0.224777	-2.23857	-0.888963	0.169124	-0.61122	-0.183359	-0.177029	0.108777	-0.192038	-1.15576	5.92158
34	2016	2.22811	1.70372e+10	2.15657	3.95124	1.38629	1	0.86	1	2.95065	16.625	11.9937	0.678004	23.5587	0.844418	0.046071	1.85009	1.94591	0.428571	0	0.236638	0.544428	0.647934	0.518081	1.30068	0	3.17805	0.488467	0	F	0.5	0.438899	1	0.246238	1	0.60206	0.750639	0.971302	0.91113	2.88181	0.945814	0.514944	-0.0853734	-0.502821	-0.346511	0.281627	-0.175834	1.35563	5.66643
34	2017	1.48127	2.42732e+10	2.31654	4.60517	1.60944	1	0.86	1	3.0492	16.3953	11.0514	0.662939	23.9126	0.861665	0.035011	0.535017	1.79176	0.571429	1	0.236638	0.544428	0.633943	0.518081	1.30068	0	3.21888	0.391261	0	F	0.8	0.511536	1	0.246238	1	0.69897	0.766362	0.96418	0.82865	3.03235	0.978287	0.598599	0.244826	-0.323674	-0.341441	-0.0414247	0.0281081	1.47526	5.34711
34	2018	1.93519	2.59855e+10	2.31654	5.3799	1.60944	1	0.86	1	3.99859	16.2529	11.2939	0.662645	23.9808	0.851975	0.020535	0.315708	2.07944	0.5	1	0.236638	0.544428	0.638492	0.518081	1.30068	0	3.2581	0.380782	0	F	0.571429	0.597592	1	0.246238	1	0.69897	0.917823	0.959765	0.849877	3.41312	0.792263	0.583889	0.10578	0.157612	-0.393906	-0.258933	0.013991	1.63553	5.20401
34	2019	2.62756	2.94209e+10	2.31654	5.26269	1.60944	1	0.86	1	4.21661	16.0949	11.9234	0.658948	24.105	0.851301	0.025328	0.060413	2.07944	0.5	1	0.236638	0.502084	0.56195	0.518081	1.12174	0	3.29584	0.342918	0	F	0.571429	0.584572	1	0.246238	1	0.69897	0.952605	0.954866	0.904977	3.49807	0.740527	0.558076	0.0634628	0.226387	-0.389517	-0.138423	-0.125286	1.66861	4.97673
34	2021	2.055	3.89534e+10	0.765105	5.4362	1.60944	1	0.86	1	4.15707	16.5474	12.375	0.599473	24.3856	0.830145	0.007173	0.329397	1.79176	0.571429	1	0.234255	0.449134	0.483203	0.350717	0.917287	0	3.3673	0.216505	0	F	0.8	0.603846	1	0.246238	1	0.69897	0.943106	0.968895	0.944498	3.6006	0.73436	0.54681	0.0541671	0.172489	-0.487	-0.161233	-0.185728	1.69597	8.95442
34	2022	3.05463	4.0216e+10	0.0781062	5.42739	1.60944	1	0.86	1	4.17712	16.4212	11.7811	0.560971	24.4175	0.795604	0.026155	-0.053151	1.94591	0.571429	1	0.231545	0.410583	0.462635	0.384645	0.773232	0	3.4012	0.397262	0	F	0.666667	0.965082	1	0.246238	1	0.69897	0.946305	0.964982	0.892517	4.27443	0.726413	0.645353	0.0293142	0.39131	-1.12203	-1.59285	0.0358849	1.9125	3.55535
35	2014	2.26442	3.27229e+09	0.348305	0	1.60944	0	0	1	2.4602	8.5797	8.15966	0.527984	21.9088	0.504266	0.065959	1.85009	1.94591	0.428571	0	0.212916	0.530055	0.656404	0.666667	1.4895	0	3.04452	0.224301	0	N	0.666667	0	0	0	1	0.69897	0.367427	0.266036	0.113146	-1.55196	1.20303	-0.581901	1.74703	-0.0870295	0.259225	0.157808	0.0954516	-0.407445	2.56495
35	2015	5.01504	4.39902e+09	0.983323	0	0.693147	0	0	1	3.8284	9.23908	8.66871	0.524802	22.2046	0.579366	0.059493	0.498273	1.94591	0.428571	0	0.212916	0.514659	0.623724	0.571625	1.41719	0	3.09104	0.46103	0	N	0.166667	0	0	0	1	0.30103	0.585705	0.286482	0.157701	-1.64323	0.798595	-0.813291	0.21544	0.337464	0.209633	0.219318	0.0586881	-0.637896	3.09104
35	2016	2.43993	5.99849e+09	2.31654	0.693147	0	0	0	1	3.228	8.95271	9.37789	0.750835	22.5148	0.65617	0.040726	0.18791	1.94591	0.428571	0	0.322867	0.529187	0.587371	0.234819	0.639025	0	3.13549	0.381382	0	N	0	0.0769938	0	0	1	0	0.794885	0.277602	0.219771	-1.49294	0.440924	-0.980753	-0.990109	0.831053	0.0563444	-0.00131846	-0.0569147	-0.732544	3.49651
35	2017	1.02283	8.13026e+09	1.15964	2.70805	0.693147	0	0.86	1	3.24693	15.7969	8.38754	0.643174	22.8189	0.625057	0.031835	0.64387	1.94591	0.428571	0	0.295881	0.484956	0.55105	0.234819	0.639024	0	3.17805	0.520507	0	N	0.166667	0.300807	0	0.246238	1	0.30103	0.797905	0.945623	0.595498	1.34066	-0.130515	-1.28846	-0.472696	-0.405338	-0.0225883	0.0892694	0.430366	0.354897	4.78749
35	2018	0.72722	8.80891e+09	0.528882	2.89037	0.693147	0	0.86	1	4.08619	15.7649	11.0659	0.488845	22.899	0.626002	0.026247	0.145841	1.94591	0.428571	0	0.298234	0.487309	0.553403	0.232964	0.633982	0	3.21888	0.516511	0	N	0.166667	0.321059	0	0.246238	1	0.30103	0.931798	0.944632	0.829925	1.86809	-0.347176	-1.38507	-0.654009	-0.134893	-0.179498	0.329002	-0.10159	0.544084	4.70953
35	2019	1.40715	4.72969e+10	0.272509	2.63906	0.693147	0	0.86	0	4.22918	15.8503	9.09706	0.52325	24.5797	0.752553	0.027432	1.69979	1.94591	0.428571	0	0.162034	0.360771	0.513762	0.516582	1.22651	0	3.2581	0.545995	0	N	0.166667	0.293143	0	0.246238	0	0.30103	0.95461	0.947281	0.657599	1.2501	-1.9199	-0.209052	-0.427978	-0.283201	-0.108131	0.214091	0.203818	0.238925	4.91265
35	2021	0.639913	2.44994e+10	0.400162	3.0979	1.38629	0	0.86	1	4.30835	15.6991	11.0449	0.467688	23.9219	0.544809	0.023186	-0.058297	1.94591	0.428571	0	0.162034	0.359622	0.495551	0.516582	1.21942	0	3.3322	0.494543	1	N	0.5	0.34411	0	0.246238	1	0.60206	0.96724	0.942592	0.828079	2.28358	-0.29263	-1.25732	0.324382	0.118118	-0.058571	0.368113	-0.0891398	0.880549	9.37322
35	2022	1.39972	2.64678e+10	0.283952	2.30944	1.09861	0	0.86	0	4.3284	15.9545	9.12946	0.437663	23.9992	0.60563	0.004772	-0.510632	1.94591	0.428571	0	0.152148	0.347588	0.456017	0.550146	1.28454	0	3.3673	0.506772	1	N	0.333333	0.420346	0	0.246238	0	0.477121	0.97044	0.950513	0.660434	1.73416	-1.89121	-0.110604	0.13403	-0.1005	-0.267809	-0.190243	0.243689	0.510188	4.26268
36	2011	0.749317	3.86228e+09	0.175288	0	0.693147	1	0	1	0.6866	8.92018	8.17583		22.0745	0.40477	0.024429	-0.456148	2.19722	0.333333	0	0.313242	0.325698	0.335304	0.0111133	0.0397648	0	2.89037	0.324519	0	K	0.125	0	1	0	1	0.30103	0.0844743	0.276594	0.114561	-1.80442	2.42629	1.04479	0.0966769	-1.06437	0.0212187	0.143139	0.127068	-0.47253	3.55535
36	2012	1.76327	4.26724e+09	0.873939	0	0.693147	1	0	1	1.3831	9.14531	9.10531		22.1742	0.430298	0.02124	-0.313006	2.19722	0.333333	0	0.313242	0.323829	0.331982	0.00932227	0.0337982	0	2.94444	0.321064	0	K	0.125	0	1	0	1	0.30103	0.195591	0.283574	0.195914	-1.55014	2.272	0.995159	-0.0204895	-0.789125	0.0288669	0.302423	-0.0364547	-0.366778	4.11087
36	2013	1.15013	4.19589e+09	0.173917	0	1.09861	0	0	1	2.4561	8.97425	8.18897		22.1574	0.395484	0.02715	-0.446719	2.3979	0.363636	0	0.313242	0.323394	0.331437	0.00937369	0.0324094	0	2.99573	0.318907	0	K	0.2	0	0	0	1	0.477121	0.366773	0.27827	0.115711	-1.77722	1.12671	-0.680888	1.00026	-0.199959	0.148202	0.0943963	0.113421	-0.623043	3.78419
36	2014	1.57838	4.56893e+09	0.830055	0	1.38629	0	0	0	2.5598	9.12563	8.85851		22.2425	0.454282	0.006876	0.065736	2.48491	0.333333	0	0.313242	0.325814	0.33371	0.011595	0.0401351	0	3.04452	0.313671	0	K	0.272727	0	0	0	0	0.60206	0.383317	0.282964	0.174313	-1.8806	-0.45878	0.479918	1.5786	-0.433524	-0.0170337	0.147929	-0.114204	-0.699973	4.11087
36	2015	3.74079	6.46374e+09	0.39231	0	1.09861	0	0	1	3.7379	10.0855	9.61913		22.5895	0.584915	0.017166	0.992641	2.48491	0.333333	0	0.31241	0.340687	0.359011	0.0264379	0.0905125	0	3.09104	0.38029	0	K	0.181818	0	0	0	1	0.477121	0.571267	0.312729	0.240886	-1.31541	0.838914	-0.771209	0.786636	0.302037	0.166763	0.389263	-0.0859049	-0.429029	4.45435
36	2016	1.67371	9.72548e+09	0.293624	1.09861	1.09861	1	0	1	2.95065	9.2115	9.54596		22.998	0.586168	0.167159	1.85009	2.3979	0.363636	0	0.312109	0.342945	0.36588	0.0333169	0.0987988	0	3.13549	0.355597	0	K	0.2	0.122032	1	0	1	0.477121	0.750639	0.285627	0.234481	-0.392545	1.65799	0.979681	0.0879409	0.96593	0.306509	0.289012	-0.0152326	0.26215	4.15888
36	2017	1.93473	8.71866e+09	0.397245	1.79176	1.09861	1	0.86	0	3.0492	13.0895	9.65426		22.8887	0.417036	0.148815	0.828829	2.3979	0.363636	0	0.312136	0.362246	0.38269	0.0625446	0.160539	0	3.17805	0.35202	0	K	0.2	0.199026	1	0.0351774	0	0.477121	0.766362	0.405873	0.243961	-0.302062	-0.047259	2.0624	0.198983	0.541318	0.0532715	0.043855	0.122648	0.170504	4.30407
36	2018	1.08886	1.0893e+10	0.110307	0.693147	1.09861	1	0	0	3.99859	8.6995	9.17906		23.1114	0.500599	0.105155	-0.160427	2.3979	0.363636	0	0.332136	0.396343	0.416884	0.0960938	0.193315	0	3.21888	0.386114	0	K	0.2	0.0769938	1	0	0	0.477121	0.917823	0.269751	0.202369	-0.703303	-0.110166	2.08504	0.160066	1.17089	0.411779	0.447287	-0.0645708	0.0851975	3.63759
36	2019	0.826206	1.2142e+10	0.0584431	0	1.09861	0	0	1	4.21661	8.40385	8.51779		23.2199	0.534994	0.077363	-0.049766	1.94591	0.428571	0	0.332136	0.386704	0.409194	0.0998951	0.164294	0	3.2581	0.402239	0	K	0.333333	0	0	0	1	0.477121	0.647639	0.260584	0.144492	-1.4289	0.79715	-0.737435	0.764847	0.629309	0.376468	0.277165	0.0459848	-0.438045	2.48491
36	2021	0.778468	9.58609e+09	0.212936	0	0	0	0	1	4.15707	8.49387	8.83928		22.9836	0.372875	0.051641	-0.304295	1.94591	0.428571	0	0.332136	0.366719	0.395173	0.0405788	0.104123	0	3.3322	0.398353	0	K	0	0	0	0	1	0	0.638139	0.263375	0.172629	-1.92194	0.647764	-0.948582	-0.835514	0.369837	0.129955	0.12976	-0.0173524	-0.907854	7.92262
36	2022	1.07556	9.23591e+09	0.00135778	1.39315	1.09861	0	0	0	4.17712	8.4262	8.7692		22.9464	0.322254	0.063675	0.245503	1.94591	0.428571	0	0.282136	0.371507	0.398233	0.1722	0.316766	0	3.3673	0.370807	0	K	0.333333	0.260261	0	0.211061	0	0.477121	0.946305	0.717077	0.628903	0.933865	-1.70305	-0.0353628	0.264322	0.0701666	0.0932198	0.140253	-0.197908	0.250922	2.70805
37	2011	1.11171	5.45275e+09	0.0887092	0	0.693147	0	0	1	0.6866	8.23117	7.74587	0.4884	22.4194	0.653787	0.001683	0.508255	2.63906	0.4	0	0.16718	0.569752	0.585751	0.91416	2.40802	0	2.89037	0.597712	1	D	0.0714286	0	0	0	1	0.30103	0.0844743	0.255229	0.0769288	-2.38834	1.42306	-0.682578	0.659446	-1.07065	-0.110351	-0.212644	0.121422	-1.00496	3.71357
37	2012	0.52452	5.53607e+09	0.15157	0	0.693147	0	0	0	1.3831	7.94443	7.03527	0.4826	22.4346	0.688802	-0.040805	-0.476183	2.63906	0.357143	0	0.16718	0.565852	0.579219	0.91416	2.38469	0	2.94444	0.589118	1	D	0.0769231	0	0	0	0	0.30103	0.195591	0.246338	0.0147336	-2.70499	-0.277196	0.450966	0.780108	-0.99819	-0.116011	-0.282663	0.163233	-1.19735	3.04452
37	2013	0.448533	5.44029e+09	0.519611	0	0.693147	0	0	1	2.4561	7.85208	7.00307	0.484	22.4171	0.669176	0.01337	-0.122501	2.63906	0.4	0	0.16718	0.564234	0.577216	0.91416	2.37501	0	2.99573	0.585875	0	D	0.0714286	0	0	0	1	0.30103	0.366773	0.243474	0.011915	-2.16217	1.11247	-0.710794	0.449098	-0.187808	0.207149	-0.115579	0.2875	-0.852623	2.94444
37	2014	3.17595	5.05642e+09	0.252338	0	0.693147	0	0	1	2.5598	8.13374	7.6044	0.379	22.3439	0.727446	-0.080336	0.111375	2.63906	0.4	0	0.16718	0.497799	0.515544	0.91416	1.97762	0	3.04452	0.58334	0	D	0.0714286	0	0	0	1	0.30103	0.383317	0.252208	0.0645465	-2.05738	1.07584	-0.733843	0.417832	-0.177073	0.160789	-0.0419816	0.183095	-0.818184	4.12713
37	2015	5.10829	4.57985e+09	2.00604	0	0.693147	0	0	1	3.7379	8.93098	8.73986	0.384772	22.2449	0.880147	-0.172126	0.089876	2.63906	0.4	0	0.152835	0.410588	0.449018	0.786473	1.68648	0	3.09104	0.459894	0	D	0.0714286	0	0	0	1	0.30103	0.571267	0.276928	0.163928	-1.66402	0.818444	-0.809521	0.227802	0.299467	0.199889	0.204909	0.0228136	-0.648716	3.68888
37	2017	0.876853	2.8838e+09	0.670589	0	0.693147	0	0	0	3.0492	7.83866	8.33279	0.388086	21.7824	0.298029	0.000104	0.299651	2.19722	0.333333	0	0.152835	0.408617	0.450775	0.79968	1.67358	0	3.17805	0.423405	0	D	0.125	0	0	0	0	0.30103	0.461395	0.243058	0.128299	-2.23659	-0.616833	0.365035	0.528588	-0.275276	0.00152753	-0.00698569	-0.0770905	-0.983639	2.77259
37	2018	0.738592	3.30715e+09	0.666982	0	0	0	0	1	3.99859	7.70837	8.2446	0.385874	21.9194	0.384122	0.004023	-0.078616	2.19722	0.333333	0	0.152835	0.409814	0.446953	0.79968	1.68141	0	3.21888	0.423109	0	D	0	0	0	0	1	0	0.612856	0.239018	0.12058	-2.05666	0.701747	-0.919044	-0.793442	0.346523	0.18269	0.032289	0.052962	-0.95408	2.70805
37	2019	1.6005	3.21926e+09	0.125931	0	1.09861	0	0	1	4.21661	7.91676	8.31091	0.387208	21.8924	0.359328	0.007874	-0.351396	2.19722	0.333333	0	0.152835	0.422535	0.481247	0.79968	1.76465	0	3.2581	0.462744	0	D	0.25	0	0	0	1	0.477121	0.647639	0.24548	0.126384	-1.47407	0.80864	-0.726679	0.77385	0.652982	0.408478	0.24069	0.0581761	-0.451158	3.13549
37	2021	2.27306	2.79e+09	0.00228433	0	0	0	0	0	4.15707	7.82963	8.74002	0.384488	21.7493	0.434287	-0.175328	-0.231492	2.19722	0.333333	0	0.152835	0.419181	0.45557	0.79968	1.7427	0	3.3322	0.424883	0	D	0	0	0	0	0	0	0.638139	0.242778	0.163942	-2.30981	-0.929667	0.192248	-0.636338	0.0928004	-0.0134062	0.0296002	-0.139814	-1.15615	7.06476
37	2022	3.84457	2.60622e+09	0.00288997	2.08629	1.09861	0	0.86	0	4.17712	15.0997	9.49266	0.603991	21.6812	0.465578	-0.06876	-0.083135	2.19722	0.333333	0	0.152835	0.418349	0.453979	0.79968	1.73726	0	3.3673	0.425632	0	D	0.25	0.381361	0	0.246238	0	0.477121	0.946305	0.924006	0.692224	1.63489	-1.85645	-0.116602	0.155093	-0.186231	-0.220856	-0.0571611	0.100475	0.470541	1.60944
38	2013	6.19501	6.80916e+08	0.107524	0	0	0	0	1	2.4561	8.05768	8.39683	0.4479	20.3389	0.703714	0.004504	-0.18329	1.94591	0.428571	1	0.447906	0.681266	0.736244	0.180093	0.521002	0	2.99573	0.000973137	0	K	0	0	0	0	1	0	0.366773	0.249849	0.133904	-2.31388	0.983034	-0.880535	-0.597429	-0.398381	-0.0514102	-0.0949698	0.011666	-1.10328	2.94444
38	2014	4.35853	6.83293e+08	0.00126485	0	0	0	0	0	2.5598	7.93823	7.54327	0.447944	20.3424	0.785173	-0.080574	0.265726	1.94591	0.428571	1	0.447906	0.681266	0.74823	0.180093	0.521002	0	3.04452	0.0741153	0	K	0	0	0	0	0	0	0.383317	0.246146	0.0591967	-2.75278	-0.605195	0.273214	-0.396481	-0.602839	-0.130409	-0.230286	0.0812886	-1.35935	2.48491
38	2015	12.8026	7.44778e+08	2.31654	0	0	0	0	0	3.7379	8.64591	8.62891	0.489	20.4286	0.792083	0.011291	0.432648	1.94591	0.428571	0	0.447906	0.651549	0.701504	0.180093	0.454656	0	3.09104	0.246328	0	K	0	0	0	0	0	0	0.571267	0.268089	0.154217	-2.36916	-0.860224	0.199849	-0.584553	-0.121347	-0.0843962	0.00886685	-0.0743178	-1.19269	3.3673
38	2016	8.91851	6.39362e+09	0.00226191	3.13549	0.693147	0	19.2876	1	2.95065	15.9499	12.1002	0.773384	22.5786	0.200153	0.067375	1.85009	2.19722	0.333333	0	0.21424	0.716417	0.799819	0.919709	2.34399	0	3.13549	0.15558	0	L	0.125	0.348286	0	1	1	0.30103	0.750639	0.95037	0.920446	3.7854	-0.926238	-1.82894	-1.12519	-2.82204	3.21805	-0.87844	-0.45367	1.163	2.70805
38	2017	4.41364	5.77193e+09	0.582394	3.46574	0.693147	0	0.86	1	3.0492	15.4832	11.1309	0.767084	22.4763	0.0649803	0.058917	0.46752	2.07944	0.375	0	0.21424	0.709597	0.790061	0.919709	2.31216	0	3.17805	0.131135	0	L	0.142857	0.384969	0	0.246238	1	0.30103	0.766362	0.935896	0.835615	1.80198	-0.153217	-1.33863	-0.524201	-0.588736	-0.441459	-0.0228949	-0.135195	0.47775	2.19722
38	2018	3.0122	3.03379e+09	0.703883	3.89182	0.693147	1	0.86	1	3.99859	15.2687	11.0774	0.8399	21.8331	0.133376	-0.213935	0.701132	2.07944	0.375	0	0.21424	0.690294	0.767267	0.931272	2.22206	0	3.21888	0.461373	0	L	0.142857	0.432298	1	0.246238	1	0.30103	0.917823	0.929246	0.830928	2.56641	0.692761	0.393617	-1.19742	-0.0625356	-0.202887	0.170737	-0.0528399	1.11112	2.48491
38	2019	6.74947	2.91716e+09	0.725935	3.63759	0	1	0.86	1	4.21661	16.2093	12.9695	0.767	21.7939	0.0595511	0.041643	-0.285867	1.79176	0.5	1	0.21424	0.651911	0.719279	0.919709	2.0429	0	3.2581	0.354791	0	L	0	0.404058	1	0.246238	1	0	0.952605	0.958413	0.996534	2.48825	0.502468	0.189467	-2.28796	-0.229176	-0.441998	0.392053	-0.38935	0.890496	3.93183
38	2021	1.16562	2.90064e+09	0.408741	2.89722	1.38629	0	0.86	1	4.15707	15.259	10.72	0.7721	21.7882	0.228375	-0.213935	0.060489	1.79176	0.5	1	0.21424	0.636497	0.701953	0.919709	1.97095	0	3.3322	0.352409	0	L	0.6	0.32182	0	0.246238	1	0.60206	0.943106	0.928946	0.799645	2.1512	-0.249665	-1.24412	0.358321	0.0643067	0.00448379	0.392962	-0.0593132	0.833936	8.49923
39	2011	1.35405	64361714000	0.0101008	0	0.693147	0	0	1	0.6866	9.66354	9.26606	0.551952	24.8878	0.664184	0.061758	0.238693	2.07944	0.375	0	0.255382	0.517152	0.54643	0.635607	1.02501	1	2.99573	0.425023	1	C3	0.142857	0	0	0	1	0.30103	0.0844743	0.299643	0.209984	-2.1435	1.36937	-0.740167	0.609423	-1.18665	-0.284026	-0.0255612	-0.102754	-0.93576	4.7185
39	2012	0.912962	62992380000	0.0524723	0	0.693147	1	0	1	1.3831	9.56169	8.88267	0.599772	24.8663	0.648892	0.030316	-0.152686	2.07944	0.375	0	0.537291	0.717407	0.73119	0.302115	0.33523	1	3.04452	0.464776	1	C3	0.142857	0	1	0	1	0.30103	0.195591	0.296485	0.176427	-1.56059	2.2709	0.997339	-0.017867	-0.789044	0.0363562	0.29863	0.0356355	-0.368993	5.45959
39	2013	1.02936	72605972000	0.0506954	0.693147	0.693147	0	0	0	2.4561	9.61804	8.92359	0.846728	25.0083	0.662616	0.038857	0.065159	1.94591	0.428571	0	0.537287	0.725343	0.743038	0.302115	0.35001	0	3.09104	0.478912	1	C3	0.166667	0.0769938	0	0	0	0.30103	0.67174	0.298233	0.180009	-1.6844	-0.906794	0.308097	0.318603	0.306137	-0.0685701	-0.0502195	-0.0377225	-0.755299	5.42053
39	2014	1.18813	87776181000	0.0464951	0.693147	0	1	0	0	2.5598	9.78841	9.25254	0.7974	25.1981	0.689185	0.037834	0.21074	2.07944	0.375	0	0.535211	0.712656	0.722885	0.302133	0.331542	0	3.13549	0.460741	1	C3	0	0.0769938	1	0	0	0	0.688284	0.303515	0.2088	-1.44566	-0.00947418	1.9124	-1.26026	0.246349	-0.0302254	0.178349	-0.0424509	-0.522239	5.17615
39	2015	2.80792	106763171000	0.0318017	1.79176	0	0	0.86	1	3.7379	14.2067	9.70644	0.718834	25.3939	0.667536	0.023357	-0.162479	1.94591	0.428571	0	0.480326	0.748537	0.776068	0.347669	0.558394	0	3.17805	0.511168	1	C3	0	0.199026	0	0.0351774	1	0	0.876233	0.440516	0.248528	-0.800202	0.220676	-1.05168	-1.14554	0.874089	-0.114697	-0.239551	0.244805	-0.49107	5.18178
39	2016	0.963634	124614748000	0.0199086	1.94591	0	0	0.86	1	2.95065	13.3986	9.3832	0.792516	25.5485	0.685954	0.006345	-0.129063	2.07944	0.375	0	0.554397	0.76641	0.782469	0.301141	0.382421	0	3.21888	0.522442	1	C3	0	0.216149	0	0.246238	1	0	0.750639	0.871259	0.682643	0.803339	-0.153922	-1.43094	-1.44145	-0.706326	-0.0498218	0.270002	0.0424582	-0.0278668	4.92725
39	2017	1.24885	130604379000	0.0353053	2.89037	0	1	0.86	1	3.0492	16.6265	11.7337	0.771701	25.5954	0.668943	0.024751	0.492809	2.07944	0.375	0	0.580155	0.767239	0.783275	0.249732	0.322472	0	3.2581	0.533229	1	C3	0	0.321059	1	0.246238	1	0	0.766362	0.971347	0.88837	1.96197	0.747022	0.236947	-2.09702	-0.768736	-0.346415	0.499585	-0.156444	0.679889	5.0814
39	2018	0.791268	158883963000	0.323361	3.71357	0	1	0.86	1	3.99859	16.3568	11.2574	0.712568	25.7914	0.670181	0.028108	0.225396	2.07944	0.375	0	0.579989	0.764379	0.779704	0.249626	0.31792	0	3.29584	0.502298	1	C3	0	0.412499	1	0.246238	1	0	0.917823	0.962986	0.846682	2.26044	0.578231	0.245181	-2.21712	-0.244835	-0.342856	0.19383	-0.0284858	0.817913	5.42053
39	2019	0.660908	172107521000	0.0597695	3.73767	0	1	0.86	1	4.21661	16.2849	11.1164	0.464327	25.8714	0.680212	0.015167	-0.082166	2.07944	0.375	0	0.581175	0.765373	0.780602	0.248942	0.316941	0	3.3322	0.527302	1	C3	0	0.415175	1	0.246238	1	0	0.952605	0.960756	0.834345	2.28676	0.541262	0.243964	-2.24185	-0.13156	-0.303837	0.190309	0.00139706	0.836451	4.96284
39	2021	1.61959	154322501000	0.0780109	3.53321	1.38629	0	0.86	1	4.15707	16.5649	12.0129	0.821254	25.7623	0.630773	0.055639	0.738504	2.19722	0.333333	1	0.593102	0.738692	0.773605	0.16415	0.245472	0	3.4012	0.494925	1	C3	0.375	0.392465	0	0.246238	1	0.60206	0.943106	0.969438	0.912805	2.50929	-0.300293	-1.27814	0.307588	-0.00233919	-0.281301	0.286111	-0.223656	0.940051	9.44951
39	2022	0.764651	145899949000	0.070046	3.40805	1.38629	0	0.86	1	4.17712	16.4085	11.5923	0.804142	25.7062	0.570554	0.030652	-0.135369	2.07944	0.375	1	0.591719	0.723457	0.748102	0.164533	0.222636	0	3.43399	0.39715	1	C3	0.428571	0.612284	0	0.246238	1	0.60206	0.946305	0.964587	0.875992	2.9103	-0.304171	-1.21593	0.293561	0.139683	-0.659212	-0.592461	-0.0814055	1.06962	4.91998
40	2011	1.12305	1.88814e+09	0.0116517	0	0.693147	0	0	0	0.6866	8.6149	8.18284	0.3486	21.3589	0.477982	0.067351	0.051669	2.3979	0.363636	0	0.197963	0.363232	0.379875	0.751993	0.834848	0	2.89037	0.363046	0	K	0.1	0	0	0	0	0.30103	0.0844743	0.267127	0.115175	-2.66782	-0.181077	0.432518	0.836901	-1.40326	-0.33053	-0.226352	-0.0460889	-1.22198	4.15888
40	2012	1.5458	2.86835e+09	0.818763	0	0.693147	0	0	1	1.3831	8.38066	7.97316	0.1991	21.777	0.593918	0.081615	0.05324	2.3979	0.363636	0	0.197963	0.36435	0.380123	0.751993	0.840495	0	2.94444	0.358813	0	K	0.1	0	0	0	1	0.30103	0.195591	0.259864	0.0968221	-2.22337	1.28519	-0.711463	0.560985	-0.757649	-0.0392752	-0.117684	0.098189	-0.923757	3.13549
40	2013	0.980448	3.96058e+09	0.528075	0	0	0	0	0	2.4561	8.24009	7.68064	0.347	22.0997	0.683762	0.030126	-0.053173	2.3979	0.363636	0	0.197963	0.394383	0.418058	0.751993	0.992206	0	2.99573	0.383147	0	K	0	0	0	0	0	0	0.366773	0.255506	0.0712195	-2.74316	-0.593045	0.269403	-0.388678	-0.6669	-0.165217	-0.217217	0.0697083	-1.36159	3.8712
40	2014	0.957869	4.26981e+09	0.955181	0	0	0	0	1	2.5598	8.29848	7.58019	0.346951	22.1748	0.702902	0.012886	0.271648	2.3979	0.363636	0	0.197963	0.42012	0.455758	0.751993	1.12221	0	3.04452	0.41585	0	K	0	0	0	0	1	0	0.383317	0.257316	0.0624278	-2.3849	0.977948	-0.862804	-0.591764	-0.314423	0.0271039	-0.147045	0.197568	-1.117	3.97029
40	2015	4.18711	6.76891e+09	1.1573	0	1.09861	0	0	1	3.7379	9.47306	8.89672	0.29919	22.6356	0.804167	0.011241	0.607018	2.3979	0.363636	1	0.298768	0.376043	0.403658	0.160886	0.258646	0	3.09104	0.406714	0	K	0.2	0	0	0	1	0.477121	0.571267	0.293737	0.177658	-1.42899	0.863454	-0.744523	0.809896	0.355316	0.247341	0.30293	0.024901	-0.46105	4.64439
40	2016	1.76509	1.7288e+10	0.911378	0.693147	1.09861	0	0	0	2.95065	8.73609	9.22847	0.529912	23.5733	0.365806	0.014577	1.26538	2.3979	0.363636	1	0.309812	0.510604	0.753739	0.165333	0.648109	0	3.13549	0.391842	0	K	0.2	0.0769938	0	0	0	0.477121	0.750639	0.270885	0.206694	-1.39598	-0.937487	0.368249	0.842625	0.62623	0.0743732	0.0563676	-0.145308	-0.529782	4.11087
40	2017	1.02923	2.89035e+10	0.515777	1.94591	1.09861	0	0.86	0	3.0492	12.0086	8.78783	0.534766	24.0872	0.600067	0.023378	1.15477	2.3979	0.363636	1	0.309812	0.508555	0.73885	0.160924	0.641495	0	3.17805	0.675644	0	E	0.2	0.216149	0	0.246238	0	0.477121	0.766362	0.828159	0.630534	0.8686	-1.57638	-0.0688146	0.362254	-0.679442	0.0921163	0.281878	-0.0196558	0.183751	3.52636
40	2018	1.08686	3.4423e+10	0.877673	2.70805	1.60944	0	0.86	1	3.99859	15.1042	9.6764	0.612473	24.262	0.576703	0.035576	0.06706	2.3979	0.363636	1	0.389867	0.535955	0.652184	0.103552	0.374712	0	3.21888	0.516379	0	D	0.4	0.300807	0	0.246238	1	0.69897	0.917823	0.924145	0.708305	2.05006	-0.162879	-1.17161	0.734311	0.0797543	0.160825	0.395203	0.13734	0.86348	3.82864
40	2019	2.79718	3.09872e+10	0.695247	2.19722	1.60944	0	0.86	1	4.21661	15.3394	10.5314	0.613479	24.1568	0.563673	-0.029265	-0.215591	2.19722	0.444444	1	0.390363	0.466307	0.499527	0.0763301	0.194547	0	3.2581	0.300202	0	D	0.5	0.244065	0	0.246238	1	0.69897	0.952605	0.931439	0.783137	2.0881	-0.222872	-1.21757	0.687877	0.105174	0.218177	0.716926	-0.0367303	0.880548	0.693147
40	2021	3.8902	26152927015	0.432474	3.40805	1.38629	0	0.86	1	4.15707	15.4016	12.6921	0.61345	23.9872	0.557142	-0.023063	0.116752	2.19722	0.333333	1	0.390363	0.433557	0.44299	0.0740351	0.110651	0	3.3322	0.199295	0	D	0.375	0.378562	0	0.246238	1	0.60206	0.943106	0.933367	0.972259	2.51671	-0.297744	-1.28898	0.300265	-0.0122432	-0.28054	0.35471	-0.440986	0.939077	7.15851
40	2022	4.74311	2.54736e+10	0.37729	2.77944	1.38629	0	0.86	0	4.17712	16.4198	10.4459	0.615402	23.9609	0.557906	-0.011956	-0.216811	2.07944	0.375	1	0.390363	0.434185	0.444764	0.0740351	0.11226	0	3.3673	0.191282	0	D	0.428571	0.50246	0	0.246238	0	0.60206	0.946305	0.964938	0.775653	2.1938	-1.86264	-0.0766528	0.526415	-0.155766	-0.519835	-0.34022	0.0224018	0.722933	1.09861
42	2011	0.880645	7.14763e+09	0.100969	0	0	0	0	1	0.6866	8.31119	8.35937	0.6515	22.69	0.646232	0.045789	0.32436	2.19722	0.333333	0	0.297496	0.693809	0.75403	0.628812	1.33216	1	2.89037	0.746041	0	K	0	0	0	0	1	0	0.0844743	0.25771	0.130625	-2.64097	1.31246	-0.82885	-0.365984	-1.23815	-0.297241	-0.265075	-0.00112906	-1.28342	3.63759
42	2012	0.523557	7.51671e+09	0.00344763	0	0	0	0	0	1.3831	8.06291	8.01533	0.6484	22.7404	0.613915	0.056134	0.407689	2.19722	0.333333	0	0.297496	0.703278	0.791133	0.628812	1.36399	1	2.94444	0.501709	0	K	0	0	0	0	0	0	0.195591	0.250012	0.100513	-2.91104	-0.396355	0.293874	-0.255079	-1.18537	-0.335981	-0.301555	-0.0326163	-1.463	3.93183
42	2013	0.337114	7.99817e+09	0.0406878	0	0.693147	1	0	0	2.4561	8.1014	7.72533	0.6919	22.8025	0.616542	0.052273	-0.179849	2.07944	0.375	0	0.284877	0.689961	0.773286	0.495417	1.42196	0	2.99573	0.728984	0	K	0.142857	0	1	0	0	0.30103	0.366773	0.251205	0.0751312	-1.90892	0.526504	2.14401	0.0737048	-0.484543	0.154761	0.182788	0.103889	-0.552494	4.26268
42	2014	0.78691	1.61963e+10	0.572039	0	1.09861	0	0	1	2.5598	8.67812	7.84346	0.635649	23.5081	0.796201	0.025263	0.370459	2.19722	0.333333	1	0.288317	0.643869	0.700237	0.4895	1.2332	0	3.04452	0.687118	0	K	0.25	0	0	0	1	0.477121	0.383317	0.269088	0.0854702	-1.81217	1.11902	-0.671208	0.997786	-0.125466	0.201004	0.063322	0.168351	-0.627727	3.73767
42	2015	2.31059	2.46214e+10	0.686946	0.693147	1.09861	1	0	0	3.7379	9.31225	8.90191	0.881831	23.9269	0.771898	0.019584	0.664409	2.19722	0.333333	1	0.47351	0.653205	0.682878	0.175248	0.379496	0	3.09104	0.614453	0	K	0.25	0.0769938	1	0	0	0.477121	0.876233	0.288751	0.178111	-0.7615	-0.0639393	2.09464	0.196856	1.04545	0.382767	0.420142	0.0257222	0.0568101	3.71357
42	2016	0.735981	2.91616e+10	0.399859	0	1.09861	0	0	1	2.95065	8.49046	8.98256	0.649974	24.0961	0.799012	0.008238	0.607773	2.19722	0.333333	1	0.47368	0.676264	0.735531	0.175248	0.427681	0	3.13549	0.649132	0	K	0.25	0	0	0	1	0.477121	0.445672	0.263269	0.18517	-1.60638	1.02345	-0.713506	0.918446	0.00606472	0.160424	0.194926	-0.0706398	-0.551606	3.52636
42	2017	0.237594	4.36199e+10	0.69541	0	1.09861	0	0	1	3.0492	8.23739	8.26565	0.658658	24.4988	0.842186	0.016732	0.06635	2.19722	0.333333	1	0.47368	0.672472	0.73908	0.175248	0.419676	0	3.17805	0.645354	1	K	0.25	0	0	0	1	0.477121	0.461395	0.255422	0.122423	-1.68617	1.02423	-0.693527	0.925921	0.0958564	0.24369	0.132449	0.0635932	-0.568754	3.82864
42	2018	0.350389	4.60507e+10	0.404599	0	1.09861	0	0	0	3.99859	8.21282	8.30548	0.669223	24.553	0.833525	0.009255	-0.082286	2.19722	0.333333	0	0.493665	0.699929	0.76093	0.168155	0.417822	0	3.21888	0.766105	1	K	0.25	0	0	0	0	0.477121	0.612856	0.25466	0.125909	-1.85245	-0.74365	0.408436	0.992021	0.242383	0.199609	0.163217	-0.0279474	-0.70659	4.21951
42	2019	0.325235	4.51415e+10	0.526748	0	1.09861	0	0	1	4.21661	8.21529	8.06652	0.69672	24.5331	0.822497	0.014772	-0.091782	2.19722	0.333333	0	0.497708	0.680205	0.735178	0.166789	0.366675	0	3.2581	0.739937	1	K	0.25	0	0	0	1	0.477121	0.647639	0.254736	0.104994	-1.49197	0.809703	-0.722703	0.777919	0.657352	0.421241	0.230551	0.127368	-0.455594	3.98898
42	2021	0.237594	4.14381e+10	0.637829	0	0	0	0	1	4.15707	7.8345	7.48605	0.701663	24.4475	0.801428	0.001521	-0.18892	2.07944	0.375	0	0.330707	0.71977	0.776361	0.591261	1.17646	0	3.3322	0.777799	1	K	0	0	0	0	1	0	0.638139	0.242929	0.0541884	-2.1149	0.686748	-0.903468	-0.79561	0.456466	0.266909	-0.0135626	0.220803	-0.961664	8.48962
42	2022	1.25789	36687104318	0.235373	0	0	0	0	0	4.17712	8.18338	8.91651	0.684713	24.3257	0.77605	0.000231	-0.183618	2.07944	0.375	1	0.526261	0.694307	0.735546	0.157739	0.319321	0	3.3673	0.724987	1	K	0	0.0168653	0	0	0	0	0.641339	0.253747	0.179389	-2.23508	-0.943234	0.186868	-0.647985	0.0919401	-0.0685652	-0.00389618	-0.148705	-1.13266	1.79176
45	2011	0.744117	1.80823e+09	0.110686	0	0	0	0	1	0.6866	7.75415	7.40306	0.5912	21.3156	0.242557	0.028245	0.117736	2.19722	0.333333	0	0.542644	0.624554	0.638301	0.0883244	0.150946	1	2.89037	0.665172	0	S	0	0	0	0	1	0	0.0844743	0.240438	0.0469246	-2.78103	1.34131	-0.796059	-0.3371	-1.17447	-0.197847	-0.369793	0.161463	-1.32259	2.63906
45	2012	1.58057	1.88066e+09	0.301428	0	0	0	0	1	1.3831	8.08038	8.24591	0.49458	21.3549	0.307152	-0.04391	0.185471	2.19722	0.333333	0	0.542644	0.600216	0.610244	0.0883244	0.106095	1	2.94444	0.626426	0	F	0	0	0	0	1	0	0.195591	0.250554	0.120695	-2.53329	1.18747	-0.844235	-0.452789	-0.897548	-0.185538	-0.214282	0.0221725	-1.21848	3.55535
45	2013	1.02553	2.85176e+09	0.150195	0	0	1	0	0	2.4561	7.83699	7.4776	0.49414	21.7712	0.194236	0.019957	0.338397	2.19722	0.333333	0	0.462111	0.606068	0.719457	0.0901786	0.31152	1	2.99573	0.733931	0	F	0	0	1	0	0	0	0.366773	0.243007	0.053449	-2.2813	0.439633	2.0257	-0.926895	-0.598938	0.0528759	0.0419781	0.137621	-0.864247	2.77259
45	2014	2.35164	2.82278e+09	0.0743605	0	0	1	0	1	2.5598	8.3735	8.33854	0.528148	21.761	0.221956	-0.040035	0.070599	2.07944	0.375	0	0.462111	0.524182	0.543969	0.0689071	0.134321	1	3.04452	0.536087	0	F	0	0	1	0	1	0	0.383317	0.259642	0.128803	-1.78557	1.98279	0.861348	-1.1584	-0.308268	0.147622	0.214338	0.0968921	-0.581302	3.58352
45	2015	3.42005	2.96939e+09	0.0695286	0.693147	0	0	0	0	3.7379	8.74479	8.368	0.714149	21.8116	0.267673	0.002903	0.013043	2.07944	0.375	1	0.462111	0.548044	0.571081	0.087089	0.185957	1	3.09104	0.564719	0	C3	0	0.0769938	0	0	0	0	0.876233	0.271155	0.131381	-1.87824	-1.21889	0.16613	-0.837805	0.828578	0.0490339	-0.113165	0.0478118	-0.953195	2.48491
45	2016	3.49069	4.11959e+09	0.0304488	0.693147	0	1	0	0	2.95065	8.45453	9.33415	0.716901	22.139	0.164936	-0.024621	-0.02327	1.94591	0.428571	1	0.462111	0.519015	0.533855	0.0689071	0.123139	1	3.13549	0.574924	0	C3	0	0.0769938	1	0	0	0	0.750639	0.262155	0.215943	-1.41626	-0.065548	1.91166	-1.30368	0.462612	0.0543029	0.174163	-0.134891	-0.496149	2.70805
45	2017	2.52198	4.19575e+09	0.0256595	0.693147	0	1	0	0	3.0492	8.33384	9.32304	0.709363	22.1573	0.160336	0.017717	0.231468	2.19722	0.333333	0	0.457816	0.509447	0.520807	0.0689071	0.112777	1	3.17805	0.552304	0	C3	0	0.0769938	1	0	0	0	0.766362	0.258413	0.214971	-1.40399	-0.0820819	1.91022	-1.31543	0.512932	0.0721999	0.178465	-0.138136	-0.487908	2.89037
45	2018	1.05221	4.6192e+09	0.0746483	0.693147	0	0	0	1	3.99859	7.85249	8.5984	0.709987	22.2535	0.251066	-0.014136	-0.137704	2.19722	0.333333	0	0.457816	0.508921	0.521609	0.0689071	0.111628	1	3.21888	0.556163	0	C3	0	0.0769938	0	0	1	0	0.917823	0.243487	0.151547	-1.4884	0.329008	-0.970717	-1.06291	1.26396	0.261195	-0.0342236	0.0509626	-0.693355	3.21888
45	2019	1.782	4.5314e+09	0.244407	0.693147	0	0	0	1	4.21661	7.8511	8.68135	0.711398	22.2343	0.149354	-0.004049	0.69621	2.07944	0.375	0	0.459556	0.509871	0.523103	0.0689071	0.109486	1	3.2581	0.547789	0	C3	0	0.0769938	0	0	1	0	0.952605	0.243444	0.158807	-1.43727	0.286282	-0.979614	-1.09367	1.36264	0.283796	-0.0052821	0.038232	-0.66815	2.83321
45	2021	1.22131	5.57259e+09	0.076361	0	0	0	0	0	4.15707	7.86964	8.25946	0.495028	22.4411	0.288691	0.01425	0.087618	2.19722	0.333333	0	0.462111	0.521249	0.543717	0.0689071	0.127974	1	3.3322	0.561372	0	C3	0	0	0	0	0	0	0.638139	0.244019	0.121881	-2.36721	-0.919747	0.205531	-0.624227	0.116162	0.0273707	-0.0109602	-0.0380511	-1.17179	5.98394
45	2022	2.72282	5.61714e+09	0.0028095	0	0	0	0	0	4.17712	8.10015	9.49047	0.495654	22.4491	0.282367	0.019997	0.237271	2.19722	0.333333	0	0.462111	0.519261	0.537762	0.0689071	0.123672	1	3.3673	0.560041	1	C3	0	0.0168653	0	0	0	0	0.641339	0.251166	0.229625	-2.16797	-0.954574	0.171358	-0.662184	0.0649954	-0.116252	0.0432113	-0.27247	-1.11443	2.19722
46	2011	0.442535	2.34371e+10	0.953626	0	1.38629	0	0	1	0.3259	9.05378	8.11791	0.7871	23.8776	0.638528	0.010723	0.232322	2.63906	0.357143	0	0.728824	0.820306	0.850495	0.0369359	0.113557	0	3.13549	0.848531	0	K	0.230769	0	0	0	1	0.60206	0.0269297	0.280736	0.109492	-2.04587	1.56695	-0.562547	1.70001	-1.14783	-0.0846061	-0.0758608	0.0895861	-0.719085	4.86753
46	2012	0.331566	3.09348e+10	1.2699	0.693147	1.09861	0	0	0	1.1847	9.07749	8.40738	1.0211	24.1551	0.710283	0.02862	1.21971	2.63906	0.357143	0	0.728824	0.819611	0.853174	0.0369359	0.112613	0	3.17805	0.86267	0	K	0.153846	0.0769938	0	0	0	0.477121	0.468906	0.281471	0.134827	-1.81508	-0.592879	0.441261	1.09318	-0.174383	-0.105127	-0.178671	0.00933254	-0.734776	4.91265
46	2013	0.237594	4.0738e+10	0.978727	1.09861	1.09861	0	0	1	2.2957	8.82018	7.57456	0.9875	24.4304	0.763096	0.0329	0.335652	2.63906	0.333333	0	0.728824	0.82618	0.865664	0.0369359	0.121531	0	3.21888	0.848556	0	K	0.142857	0.122032	0	0	1	0.477121	0.64615	0.273493	0.0619349	-1.27687	0.807133	-0.687102	0.774298	0.721011	0.211371	-0.255773	0.302672	-0.385703	4.61512
46	2014	0.332878	7.08891e+10	0.700449	0.693147	1.09861	0	0	1	2.3522	9.04936	8.24407	0.9887	24.9844	0.823456	0.026686	0.021046	2.63906	0.333333	0	0.728824	0.808989	0.844001	0.0369359	0.098194	0	3.2581	0.837035	0	K	0.142857	0.0769938	0	0	1	0.477121	0.655164	0.280599	0.120534	-1.26799	0.78099	-0.720247	0.752666	0.685516	0.240544	-0.0112238	0.16665	-0.38392	4.94876
46	2015	0.917306	1.18356e+11	0.404513	1.60944	1.38629	0	0	1	3.7948	10.0323	10.0076	0.923892	25.497	0.87189	0.028047	0.558338	2.63906	0.352941	0	0.728824	0.834764	0.866397	0.0397302	0.130815	0	3.29584	0.85615	0	K	0.214286	0.178774	0	0	1	0.60206	0.885311	0.311079	0.274885	-0.391949	0.492089	-0.747664	0.9182	1.35507	0.114765	-0.0186221	-0.0759098	0.0272629	5.46383
46	2016	0.237594	1.67836e+11	0.562139	1.60944	1.09861	0	0	0	3.29897	9.03419	9.36186	0.926546	25.8463	0.851677	0.021068	0.971084	2.63906	0.333333	0	0.665877	0.757239	0.820533	0.0399628	0.137206	0	3.3322	0.842643	0	K	0.142857	0.178774	0	0	0	0.477121	0.806208	0.280129	0.218368	-1.09121	-1.01541	0.373826	0.780347	0.825248	-0.0935172	-0.273937	-0.117004	-0.419188	5.51745
46	2017	0.237594	1.87775e+11	0.502448	0.693147	1.09861	0	0	1	3.26019	8.7448	8.83375	0.917588	25.9585	0.85357	0.017393	-0.497276	2.63906	0.333333	0	0.671515	0.775821	0.832959	0.0446194	0.155329	0	3.3673	0.808164	0	K	0.142857	0.0769938	0	0	1	0.477121	0.800021	0.271155	0.172146	-1.03717	0.601995	-0.761267	0.620481	1.09213	0.321921	0.119424	0.0444538	-0.274523	4.91998
46	2018	0.237594	2.12097e+11	0.444831	2.07944	0.693147	0	0.86	1	4.20189	15.6705	9.01833	0.935444	26.0627	0.865957	0.005167	-0.402812	2.63906	0.333333	0	0.684861	0.784127	0.843482	0.0460043	0.144943	0	3.4012	0.817215	0	K	0.0769231	0.230982	0	0.246238	1	0.30103	0.950256	0.941705	0.650708	1.44799	-0.318114	-1.3495	-0.606007	-0.0174377	0.190508	0.501058	0.291243	0.427143	4.47734
46	2019	0.30793	1.77872e+11	0.530421	0.693147	0.693147	0	0	0	4.40826	8.42765	8.82335	0.938139	25.9043	0.813872	0.007316	-0.395795	2.56495	0.461538	0	0.684861	0.778707	0.824222	0.0460043	0.137029	0	3.43399	0.798102	0	K	0.0833333	0.0769938	0	0	0	0.30103	0.98318	0.261322	0.171236	-1.37788	-1.2541	0.264203	0.0737652	1.26438	0.241089	0.090717	-0.0514656	-0.572839	4.11087
48	2012	0.49016	1.21173e+09	0.108466	0.693147	0.693147	0	0	0	1.3831	8.09422	7.39326	0.5252	20.9153	0.592418	0.024476	0.09292	2.3979	0.363636	1	0.241316	0.34764	0.392504	0.16358	0.440601	0	2.94444	0.35306	0	C1	0.1	0.0769938	0	0	0	0.30103	0.500558	0.250982	0.046067	-2.13598	-0.650108	0.399117	0.510489	-0.0811172	-0.0380333	-0.348595	0.160724	-0.936411	3.71357
48	2013	1.12327	1.33057e+09	0.107373	0	0.693147	0	0	0	2.4561	8.4646	7.91316	0.2736	21.0089	0.636463	-0.007818	0.077031	2.3979	0.363636	1	0.26358	0.339002	0.403831	0.0740319	0.286145	0	2.99573	0.271203	0	C1	0.1	0	0	0	0	0.30103	0.366773	0.262467	0.0915706	-2.37426	-0.505271	0.388546	0.612614	-0.550654	-0.0608623	-0.0792426	0.0366159	-1.05085	3.61092
48	2014	0.805794	1.98294e+09	0.0521778	0.693147	0.693147	0	0	0	2.5598	8.53224	8.04655	0.611432	21.4078	0.695063	0.072533	0.369964	2.3979	0.363636	0	0.26358	0.485673	0.552925	0.59988	0.842602	0	3.04452	0.301758	0	C1	0.1	0.0769938	0	0	0	0.30103	0.688284	0.264565	0.103246	-1.81667	-0.891573	0.340798	0.335794	0.428984	0.053236	-0.157597	0.0774807	-0.787832	3.8712
48	2015	2.65674	1.9408e+09	0.108418	0.693147	1.09861	0	0	0	3.7379	9.3939	9.12631	0.958	21.3864	0.58659	0.106927	0.073496	2.3979	0.363636	0	0.285419	0.480742	0.581308	0.342618	0.684338	0	3.09104	0.433977	0	C1	0.2	0.0769938	0	0	0	0.477121	0.876233	0.291283	0.197752	-1.23378	-1.09248	0.34094	0.736936	0.985081	0.172023	0.150697	-0.0667567	-0.443883	4.66344
48	2016	0.909814	1.95974e+09	0.11936	0.693147	1.09861	0	0	1	2.95065	9.12761	9.74923	0.97252	21.3961	0.578484	0.003079	-0.321799	2.3979	0.363636	0	0.316498	0.680887	0.764094	0.943129	1.15132	0	3.13549	0.709696	0	C1	0.2	0.0769938	0	0	1	0.477121	0.750639	0.283026	0.252273	-0.96741	0.634644	-0.781858	0.63461	0.889193	0.188781	0.183144	-0.127	-0.270772	4.75359
48	2017	0.237594	3.90478e+09	0.0445432	0.693147	1.09861	0	0	1	3.0492	8.39236	8.50714	1.02165	22.0855	0.818492	-0.047321	-0.007441	2.3979	0.363636	0	0.316498	0.69167	0.784664	0.943129	1.18539	0	3.17805	0.693053	0	C1	0.2	0.0769938	0	0	1	0.477121	0.766362	0.260227	0.143559	-1.13126	0.653784	-0.742111	0.659272	1.01871	0.331682	0.0565132	0.0854721	-0.311666	4.11087
48	2019	0.237594	6.47199e+09	0.0304615	0.693147	1.09861	0	0	0	4.21661	8.13792	8.14902	1.08274	22.5907	0.632612	0.198764	0.431134	2.3979	0.363636	0	0.416499	0.78097	0.832223	0.716692	0.875083	0	3.2581	0.734926	0	C1	0.2	0.0769938	0	0	0	0.477121	0.952605	0.252338	0.112215	-1.31475	-1.14305	0.36693	0.708744	1.29455	0.358704	0.0655097	0.0662006	-0.443345	3.91202
48	2021	0.362172	1.48326e+10	0.448824	1.39315	1.09861	0	0	0	4.15707	7.78414	8.83637	0.954638	23.4201	0.827464	0.032227	-0.208775	2.3979	0.363636	0	0.43038	0.807455	0.841367	0.693577	0.876144	0	3.3322	0.762154	0	C1	0.2	0.154749	0	0	0	0.477121	0.943106	0.241368	0.172375	-1.09486	-1.14589	0.370113	0.693181	1.27888	0.151532	-0.18996	-0.0762595	-0.380052	7.75748
48	2022	0.747841	1.7536e+10	0.240802	1.39315	1.09861	0	0	0	4.17712	7.01278	8.1194	0.90669	23.5875	0.848175	0.049189	0.861153	2.3979	0.363636	0	0.380689	0.754908	0.800521	0.784068	0.983005	0	3.3673	0.775676	0	C1	0.2	0.260261	0	0.211061	0	0.477121	0.946305	0.67325	0.572029	0.796697	-1.66863	-0.00274475	0.291723	0.141378	0.190419	0.0300795	-0.152316	0.21121	2.30259
49	2011	2.38003	1.41929e+09	0.28132	0	0.693147	0	0	0	0.6866	8.84295	7.94556	0.487	21.0734	0.698867	0.138379	0.706906	2.19722	0.333333	0	0.486513	0.521842	0.547601	0.0281846	0.0726168	1	2.83321	0.539909	0	C3	0.125	0	0	0	0	0.30103	0.0844743	0.274199	0.0944064	-2.68771	-0.179161	0.436996	0.841316	-1.39735	-0.316365	-0.238526	0.0172178	-1.22707	2.70805
49	2012	2.6876	1.86127e+09	0.147909	0	0.693147	1	0	1	1.3831	8.87433	8.25062	0.5595	21.3445	0.750595	0.104086	0.422429	2.07944	0.375	0	0.473117	0.582601	0.639212	0.0909637	0.23141	1	2.89037	0.713522	0	C3	0.142857	0	1	0	1	0.30103	0.195591	0.275172	0.121107	-1.66611	2.29454	1.0222	0.0036211	-0.738339	0.111197	0.217385	0.123084	-0.398924	4.20469
49	2013	1.86312	3.37109e+09	0.206407	2.19722	1.09861	0	0.86	1	2.4561	16.0621	8.11761	0.7809	21.9385	0.806481	0.105129	0.377834	2.19722	0.333333	0	0.45676	0.568848	0.6327	0.104996	0.245398	1	2.94444	0.809375	0	C3	0.25	0.244065	0	0.246238	1	0.477121	0.67174	0.953848	0.571873	1.24579	0.0792355	-1.19752	0.232406	-0.721017	0.0708372	0.276936	0.470248	0.406269	3.97029
49	2014	1.88083	4.6756e+09	0.388878	1.09861	1.38629	0	0	1	2.5598	9.2542	8.65067	0.7209	22.2656	0.803558	0.077766	0.451357	2.19722	0.333333	0	0.452277	0.481415	0.489531	0.03555	0.0644251	1	2.99573	0.480795	0	C3	0.375	0.122032	0	0	1	0.60206	0.688284	0.286951	0.156122	-0.939952	0.767709	-0.676882	1.12733	0.834831	0.195546	-0.0735759	0.113414	-0.192332	3.73767
49	2015	3.95923	3.40257e+09	0.512781	1.79176	1.60944	1	0.86	0	3.7379	13.6151	9.28887	0.6828	21.9478	0.647972	0.076278	0.319987	2.19722	0.333333	0	0.452277	0.532772	0.564674	0.0757094	0.177977	1	3.04452	0.641532	0	C3	0.5	0.199026	1	0.0351774	0	0.69897	0.876233	0.42217	0.21198	0.0480176	-0.105314	2.1412	0.857615	0.969482	0.260803	0.180777	0.245875	0.456896	2.77259
49	2016	3.39847	5.14579e+09	0.152885	2.56495	1.60944	0	0.86	1	2.95065	16.3952	9.50673	0.7078	22.3614	0.708479	0.081814	0.034411	2.19722	0.333333	0	0.452277	0.532362	0.567882	0.0757094	0.177071	1	3.09104	0.676163	0	C3	0.5	0.284911	0	0.246238	1	0.69897	0.750639	0.964178	0.693456	1.85162	0.0199351	-1.15176	0.86831	-0.448614	0.0259062	0.385154	0.227071	0.755888	3.04452
49	2017	1.89532	7.61907e+09	0.688851	2.83321	1.60944	0	0.86	1	3.0492	16.0394	11.3098	0.673345	22.7539	0.761753	0.056996	0.431154	2.19722	0.333333	0	0.452277	0.516712	0.547435	0.0757094	0.142468	1	3.13549	0.632667	0	C3	0.5	0.314709	0	0.246238	1	0.69897	0.766362	0.953143	0.851269	2.13887	-0.0344069	-1.19582	0.808295	-0.469718	-0.164906	0.425827	-0.156836	0.841581	3.13549
49	2018	1.42937	8822025314	0.663973	3.43399	1.60944	0	0.86	1	3.99859	15.9628	11.1685	0.685796	22.9005	0.743297	0.063939	0.381489	2.19722	0.333333	0	0.452277	0.518657	0.548724	0.0757094	0.146768	1	3.17805	0.593508	0	C3	0.5	0.381443	0	0.246238	1	0.69897	0.917823	0.950768	0.838899	2.43515	-0.211979	-1.20459	0.680728	0.019914	-0.148691	0.250845	-0.0932395	0.977159	2.3979
49	2019	3.18634	8.77016e+09	1.79691	3.68888	1.60944	1	0.86	1	4.21661	15.9777	11.6221	0.688237	22.8946	0.673751	0.076152	0.069189	2.19722	0.333333	0	0.448012	0.520379	0.548021	0.0757094	0.161529	1	3.21888	0.558382	0	C3	0.5	0.409756	1	0.246238	1	0.69897	0.952605	0.951231	0.878603	3.09426	0.757958	0.52864	0.0907611	0.159828	-0.0244001	0.4971	-0.121913	1.54279	2.94444
49	2021	3.5258	1.07769e+10	0.929228	4.16574	1.60944	1	0.86	1	4.15707	16.5132	12.1521	0.6725	23.1007	0.681789	0.079954	0.003765	2.19722	0.333333	0	0.228591	0.496361	0.530543	0.960799	1.17139	1	3.29584	0.604373	0	C3	0.5	0.462724	1	0.246238	1	0.69897	0.943106	0.967837	0.92499	3.27958	0.747121	0.521863	0.075223	0.11609	-0.195769	0.35586	-0.183418	1.59585	7.12206
49	2022	3.49402	1.25146e+10	0.0284761	4.43767	1.60944	1	0.86	1	4.17712	16.4228	11.9388	0.6796	23.2502	0.662442	0.07319	0.117009	2.19722	0.333333	0	0.229287	0.503337	0.539101	0.960799	1.19523	1	3.3322	0.613621	0	C3	0.5	0.792168	1	0.246238	1	0.69897	0.946305	0.965032	0.906319	3.93576	0.73202	0.602087	0.0436611	0.299122	-0.80402	-0.919919	-0.0475368	1.80484	2.99573
50	2011	1.9629	8052164501	0.584176	0	1.09861	1	0	0	0.6866	9.07678	8.83463	0.5403	22.8092	0.6375	0.032132	0.336041	1.94591	0.428571	0	0.456217	0.589156	0.603953	0.184182	0.291394	1	3.29584	0.607659	1	C3	0.333333	0	1	0	0	0.477121	0.0844743	0.281449	0.172223	-1.87212	0.876749	2.23072	0.860326	-1.32367	-0.135129	0.204139	-0.0999993	-0.509434	4.31749
50	2012	1.82214	7803188441	0.525245	0.693147	1.09861	1	0	1	1.3831	9.04325	8.6871	0.7625	22.7778	0.608351	0.017065	-0.06098	1.94591	0.428571	0	0.456217	0.587959	0.614685	0.184182	0.28877	1	3.3322	0.626265	1	C3	0.333333	0.0769938	1	0	1	0.477121	0.500558	0.28041	0.159311	-0.892931	1.97583	1.0428	0.322048	0.252688	0.258452	0.222897	0.106064	0.0404303	4.5326
50	2013	2.64165	7976761304	0.488549	0	1.09861	0	0	0	2.4561	9.26114	8.99826	0.540283	22.7998	0.588088	0.03619	0.042883	2.19722	0.333333	0	0.456217	0.555613	0.57184	0.184182	0.21787	1	3.3673	0.566122	1	C3	0.25	0	0	0	0	0.477121	0.366773	0.287166	0.186544	-2.01491	-0.484171	0.424574	1.16882	-0.548886	-0.101683	0.109632	-0.137062	-0.828781	4.5326
50	2014	3.6266	15692498583	0.434735	1.38629	0.693147	0	0	0	2.5598	9.78352	10.7498	0.937695	23.4764	0.454445	0.049973	1.06275	2.19722	0.333333	0	0.257628	0.557967	0.659867	0.455063	1.16579	1	3.4012	0.592529	1	C3	0.125	0.153988	0	0	0	0.30103	0.688284	0.303364	0.339852	-1.27443	-0.972547	0.268592	0.248366	0.295167	-0.366212	-0.167236	-0.37972	-0.630868	4.77068
50	2015	3.81898	21628692218	0.235862	3.17805	0.693147	0	0.86	1	3.7379	16.954	12.2598	0.720058	23.7973	0.387465	0.029773	0.129542	2.07944	0.375	0	0.257628	0.557967	0.650838	0.455063	1.16579	1	3.43399	0.62801	1	C3	0.142857	0.353014	0	0.246238	1	0.30103	0.876233	0.981502	0.934417	2.06365	-0.326546	-1.41331	-0.651443	-0.376489	-0.426651	0.321827	-0.271373	0.584276	4.29046
50	2016	3.17519	2.16793e+10	0.246791	3.52636	1.09861	0	0.86	1	2.95065	16.5417	12.2866	0.77139	23.7996	0.365342	0.026285	0.019635	2.19722	0.333333	0	0.208099	0.457594	0.58913	0.455063	1.19892	1	3.46574	0.585726	0	C3	0.25	0.391703	0	0.246238	1	0.477121	0.750639	0.968719	0.936764	2.17604	-0.119257	-1.30276	0.0404411	-0.640851	-0.522336	0.146543	-0.307063	0.699767	5.82895
50	2017	2.56287	2.96523e+10	0.684056	3.82864	0.693147	1	0.86	1	3.0492	16.5912	12.4806	0.840167	24.1128	0.511848	0.031451	0.305096	2.19722	0.333333	0	0.208099	0.442602	0.52633	0.431034	1.12688	1	3.49651	0.551255	0	C3	0.125	0.42528	1	0.246238	1	0.30103	0.766362	0.970254	0.95374	2.59933	0.821815	0.367402	-1.11817	-0.620932	-0.479486	0.275547	-0.281344	1.07272	5.51343
50	2018	1.12464	6.0037e+10	0.499678	4.07754	0.693147	1	0.86	1	3.99859	16.3484	12.2826	0.876393	24.8182	0.566855	0.017143	1.06327	2.19722	0.333333	0	0.190228	0.563037	0.646282	0.748335	1.9598	1	3.52636	0.552378	0	C3	0.125	0.452927	1	0.246238	1	0.30103	0.917823	0.962724	0.936414	2.80097	0.64991	0.353144	-1.23886	-0.142947	-0.37856	0.238319	-0.227992	1.17875	4.54329
50	2019	2.52346	6.5451e+10	0.401338	4.00733	0.693147	1	0.86	1	4.21661	16.525	12.8148	0.876902	24.9046	0.591951	0.013218	0.047401	2.19722	0.333333	0	0.190228	0.565625	0.647256	0.748335	1.97341	1	3.52636	0.645115	0	C3	0.125	0.445129	1	0.246238	1	0.30103	0.952605	0.968202	0.982998	2.89836	0.595235	0.327929	-1.28173	-0.0757196	-0.385295	0.343029	-0.324657	1.21621	4.94876
50	2021	0.983724	8.04323e+10	0.0990085	3.99584	1.38629	1	0.86	1	4.15707	16.1901	12.3546	0.869865	25.1107	0.566435	0.020033	0.088821	2.3979	0.363636	0	0.158523	0.500218	0.627062	0.748335	2.15549	1	3.52636	0.611133	0	C3	0.3	0.443852	1	0.246238	1	0.60206	0.943106	0.957815	0.942719	3.14563	0.717389	0.473885	-0.25039	0.0621504	-0.210159	0.398199	-0.251355	1.48963	9.44951
50	2022	0.35562	8.09894e+10	0.0775081	3.83549	1.38629	1	0.86	1	4.17712	16.1437	11.4846	0.861837	25.1176	0.626341	0.001376	-0.011993	2.48491	0.333333	0	0.158523	0.500218	0.625235	0.748335	2.15549	1	3.52636	0.621265	0	C3	0.272727	0.686963	1	0.246238	1	0.60206	0.946305	0.956376	0.866569	3.54414	0.720526	0.553013	-0.256118	0.235392	-0.596709	-0.604343	-0.00251454	1.62071	4.35671
55	2011	1.88223	2.16333e+09	0.151156	0	0	0	0	0	0.6866	9.10927	8.44977	0.1471	21.4949	0.46746	0.028586	0.160804	1.94591	0.428571	1	0.090862	0.177172	0.208434	0.259707	0.766371	0	2.89037	0.210452	0	C3	0	0	0	0	0	0	0.0844743	0.282457	0.138538	-2.9462	-0.290046	0.291974	-0.182692	-1.56432	-0.499061	-0.2935	-0.0710807	-1.50684	3.78419
55	2012	1.36671	2.3278e+09	1.05784	0	0	0	0	1	1.3831	9.04886	8.42924	0.1486	21.5682	0.502397	0.002869	0.036422	1.94591	0.428571	1	0.090862	0.205494	0.220414	0.447327	1.26161	0	2.94444	0.288415	0	C3	0	0	0	0	1	0	0.195591	0.280584	0.136741	-2.47147	1.1696	-0.859128	-0.464799	-0.933021	-0.22929	-0.16172	0.0450285	-1.20006	4.33073
55	2013	1.25751	2.59956e+09	0.10194	0.693147	0	0	0	1	2.4561	8.98754	8.13006	0.5764	21.6786	0.5322	0.03304	0.250175	1.94591	0.428571	1	0.090862	0.222575	0.279998	0.440141	1.44959	0	2.99573	0.294698	0	C3	0	0.0769938	0	0	1	0	0.67174	0.278682	0.110555	-1.78995	0.612598	-0.922387	-0.856772	0.529406	0.0587132	-0.186185	0.187105	-0.853463	4.47734
55	2014	1.71483	3.66272e+09	0.0550411	1.09861	0	0	0	1	2.5598	9.20362	7.8917	0.4996	22.0215	0.644927	0.029602	0.109122	1.94591	0.428571	1	0.090862	0.232003	0.289686	0.550297	1.55336	0	3.04452	0.276608	0	C3	0	0.122032	0	0	1	0	0.688284	0.285383	0.0896931	-1.69767	0.592876	-0.910778	-0.870659	0.60653	0.00105844	-0.360234	0.26529	-0.818642	4.97673
55	2015	3.84021	4.46415e+09	0.937229	1.09861	0.693147	0	0	0	3.7379	9.45931	8.27665	0.5583	22.2193	0.701165	0.016788	0.31581	1.94591	0.428571	1	0.090862	0.246483	0.332989	0.695943	1.71272	0	3.09104	0.301446	0	C3	0.166667	0.122032	0	0	0	0.30103	0.876233	0.293311	0.123385	-1.43596	-1.13342	0.299696	0.16337	0.969978	0.0811705	-0.156735	0.125605	-0.617717	3.93183
55	2016	2.35837	6.78705e+09	0.596037	0.693147	0.693147	0	0	1	2.95065	9.01118	9.18348	0.5147	22.6383	0.660779	0.116608	0.648273	1.94591	0.428571	1	0.09	0.258692	0.327406	0.834446	1.96815	0	3.13549	0.272515	0	C3	0.166667	0.0769938	0	0	1	0.30103	0.750639	0.279415	0.202756	-1.23537	0.592469	-0.839466	0.0598792	0.842648	0.164799	0.0653767	-0.0179506	-0.466793	3.97029
55	2017	1.40847	7.62542e+09	0.534481	1.94591	0.693147	0	0.86	1	3.0492	12.8317	8.74401	0.4168	22.7548	0.575245	0.159729	-0.298867	1.94591	0.428571	1	0.09	0.25041	0.304097	0.879198	1.87312	0	3.17805	0.251731	0	C3	0.166667	0.216149	0	0.246238	1	0.30103	0.766362	0.853681	0.626698	1.05159	-0.0542903	-1.28204	-0.424638	-0.477879	0.166734	0.31165	0.141817	0.253711	4.15888
55	2018	1.90065	1.06589e+10	0.954014	2.30259	0.693147	0	0.86	0	3.99859	16.3317	9.36229	0.4352	23.0897	0.512594	0.209458	0.034338	1.94591	0.428571	1	0.09797	0.249558	0.288691	0.829256	1.54729	0	3.21888	0.20738	0	C3	0.166667	0.255768	0	0.246238	0	0.30103	0.917823	0.962208	0.680813	1.18144	-1.88732	-0.222864	-0.404179	-0.43666	-0.104859	0.374931	0.16346	0.205779	4.59512
55	2019	2.5776	1.137e+10	1.02993	3.09104	0.693147	0	0.86	1	4.21661	16.3466	11.6551	0.4666	23.1542	0.53991	0.031483	-0.014082	1.94591	0.428571	1	0.102229	0.256653	0.282873	0.902935	1.51057	0	3.2581	0.209505	0	C3	0.166667	0.343349	0	0.246238	1	0.30103	0.952605	0.962669	0.881494	2.03475	-0.394024	-1.40658	-0.693101	-0.108187	-0.272521	0.330552	-0.177557	0.599223	5.15329
55	2021	1.44606	1.22613e+10	0.781026	2.30944	1.09861	1	0.86	1	4.15707	17.1947	8.80732	0.4647	23.2297	0.543997	0.01878	0.194149	1.94591	0.428571	1	0.111124	0.262858	0.285636	0.903914	1.36545	0	3.3322	0.205123	0	C3	0.333333	0.256529	1	0.246238	1	0.477121	0.943106	0.988967	0.63224	2.22532	0.75042	0.46973	-0.565115	0.0686389	0.375579	0.794226	0.488745	1.13622	9.44951
55	2022	3.37802	1.27452e+10	0.882969	3.18491	1.38629	1	0.86	1	4.17712	16.4046	11.6828	0.4746	23.2684	0.543327	0.022886	0.081302	1.94591	0.428571	1	0.111124	0.266098	0.289926	0.909918	1.3946	0	3.3673	0.20231	0	C3	0.5	0.573299	1	0.246238	1	0.60206	0.946305	0.964468	0.883913	3.34367	0.718429	0.519286	-0.25108	0.16297	-0.403357	-0.143923	-0.0605743	1.55641	5.46383
56	2011	2.34871	1.54079e+09	1.00792	0	0.693147	0	0	1	0.6866	8.63596	8.39728	0.3811	21.1556	0.871495	-0.097166	0.062897	2.07944	0.375	0	0.137003	0.396544	0.46927	0.661201	1.89442	0	2.94444	0.301308	0	K	0.142857	0	0	0	1	0.30103	0.0844743	0.267781	0.133944	-2.29191	1.40304	-0.705168	0.639581	-1.11472	-0.178782	-0.140357	0.012258	-0.97795	4.35671
56	2014	3.47601	7.87196e+09	0.988658	0	1.09861	0	0	0	2.5598	8.77143	8.92718	0.31	22.7866	0.628363	-0.069256	1.80336	2.07944	0.375	0	0.137003	0.274741	0.322434	0.370357	1.00536	0	3.09104	0.136761	0	K	0.285714	0	0	0	0	0.477121	0.383317	0.271981	0.180323	-2.02401	-0.495079	0.428374	1.16072	-0.483124	-0.0672735	0.0952833	-0.150949	-0.826692	4.14313
56	2015	4.40328	7.99571e+09	0.527467	0	1.09861	0	0	1	3.7379	8.8337	8.07869	0.6532	22.8022	0.374701	0.004833	1.71166	1.60944	0.571429	0	0.214908	0.609698	0.679982	0.970026	1.83702	0	3.13549	0.369563	0	K	0.5	0	0	0	1	0.477121	0.571267	0.273912	0.106059	-1.55541	0.890466	-0.714847	0.835827	0.414184	0.337031	0.207213	0.153773	-0.496624	2.56495
56	2016	1.32981	1.06405e+10	0.817642	0	1.09861	0	0	0	2.95065	7.77457	8.94937	0.6526	23.0879	0.482337	0.012493	0.214515	2.19722	0.333333	0	0.214908	0.609698	0.691029	0.970026	1.83702	0	3.17805	0.368974	0	K	0.25	0	0	0	0	0.477121	0.445672	0.241071	0.182265	-1.98824	-0.55468	0.425959	1.1163	-0.272938	0.0127795	0.0986018	-0.209985	-0.798336	1.38629
56	2017	0.729842	1.41697e+10	0.724153	1.60944	1.09861	0	0	0	3.0492	7.39046	8.24565	0.742527	23.3744	0.591611	0.016887	1.15527	2.19722	0.333333	0	0.209869	0.595402	0.673821	0.970026	1.83702	0	3.21888	0.387627	0	K	0.25	0.178774	0	0	0	0.477121	0.766362	0.229161	0.120672	-1.34198	-0.920612	0.429526	0.854326	0.808562	0.0168379	-0.458521	0.00534079	-0.503187	1.60944
56	2018	1.00115	1.32548e+10	1.14601	2.3979	1.09861	0	0.86	1	3.99859	14.5241	8.96085	0.8658	23.3076	0.561924	0.008382	0.351487	2.19722	0.333333	0	0.216015	0.591548	0.665152	0.942418	1.73846	0	3.2581	0.698676	0	K	0.25	0.266355	0	0.246238	1	0.477121	0.917823	0.906157	0.645677	1.62318	-0.207941	-1.2475	0.0172355	0.016197	0.20939	0.361562	0.237975	0.588439	1.79176
56	2019	1.77445	1.2457e+10	1.45799	2.19722	1.09861	0	0.86	0	4.21661	14.7505	9.48562	0.8436	23.2455	0.554071	0.005933	-0.000155	2.19722	0.333333	0	0.217253	0.583371	0.645681	0.99453	1.68521	0	3.29584	0.671587	0	L	0.25	0.244065	0	0.246238	0	0.477121	0.952605	0.913178	0.691608	1.34294	-1.85151	-0.144876	0.167348	-0.224609	0.0586309	0.456304	0.0403888	0.380249	1.60944
56	2021	2.47977	1.0926e+10	0.420904	2.08629	1.09861	0	0.86	1	4.15707	14.5843	9.03753	0.773722	23.1144	0.690232	-0.110917	0.100157	2.07944	0.375	0	0.206193	0.535029	0.58917	0.969462	1.5948	0	3.3673	0.592913	0	L	0.285714	0.231743	0	0.246238	1	0.477121	0.943106	0.908023	0.652389	1.59317	-0.238416	-1.2628	-0.0023201	0.0686012	0.289054	0.518268	0.218975	0.585471	6.6107
56	2022	3.54317	1.01326e+10	0.454448	2.77944	1.38629	0	0.86	0	4.17712	14.8465	9.54717	0.520215	23.039	0.792816	-0.114015	-0.120936	2.19722	0.333333	0	0.181496	0.457093	0.516053	0.948227	1.51847	0	3.4012	0.471655	0	L	0.375	0.50246	0	0.246238	0	0.60206	0.946305	0.916153	0.696995	2.01957	-1.8205	-0.0353512	0.561446	-0.0675785	-0.396339	-0.478211	0.109378	0.672835	1.79176
58	2011	0.70721	1.67358e+09	0.109468	0	1.38629	0	0	0	0.6866	8.60555	7.42237	0.3095	21.2382	0.209863	0.043822	0.113303	2.19722	0.333333	0	0.302446	0.348623	0.368832	0.0795431	0.152678	1	2.77259	0.481588	0	L	0.375	0	0	0	0	0.60206	0.0844743	0.266838	0.0486149	-2.43037	-0.0682754	0.582268	1.8656	-1.2302	-0.132844	-0.184121	0.111248	-0.947567	4.30407
58	2012	1.42243	1.7407e+09	0.013732	0	1.38629	0	0	1	1.3831	8.64549	7.79975	0.306947	21.2776	0.211593	0.032371	0.061723	2.19722	0.333333	0	0.302446	0.349997	0.36977	0.0795431	0.157221	1	2.83321	0.481588	0	L	0.375	0	0	0	1	0.60206	0.195591	0.268076	0.0816451	-1.90269	1.38125	-0.581166	1.57246	-0.621847	0.0993365	-0.0137243	0.151463	-0.62615	4.17439
58	2013	2.07074	2.13494e+09	0.135464	0	1.60944	0	0	0	2.4561	8.88855	8.49679	0.3099	21.4817	0.327471	0.037567	0.287944	2.19722	0.333333	0	0.302446	0.337828	0.354158	0.0453527	0.116986	1	2.89037	0.44663	0	L	0.5	0	0	0	0	0.69897	0.366773	0.275613	0.142653	-1.84752	-0.397092	0.536908	1.92816	-0.414469	0.0493424	0.132128	-0.0562168	-0.629192	4.30407
58	2014	2.21161	2.65972e+09	0.101016	1.38629	1.60944	0	0	1	2.5598	8.99038	8.42508	0.5324	21.7015	0.437771	0.032817	0.140595	2.19722	0.333333	0	0.302446	0.335021	0.351034	0.0338761	0.107705	1	2.94444	0.449184	0	L	0.5	0.153988	0	0	1	0.69897	0.688284	0.27877	0.136377	-0.805555	0.80566	-0.619452	1.45655	0.912156	0.203664	-0.189931	0.15316	-0.0857654	4.27667
58	2015	5.27506	2.61466e+09	0.0239854	2.30259	1.60944	0	0.86	1	3.7379	16.9019	8.9867	0.530453	21.6844	0.357337	0.040941	0.08834	2.19722	0.333333	0	0.302446	0.323198	0.335309	0.0281905	0.0686139	1	2.99573	0.445321	0	L	0.5	0.255768	0	0.246238	1	0.69897	0.876233	0.979888	0.647939	1.89601	-0.122243	-1.17219	0.777656	-0.0786074	0.220268	0.548285	0.373865	0.806794	4.06044
58	2016	3.22927	2.54828e+09	2.03007	2.70805	1.60944	0	0.86	1	2.95065	16.533	9.69646	0.780511	21.6587	0.309922	0.055097	-0.093252	2.19722	0.333333	0	0.302446	0.326037	0.340437	0.0286675	0.0780007	1	3.04452	0.460715	0	L	0.5	0.300807	0	0.246238	1	0.69897	0.750639	0.96845	0.710062	1.91343	0.0129862	-1.15497	0.86068	-0.454251	-0.0250979	0.346372	0.201208	0.774391	3.93183
58	2017	1.30611	6.99259e+09	0.032307	1.38629	1.09861	0	0	1	3.0492	8.67936	8.88017	0.788707	22.6681	0.630906	0.04427	1.85009	2.07944	0.375	0	0.567009	0.580725	0.588196	0.0128964	0.0374182	1	3.09104	0.474969	0	L	0.285714	0.153988	0	0	1	0.477121	0.766362	0.269126	0.176208	-0.914348	0.637491	-0.738339	0.639274	1.02945	0.143164	-0.193477	0.0491099	-0.245198	3.49651
58	2018	1.57591	7.12801e+09	0.0824515	0	0.693147	0	0	1	3.99859	8.45991	8.80897	0.567515	22.6873	0.656307	0.003335	-0.189531	2.07944	0.375	0	0.567009	0.579537	0.58596	0.014587	0.0363411	1	3.13549	0.4776	0	L	0.142857	0	0	0	1	0.30103	0.612856	0.262322	0.169977	-1.62562	0.774732	-0.814614	0.19532	0.431661	0.242989	0.219184	-0.0156284	-0.625526	3.61092
58	2019	4.18394	6.1906e+09	0.0365209	1.09861	1.38629	0	0	0	4.21661	8.92789	10.1521	0.787757	22.5463	0.594452	0.015492	-0.070096	2.07944	0.375	0	0.567001	0.579696	0.586294	0.0139256	0.0367309	1	3.17805	0.471279	0	L	0.428571	0.122032	0	0	0	0.60206	0.952605	0.276833	0.287531	-0.805935	-1.16058	0.365234	1.06504	1.24893	0.129291	0.144279	-0.284353	-0.212077	3.04452
58	2021	1.73515	5.63237e+09	0.0652922	0	0	0	0	1	4.15707	8.81617	9.2323	0.568461	22.4518	0.54314	0.017242	0.421032	2.19722	0.333333	0	0.567001	0.582614	0.588921	0.0161662	0.0425086	1	3.2581	0.464224	0	L	0	0	0	0	1	0	0.638139	0.273369	0.207029	-1.86059	0.63457	-0.962991	-0.848087	0.341146	0.0864308	0.176318	-0.0783199	-0.890572	9.36615
58	2022	2.58894	5.31874e+09	0.0885583	0	0	0	0	0	4.17712	8.76505	9.71794	0.566033	22.3945	0.538946	0.007315	-0.083147	2.19722	0.333333	0	0.565434	0.581583	0.591223	0.0170689	0.046041	1	3.29584	0.711215	0	L	0	0.0168653	0	0	0	0	0.641339	0.271783	0.249534	-2.11305	-0.969058	0.15824	-0.673054	0.0354737	-0.155154	0.0881929	-0.277765	-1.09838	1.79176
59	2011	1.66104	2.85364e+10	1.68354	0	0	0	0	0	0.3533	9.09112	9.33706		24.0744	0.735552	0.030578	0.569629	2.19722	0.333333	0	0.511393	0.551218	0.574969	0.0217025	0.0778755	1	2.70805	0.607853	0	C2	0	0	0	0	0	0	0.031301	0.281894	0.216198	-2.90065	-0.246581	0.276905	-0.161701	-1.7662	-0.621499	-0.249733	-0.262341	-1.51156	2.94444
59	2012	0.745262	3.27533e+10	1.46503	0	0	0	0	1	1.2091	8.67416	8.19754		24.2123	0.774421	0.00065	-0.041226	2.19722	0.333333	0	0.511393	0.546526	0.571381	0.0279001	0.0687006	1	2.77259	0.616752	0	C2	0	0	0	0	1	0	0.167832	0.268965	0.116461	-2.54785	1.21269	-0.843562	-0.433149	-0.993211	-0.222117	-0.213475	0.0658086	-1.23049	2.89037
59	2013	1.01681	2.8444e+10	1.68362	0	0	0	0	1	2.3133	8.76009	8.49372		24.0712	0.745773	-0.005294	0.154107	2.07944	0.375	0	0.511393	0.547208	0.568003	0.0273919	0.0700342	1	2.83321	0.566929	0	C2	0	0	0	0	1	0	0.343992	0.271629	0.142385	-2.30033	0.997676	-0.88602	-0.586455	-0.489645	-0.0995111	-0.0742402	0.032754	-1.10583	2.56495
59	2014	1.90516	3.45976e+10	1.33681	0	0	0	0	0	2.7253	9.35172	9.1114		24.267	0.725987	-0.047146	0.057444	2.19722	0.333333	0	0.508551	0.563516	0.590914	0.0490456	0.108082	1	2.89037	0.575683	0	C2	0	0	0	0	0	0	0.40972	0.289975	0.196447	-2.4717	-0.69074	0.209478	-0.469336	-0.642678	-0.285107	-0.0232208	-0.150565	-1.27175	2.70805
59	2016	1.92525	3.13706e+10	1.01951	0	0	1	0	1	3.30215	9.39865	9.72424		24.1691	0.646672	0.060307	-0.058409	1.94591	0.333333	1	0.321623	0.500221	0.523459	0.478011	0.555302	1	2.99573	0.534787	0	C2	0	0	1	0	1	0	0.501749	0.29143	0.250086	-1.43416	1.79848	0.789358	-1.29938	-0.056191	0.098807	0.448292	-0.109755	-0.445384	1.38629
59	2017	2.09468	3.09681e+10	2.31654	1.60944	0	1	0	0	3.13574	9.22905	9.63574		24.1562	0.591054	0.062278	0.158392	2.19722	0.333333	1	0.321623	0.488382	0.502794	0.400657	0.518492	1	3.04452	0.441471	0	C2	0	0.178774	1	0	0	0	0.780167	0.286171	0.24234	-1.10219	-0.123312	1.9126	-1.35244	0.563202	-0.164225	-0.139725	-0.114819	-0.390674	2.3979
59	2018	0.937907	3.24607e+10	2.15593	1.79176	0	1	0.86	1	3.75012	12.7085	9.24348		24.2033	0.576934	0.035433	0.08808	2.19722	0.333333	0	0.321623	0.506019	0.52456	0.308309	0.57333	1	3.09104	0.496763	0	C2	0	0.199026	1	0.0351774	1	0	0.878183	0.39406	0.208008	-0.412415	1.27241	0.722595	-1.67042	0.990604	0.15913	-0.04318	0.297993	-0.0150534	2.83321
59	2019	0.806906	2.93592e+10	2.31654	1.60944	0	1	0	0	3.8777	8.52805	8.86248		24.1029	0.51817	0.033002	0.079738	2.19722	0.333333	0	0.321623	0.512627	0.539445	0.308309	0.593875	1	3.13549	0.494997	0	C2	0	0.178774	1	0	0	0	0.898536	0.264434	0.174661	-1.08608	-0.235701	1.91933	-1.42465	0.971505	0.024727	-0.159888	0.0162129	-0.349173	1.79176
59	2021	1.9736	3.21159e+10	2.31654	0	0	0	0	0	4.01725	8.88526	9.34119		24.1926	0.53655	0.031232	0.266608	2.19722	0.333333	0	0.271623	0.505171	0.554855	0.366609	0.859824	1	3.21888	0.591109	0	C2	0	0	0	0	0	0	0.615833	0.275511	0.21656	-2.21943	-0.931651	0.168788	-0.641433	-0.0322416	-0.115217	0.108091	-0.200675	-1.13699	6.14633
59	2022	1.68287	3.26333e+10	2.31654	0	0	0	0	0	4.03731	8.74704	8.96546		24.2086	0.537197	0.018285	0.272612	2.19722	0.333333	0	0.271623	0.499446	0.537746	0.366609	0.838747	1	3.2581	0.577773	0	C2	0	0.0168653	0	0	0	0	0.619033	0.271225	0.183674	-2.23249	-0.92612	0.184044	-0.635122	0.00826731	-0.1081	0.00770377	-0.126355	-1.13828	2.3979
60	2011	0.947277	1.40424e+10	0.0222764	0	0.693147	0	0	1	0.6866	9.67117	9.12685	0.3966	23.3653	0.525585	0.07644	0.936871	2.3979	0.363636	0	0.317311	0.409754	0.429863	0.205166	0.291332	1	2.89037	0.461603	0	C3	0.1	0	0	0	1	0.30103	0.0844743	0.29988	0.197799	-2.16029	1.3723	-0.736279	0.612961	-1.17977	-0.2721	-0.0374601	-0.0735232	-0.940341	3.98898
60	2012	0.573731	1.40732e+10	0.0153934	0	0.693147	0	0	1	1.3831	9.31109	8.07838	0.398	23.3675	0.495988	0.037986	-0.012584	2.3979	0.363636	0	0.317311	0.413367	0.444608	0.215773	0.302719	1	2.94444	0.491116	0	C3	0.1	0	0	0	1	0.30103	0.195591	0.288715	0.106032	-2.17269	1.26957	-0.723752	0.551277	-0.788122	-0.0751225	-0.0733936	0.134791	-0.908453	4.14313
60	2013	0.721969	1.44497e+10	0.0115642	0	1.09861	0	0	1	2.4561	9.35903	8.26539	0.3973	23.3939	0.561427	0.029525	0.14773	2.3979	0.363636	0	0.317311	0.437469	0.463574	0.215773	0.378676	1	2.99573	0.486835	0	C3	0.2	0	0	0	1	0.477121	0.366773	0.290201	0.1224	-1.75222	1.11954	-0.686908	0.995392	-0.214235	0.130506	0.115594	0.12176	-0.615608	4.18965
60	2014	1.30563	1.42158e+10	0.0160958	0	1.38629	0	0	0	2.5598	9.55767	8.8488	0.373244	23.3776	0.540798	0.038464	0.163673	2.3979	0.363636	0	0.317311	0.431667	0.454663	0.215773	0.360391	1	3.04452	0.490024	0	C3	0.3	0	0	0	0	0.60206	0.383317	0.29636	0.173463	-1.86426	-0.464751	0.47588	1.5756	-0.444695	-0.0285692	0.163367	-0.08511	-0.694835	4.23411
60	2015	3.79252	1.58828e+10	0.0405996	0	1.60944	0	0	0	3.7379	10.4898	9.68707	0.361558	23.4885	0.503239	0.017324	-0.310741	2.30259	0.4	0	0.295844	0.410497	0.455904	0.187326	0.387545	1	3.09104	0.522481	0	C3	0.444444	0	0	0	0	0.69897	0.571267	0.325264	0.246833	-1.39528	-0.686665	0.448524	1.71705	0.0864991	0.0747877	0.424467	-0.175278	-0.43704	3.97029
60	2016	2.33749	1.69691e+10	0.0130083	0	1.60944	0	0	0	2.95065	9.69525	9.77395	0.356953	23.5547	0.515829	0.020815	-0.110923	2.30259	0.4	0	0.295844	0.412364	0.45813	0.162206	0.393856	1	3.13549	0.494965	0	C3	0.444444	0	0	0	0	0.69897	0.445672	0.300627	0.254437	-1.56491	-0.529379	0.477633	1.82417	-0.267882	-0.0176091	0.323644	-0.259244	-0.525183	3.80666
60	2017	1.60541	1.88688e+10	0.0130961	1.09861	1.38629	0	0	0	3.0492	9.33205	9.43994	0.544206	23.6608	0.448532	0.061028	0.259476	2.19722	0.444444	1	0.275064	0.375394	0.421843	0.142292	0.364751	1	3.17805	0.451032	0	C3	0.375	0.122032	0	0	0	0.60206	0.766362	0.289365	0.225203	-1.09654	-0.931632	0.416538	1.23371	0.723463	0.0202857	-0.0191908	-0.135964	-0.351024	4.30407
60	2018	1.03598	1.95063e+10	0.0141761	1.09861	1.38629	0	0	1	3.99859	9.0099	9.29661	0.548293	23.694	0.450591	0.047405	0.052557	2.19722	0.333333	1	0.275064	0.3721	0.40952	0.142292	0.352776	1	3.21888	0.413741	0	C3	0.375	0.122032	0	0	1	0.60206	0.917823	0.279376	0.212657	-0.599948	0.486962	-0.73605	0.923529	1.48738	0.342833	0.117178	-0.00569612	-0.0256605	3.85015
60	2019	0.965798	2.03206e+10	0.0259642	1.94591	0.693147	0	0.86	0	4.21661	12.7961	8.6759	0.55075	23.7349	0.440773	0.043759	0.142116	2.19722	0.333333	0	0.275064	0.375504	0.417192	0.142292	0.365151	1	3.2581	0.430807	0	C3	0.125	0.216149	0	0.246238	0	0.30103	0.952605	0.852576	0.620737	0.912606	-1.86059	-0.183437	-0.3843	-0.222703	0.162183	0.354285	0.0763657	0.134544	3.82864
60	2021	2.16762	27604131314	0.053533	1.79861	1.09861	0	0.86	1	4.15707	13.2506	9.63194	0.577573	24.0412	0.501386	0.047009	0.470556	2.19722	0.333333	0	0.328806	0.377042	0.39553	0.0548549	0.1467	1	3.3322	0.411758	0	C3	0.25	0.199787	0	0.0351774	1	0.477121	0.943106	0.410869	0.242007	-0.242762	0.309505	-0.849542	0.407642	1.31442	0.18278	-0.0702324	0.210456	0.0135871	9.03205
60	2022	1.09306	3.26522e+10	0.223351	0	0	0	0	0	4.17712	9.00792	9.03014	0.371946	24.2092	0.531575	0.041003	0.245004	2.19722	0.333333	0	0.349001	0.395967	0.42344	0.0504706	0.134573	1	3.3673	0.432228	0	C3	0	0.0168653	0	0	0	0	0.641339	0.279314	0.189334	-2.18766	-0.957517	0.175397	-0.657114	0.0638984	-0.102111	0.0371381	-0.120478	-1.11842	3.55535
61	2011	1.12901	9.46894e+09	0.0152572	0	0.693147	1	0	1	0.6866	8.42655	8.15479	0.2895	22.9713	0.564772	0.028139	0.309932	2.56495	0.384615	0	0.215168	0.362792	0.45069	0.242677	0.686087	1	2.89037	0.608923	0	F	0.0833333	0	1	0	1	0.30103	0.0844743	0.261287	0.112719	-1.82704	2.43381	1.05032	0.100929	-1.04998	0.0372026	0.122686	0.100465	-0.479481	4.38203
61	2012	1.06822	1.06166e+10	0.152154	0	0.693147	0	0	0	1.3831	8.34986	7.95262	0.3181	23.0857	0.593047	0.010443	-0.063321	2.56495	0.384615	0	0.246784	0.361834	0.424335	0.211586	0.466197	1	2.94444	0.503975	0	L	0.0833333	0	0	0	0	0.30103	0.195591	0.258909	0.0950243	-2.57587	-0.303029	0.420798	0.753369	-1.05579	-0.20766	-0.187071	-0.000817282	-1.1614	3.43399
61	2013	1.70747	1.22234e+10	0.0672096	1.09861	1.38629	0	0	0	2.4561	8.64604	8.49536	0.7052	23.2266	0.499835	0.018903	0.289336	2.56495	0.384615	0	0.243056	0.460782	0.563675	0.414542	0.895785	1	2.99573	0.569993	0	L	0.25	0.122032	0	0	0	0.60206	0.67174	0.268093	0.142528	-1.35194	-0.78983	0.468099	1.34115	0.510206	0.0412954	-0.186866	0.00391088	-0.452473	3.93183
61	2014	1.16927	1.38052e+10	0.116767	0	1.60944	0	0	0	2.5598	8.44745	8.51819	0.624757	23.3483	0.554065	0.010404	-0.239961	2.56495	0.384615	0	0.247625	0.589607	0.671893	0.526316	1.38105	1	3.04452	0.693482	0	L	0.333333	0	0	0	0	0.69897	0.383317	0.261935	0.144527	-1.84329	-0.410716	0.53759	1.9173	-0.354723	0.0742901	0.127708	-0.086159	-0.623381	3.78419
61	2015	2.36323	1.61315e+10	0.0633744	0.693147	1.60944	0	0	0	3.7379	9.01183	9.41099	0.813612	23.504	0.622803	0.002957	0.053635	2.56495	0.384615	0	0.267595	0.61953	0.668264	0.487021	1.31518	1	3.09104	0.679742	0	L	0.333333	0.0769938	0	0	0	0.69897	0.876233	0.279435	0.222669	-0.970216	-1.02243	0.430987	1.47604	1.07977	0.254736	0.241658	-0.14888	-0.217998	3.98898
61	2016	0.719297	1.72492e+10	0.100521	0	1.79176	0	0	0	2.95065	8.05325	9.32572	0.641405	23.571	0.637762	0.005589	0.163204	2.56495	0.384615	0	0.287595	0.63953	0.693999	0.453165	1.22372	1	3.13549	0.708207	0	L	0.416667	0	0	0	0	0.778151	0.445672	0.249712	0.215205	-1.59948	-0.470822	0.540465	2.11347	-0.16547	0.103034	0.25121	-0.26939	-0.482081	3.91202
61	2017	0.272589	1.88434e+10	0.194863	1.38629	1.79176	0	0	1	3.0492	7.56463	8.63976	0.875262	23.6594	0.659883	0.00339	0.210983	2.56495	0.384615	0	0.287595	0.63953	0.695249	0.453165	1.22372	1	3.17805	0.692401	0	L	0.416667	0.153988	0	0	1	0.778151	0.766362	0.234561	0.155167	-0.657886	0.75476	-0.592355	1.66284	1.20591	0.327162	-0.147395	0.0297277	0.032708	3.95124
61	2018	0.303218	1.89997e+10	0.0930472	2.77259	1.60944	0	0.86	0	3.99859	14.7505	8.7592	0.860337	23.6677	0.653134	0.005297	-0.058957	2.56495	0.384615	0	0.33997	0.651586	0.70307	0.383347	0.916598	1	3.21888	0.692928	0	L	0.333333	0.307975	0	0.246238	0	0.69897	0.917823	0.913177	0.628027	1.58918	-1.72727	-0.00898266	0.951516	-0.160578	0.0661628	0.207822	0.205397	0.596312	4.18965
61	2019	0.535774	19600592081	0.0881835	1.94591	1.38629	0	0.86	1	4.21661	11.3947	8.45574	0.864959	23.6988	0.649514	0.021081	0.239311	2.48491	0.416667	0	0.33997	0.651586	0.703069	0.383347	0.916598	1	3.2581	0.693912	0	L	0.272727	0.216149	0	0.246238	1	0.60206	0.952605	0.809122	0.601468	1.50864	-0.15055	-1.16654	0.449275	0.260486	0.52369	0.457759	0.136148	0.646063	3.93183
61	2021	0.61108	2.06698e+10	0.051849	4.25535	1.60944	1	0.86	1	4.15707	14.8886	11.2113	0.865018	23.7519	0.638294	0.024733	0.2891	2.48491	0.416667	0	0.33997	0.651586	0.702986	0.383347	0.916598	1	3.3322	0.68474	0	L	0.363636	0.472678	1	0.246238	1	0.69897	0.943106	0.917461	0.842649	3.11872	0.790393	0.567106	0.110664	0.212645	-0.0862339	0.174312	-0.0880359	1.55019	8.97436
61	2022	0.835606	2.09876e+10	0.0406747	3.91888	1.38629	1	0.86	1	4.17712	14.8037	11.2764	0.865785	23.7672	0.641841	0.015716	0.063878	2.30259	0.5	0	0.33997	0.651586	0.7042	0.383347	0.916598	1	3.3673	0.688428	0	L	0.333333	0.70153	1	0.246238	1	0.60206	0.946305	0.914827	0.848346	3.49436	0.743487	0.57559	-0.242228	0.289247	-0.568094	-0.728614	-0.0392304	1.60628	3.04452
62	2011	1.14069	4.6638e+09	0.0446746	0	1.79176	0	0	1	0.6866	8.38452	7.32712	0.77983	22.2631	0.620521	0.011673	0.529437	2.19722	0.333333	0	0.728824	0.768613	0.777922	0.0125845	0.0252985	0	2.89037	0.0475626	0	L	0.625	0	0	0	1	0.778151	0.0844743	0.259984	0.0402781	-1.90856	1.58227	-0.469304	2.26831	-0.8409	0.129534	-0.0705139	0.21888	-0.541466	5.27811
62	2012	1.60048	4.99795e+09	0.41009	0	2.30259	0	0	1	1.3831	8.39738	7.71913	0.75236	22.3323	0.679874	0.05856	1.2814	2.19722	0.333333	0	0.728824	0.75821	0.764278	0.00624518	0.0176751	0	2.94444	0.755609	0	L	1	0	0	0	1	1	0.195591	0.260383	0.0745885	-1.4848	1.51355	-0.407179	2.91021	-0.433732	0.286753	0.114158	0.15369	-0.235307	5.44242
62	2013	1.45577	4.87348e+09	0.0374026	0	1.94591	1	0	0	2.4561	8.99066	9.03085	0.74981	22.3071	0.588971	0.082264	0.331547	2.19722	0.333333	0	0.728824	0.759067	0.764337	0.00692137	0.0189283	0	2.99573	0.750907	0	L	0.75	0	1	0	0	0.845098	0.366773	0.278779	0.189397	-1.11384	0.658893	2.32931	1.8569	-0.332525	0.252278	0.527884	-0.108455	0.0449792	5.55683
62	2014	1.71842	4.04614e+09	0.0375052	0.693147	2.07944	0	0	1	2.5598	9.26791	9.10864	0.974125	22.121	0.411927	0.105712	0.285407	2.19722	0.333333	1	0.728824	0.774788	0.781684	0.0206772	0.0335357	0	3.04452	0.755046	0	L	0.875	0.0769938	0	0	1	0.90309	0.688284	0.287376	0.196205	-0.645196	0.855942	-0.572148	2.12918	0.92339	0.372703	0.247854	0.00726865	0.0938885	5.40268
62	2015	2.67043	6.18236e+09	0.0585935	2.07944	2.19722	1	0.86	0	3.7379	17.1638	9.88573	0.988945	22.545	0.404929	0.073072	-0.237846	2.19722	0.333333	1	0.707561	0.777169	0.795307	0.0382006	0.0983774	0	3.09104	0.776271	0	L	1	0.230982	1	0.246238	0	0.954243	0.876233	0.98801	0.726627	2.40103	-0.62949	1.78045	1.25586	-0.282987	0.310813	1.04964	0.147956	1.3513	5.41165
62	2016	1.14855	6.92265e+09	0.0648691	2.07944	1.94591	0	0.86	0	2.95065	16.4563	9.57596	0.991214	22.6581	0.410328	0.06712	1.72643	2.19722	0.333333	1	0.707561	0.777169	0.793267	0.0382006	0.0983774	0	3.13549	0.775352	0	L	0.75	0.230982	0	0.246238	0	0.845098	0.750639	0.966071	0.699514	1.56297	-1.52209	0.0270804	1.55322	-0.714928	0.0141744	0.58563	0.0998091	0.632862	5.11199
62	2017	0.850824	8.5655e+09	0.0539821	3.09104	1.79176	0	0.86	1	3.0492	16.2163	11.613	0.98953	22.871	0.477586	0.058976	0.49657	2.19722	0.333333	1	0.707561	0.777169	0.796216	0.0382006	0.0983774	0	3.17805	0.777572	0	F	0.625	0.343349	0	0.246238	1	0.778151	0.766362	0.95863	0.877809	2.32973	-0.0197949	-1.16613	1.06148	-0.440703	-0.216912	0.378594	-0.199707	0.951652	5.56068
62	2018	0.435093	1.03019e+10	0.151275	3.68888	2.19722	1	0.86	1	3.99859	15.7709	11.2135	0.990196	23.0556	0.500546	0.080865	0.422016	2.07944	0.375	1	0.707561	0.777169	0.797725	0.0382006	0.0983774	0	3.21888	0.7421	0	F	1	0.409756	1	0.246238	1	0.954243	0.917823	0.944819	0.842843	3.27557	0.892235	0.657434	0.987115	0.197074	0.0985238	0.524368	-0.0542549	1.75848	4.94164
62	2019	0.646364	1.13505e+10	0.167387	3.7612	1.94591	1	0.86	1	4.21661	15.7431	11.3151	0.991577	23.1525	0.496825	0.066251	0.216579	2.19722	0.333333	1	0.707561	0.777169	0.796591	0.0382006	0.0983774	0	3.2581	0.739283	0	F	0.75	0.417789	1	0.246238	1	0.845098	0.952605	0.943956	0.851732	3.22446	0.81423	0.603662	0.589384	0.250797	0.0573187	0.483746	-0.0704323	1.68042	4.29046
62	2021	0.679195	1.57668e+10	0.123902	4.38888	1.60944	1	0.86	1	4.15707	15.7442	11.011	1.0042	23.4812	0.568913	0.074457	0.398604	2.19722	0.333333	1	0.605258	0.752081	0.795659	0.0947795	0.242579	0	3.3322	0.764938	0	F	0.5	0.487511	1	0.246238	1	0.69897	0.943106	0.943989	0.825118	3.15956	0.781743	0.567589	0.10783	0.206949	-0.121744	0.132497	0.0113443	1.56398	8.98432
62	2022	0.623772	1.63635e+10	0.0965322	4.38888	1.60944	1	0.86	1	4.17712	15.5084	11.0593	0.977189	23.5183	0.52189	0.067208	0.048191	2.19722	0.333333	0	0.572751	0.745278	0.782976	0.133545	0.301225	0	3.3673	0.743061	0	F	0.5	0.783644	1	0.246238	1	0.69897	0.946305	0.936679	0.829346	3.77299	0.764757	0.634347	0.0741527	0.364391	-0.684733	-0.99889	0.0742626	1.75816	3.46574
63	2011	0.683857	105368114000	0.0248001	3.17805	2.30259	0	0.86	1	0.6866	17.4949	11.3663	0.6518	25.3807	0.750505	0.023671	0.227579	2.63906	0.357143	0	0.307607	0.5406	0.579271	0.593965	0.757437	0	2.70805	0.66042	1	C3	0.692308	0.353014	0	0.246238	1	1	0.389441	0.998275	0.85621	2.1711	0.481173	-1.00441	2.11108	-1.47377	-0.47687	0.213296	-0.113735	0.943878	6.7546
63	2012	0.655926	107446306000	0.0154879	3.49651	2.30259	0	0.86	1	1.3831	17.5389	11.7516	0.6679	25.4003	0.789302	-0.024478	-0.023594	2.63906	0.357143	0	0.307607	0.547937	0.59545	0.593789	0.781289	0	2.77259	0.630252	1	C3	0.692308	0.388387	0	0.246238	1	1	0.500558	0.999641	0.889941	2.42447	0.3395	-1.02881	2.00555	-1.14875	-0.484445	0.183293	-0.16581	1.05217	7.08003
63	2013	1.32133	100079497000	0.0151945	3.73767	2.30259	1	0.86	1	2.4561	17.5505	12.2383	0.5967	25.3292	0.763931	0.013816	-0.106693	2.63906	0.357143	0	0.307834	0.527753	0.564461	0.593754	0.714408	0	2.83321	0.564678	1	C3	0.692308	0.415175	1	0.246238	1	1	0.67174	1	0.932538	3.24513	1.14832	0.677487	1.30264	-0.6078	-0.243169	0.523354	-0.184368	1.70585	7.05445
63	2014	1.61418	106214196000	0.0498175	4.02535	2.30259	1	0.86	1	2.5598	17.5505	12.5704	0.6244	25.3887	0.752458	0.026445	0.082909	2.63906	0.357143	0	0.307834	0.513233	0.532272	0.593789	0.667239	0	2.89037	0.479794	1	C3	0.692308	0.447131	1	0.246238	1	1	0.688284	1	0.961605	3.3716	1.11992	0.67208	1.27704	-0.56022	-0.31929	0.440964	-0.241408	1.74856	6.9256
63	2015	3.05749	120893897000	0.0255107	4.55388	2.30259	1	0.86	1	3.7379	17.5505	13.0091	0.6145	25.5182	0.641433	0.032938	0.229714	2.56495	0.384615	0	0.305925	0.536384	0.566528	0.593859	0.753319	0	2.94444	0.509986	1	C3	0.75	0.505838	1	0.246238	1	1	0.876233	1	1	3.76862	0.886065	0.637363	1.10473	0.00184576	-0.309211	0.373031	-0.29046	1.92289	7.12448
63	2016	0.966796	141640910000	0.0244411	4.80402	2.19722	1	0.86	1	2.95065	17.5505	12.6711	0.6183	25.6766	0.711347	-0.010567	0.010448	2.63906	0.357143	1	0.303451	0.531697	0.56341	0.593789	0.752168	0	2.99573	0.533675	1	C3	0.615385	0.533624	1	0.246238	1	0.954243	0.750639	1	0.970415	3.58625	1.02519	0.657405	1.06052	-0.359249	-0.460558	0.14247	-0.228795	1.80306	7.18387
63	2017	1.83254	143962215000	0.0334553	4.57471	2.07944	1	0.86	1	3.0492	17.5505	12.6619	0.5878	25.6928	0.684777	0.037719	0.074897	2.63906	0.357143	0	0.303355	0.516644	0.547078	0.593049	0.7031	0	3.04452	0.518138	1	C3	0.538462	0.508153	1	0.246238	1	0.90309	0.766362	1	0.969614	3.49462	0.991904	0.627244	0.879075	-0.347472	-0.419684	0.230029	-0.232526	1.74526	7.05876
63	2018	3.8606	129350749000	0.72939	4.72739	2.30259	1	0.86	1	3.99859	17.5505	13.0091	0.5841	25.5858	0.745184	-0.050853	-0.214144	2.19722	0.333333	0	0.303355	0.511538	0.5327	0.593085	0.686269	0	3.09104	0.52671	1	C3	1	0.525112	1	0.246238	1	1	0.917823	1	1	3.85756	0.836107	0.633853	1.06844	0.134213	-0.310569	0.325556	-0.279414	1.9623	7.58426
63	2019	3.04441	141202135000	0.016819	4.72739	1.94591	1	0.86	1	4.21661	17.5505	13.0091	0.5362	25.6735	0.731206	0.042703	0.061083	2.19722	0.333333	0	0.271754	0.48878	0.517907	0.656599	0.798612	0	3.13549	0.510987	1	C3	0.75	0.525112	1	0.246238	1	0.845098	0.952605	1	1	3.72812	0.74574	0.561436	0.520614	0.168053	-0.34822	0.29112	-0.275366	1.83032	6.90174
63	2021	1.62584	168763425000	0.55905	4.52864	1.60944	1	0.86	1	4.15707	17.5505	13.0091	0.5349	25.8518	0.684246	0.044057	0.128841	2.19722	0.333333	0	0.213046	0.422503	0.462969	0.746491	0.983154	0	3.21888	0.446105	1	C3	0.5	0.503035	1	0.246238	1	0.69897	0.943106	1	1	3.51042	0.711446	0.496139	0.0409991	0.0641072	-0.37762	0.316344	-0.283513	1.6641	9.44951
63	2022	0.935163	180953574000	0.0127441	4.36356	1.60944	1	0.86	1	4.17712	17.5505	13.0091	0.5589	25.9215	0.670947	0.04456	0.073635	2.19722	0.333333	0	0.212807	0.424055	0.469655	0.746491	0.992674	0	3.2581	0.429895	1	C3	0.5	0.779221	1	0.246238	1	0.69897	0.946305	1	1	4.08617	0.693188	0.557446	0.00892503	0.207937	-0.904872	-0.734353	-0.201714	1.84661	5.84064
65	2011	0.894436	2.33014e+09	1.17121	0	1.09861	0	0	0	0.3259	8.45891	7.98344	0.6246	21.5692	0.723701	0.039827	0.43911	2.19722	0.333333	0	0.544132	0.647261	0.679007	0.130929	0.189529	1	3.29584	0.637495	0	E	0.25	0	0	0	0	0.477121	0.0269297	0.262291	0.0977223	-2.57272	-0.0505737	0.525465	1.48081	-1.48062	-0.281285	-0.221791	-0.0216097	-1.09223	5.17048
65	2012	0.529109	3189577968	0.542015	0	1.09861	0	0	0	1.1847	8.222	7.32844	0.6246	21.8832	0.756321	0.051874	-0.369251	2.19722	0.333333	0	0.544132	0.648579	0.66795	0.130929	0.191952	1	3.3322	0.630776	0	E	0.25	0	0	0	0	0.477121	0.163939	0.254945	0.0403932	-2.50127	-0.194126	0.520685	1.38672	-1.03573	-0.099983	-0.202458	0.1165	-1.02886	5.43808
65	2013	1.3138	3.98252e+09	0.605248	0	1.09861	0	0	1	2.2957	8.52669	7.82204	0.6154	22.1052	0.757927	0.054648	0.781699	2.19722	0.333333	0	0.544132	0.660247	0.694678	0.130929	0.213395	1	3.3673	0.660731	0	E	0.25	0	0	0	1	0.477121	0.341184	0.264392	0.0835961	-1.87062	1.17125	-0.661153	1.03416	-0.244888	0.171119	0.0294126	0.157842	-0.657539	5.59099
65	2014	1.79187	4.91798e+09	0.14322	0	1.09861	0	0	1	2.3522	8.74696	8.12534	0.615794	22.3162	0.75983	0.050407	0.022258	2.19722	0.333333	0	0.544132	0.641123	0.659322	0.130929	0.178249	1	3.4012	0.666344	0	E	0.25	0	0	0	1	0.477121	0.350197	0.271222	0.110142	-1.8138	1.15086	-0.673686	1.01725	-0.239605	0.146068	0.0698997	0.110174	-0.638748	5.56068
65	2015	3.35651	6.61755e+09	0.275415	0	1.09861	1	0	1	3.7948	9.33131	8.43923	0.600462	22.613	0.672985	0.039955	0.41714	2.07944	0.375	0	0.529386	0.631901	0.672827	0.118927	0.193649	1	3.43399	0.664753	0	E	0.285714	0	1	0	1	0.477121	0.580344	0.289342	0.137615	-0.977082	1.88726	1.0147	0.268816	0.456008	0.487918	0.555375	0.162927	0.0369054	6.11147
65	2016	1.21697	1.21482e+10	0.266906	0	1.09861	1	0	0	3.29897	8.64068	8.98969	0.6133	23.2204	0.698646	0.050319	1.04452	2.19722	0.333333	0	0.431718	0.680733	0.723652	0.29025	0.5768	1	3.46574	0.772139	0	E	0.25	0	1	0	0	0.477121	0.501242	0.267927	0.185795	-1.37948	0.389119	2.15219	0.516525	-0.0872886	0.220868	0.461673	-0.10559	-0.240916	5.76205
65	2017	1.36044	1.14646e+10	0.402254	0	1.09861	1	0	0	3.26019	8.73373	8.65643	0.667262	23.1625	0.640241	0.046006	0.11049	2.19722	0.333333	0	0.431718	0.66708	0.692062	0.29025	0.545175	1	3.49651	0.651407	0	E	0.25	0	1	0	0	0.477121	0.495054	0.270812	0.156626	-1.42393	0.402345	2.16191	0.529527	-0.0911493	0.241974	0.432141	-0.0317229	-0.254928	5.94803
65	2018	0.894512	1.1448e+10	0.558111	1.09861	1.09861	1	0	0	4.20189	8.47229	8.62838	0.889873	23.1611	0.597413	0.053927	0.025835	2.19722	0.333333	0	0.431718	0.676302	0.695385	0.317007	0.566536	1	3.52636	0.61785	0	E	0.25	0.122032	1	0	0	0.477121	0.950256	0.262706	0.15417	-0.648648	-0.135424	2.10697	0.144496	1.32286	0.407689	0.239112	0.0523788	0.114167	5.95064
65	2019	1.14949	1.47461e+10	0.469667	2.07944	1.09861	0	0.86	0	4.40826	15.7834	8.64997	0.834219	23.4142	0.630137	0.056468	0.108077	2.07944	0.375	0	0.431718	0.666693	0.688068	0.294777	0.544279	1	3.52636	0.613793	0	E	0.285714	0.230982	0	0.246238	0	0.477121	0.98318	0.945205	0.618468	1.29117	-1.88335	-0.14009	0.157398	-0.125943	0.153226	0.491062	0.277832	0.376409	5.53733
65	2021	1.63011	1.93438e+10	2.31654	1.79861	1.09861	0	0.86	1	4.3435	12.7385	9.20804	0.880418	23.6856	0.6463	0.036182	0.015513	2.19722	0.333333	0	0.428943	0.655128	0.678847	0.29025	0.527308	1	3.52636	0.617487	0	E	0.25	0.199787	0	0.0351774	1	0.477121	0.972848	0.394992	0.204905	-0.280544	0.291086	-0.837959	0.397954	1.43776	0.259917	-0.108063	0.269743	0.0120514	9.44951
65	2022	2.96538	2.20805e+10	0.592826	1.39315	1.09861	0	0	0	4.36356	8.91421	9.62013	0.829583	23.818	0.612401	0.038786	0.029369	2.19722	0.333333	0	0.431135	0.658476	0.68447	0.29025	0.527308	1	3.52636	0.649184	0	E	0.25	0.260261	0	0.211061	0	0.477121	0.976048	0.732209	0.703381	1.09324	-1.76362	-0.0700642	0.214195	0.101668	0.0304767	0.251727	-0.339225	0.304871	5.59099
66	2011	1.86609	3.28003e+10	0.164839	2.19722	2.30259	0	0.86	0	0.6866	16.7215	9.07521	0.7865	24.2137	0.68834	0.014337	-0.083606	2.19722	0.333333	0	0.539174	0.579305	0.58731	0.0500448	0.0744305	1	2.70805	0.041738	0	C3	1	0.244065	0	0.246238	0	1	0.389441	0.974293	0.655686	1.28398	-1.04112	0.175496	2.3793	-1.68939	-0.216821	0.332411	0.177545	0.549373	4.23411
66	2012	1.11489	3.91836e+10	0.113339	1.94591	2.30259	1	0.86	1	1.3831	12.9997	8.4105	0.7862	24.3915	0.738523	0.002652	0.042942	2.19722	0.333333	0	0.539174	0.546583	0.552339	0.00624518	0.0176751	1	2.77259	0.0231472	0	C3	1	0.216149	1	0.246238	1	1	0.500558	0.858891	0.597508	1.97635	1.50894	0.81954	1.59782	-0.893303	0.456485	0.668328	0.240175	1.27922	4.02535
66	2013	2.09135	3.92255e+10	0.0980642	2.99573	2.30259	1	0.86	1	2.4561	16.2736	11.0491	0.7866	24.3926	0.77851	-0.019459	-0.023736	2.19722	0.333333	0	0.539174	0.575626	0.582428	0.0500448	0.0676071	1	2.83321	0.581012	0	C3	1	0.332762	1	0.246238	1	1	0.67174	0.960405	0.828455	2.87658	1.19688	0.705624	1.35173	-0.552936	0.0553229	0.685231	-0.0430988	1.5959	3.4012
66	2014	1.0954	4.05517e+10	0.368169	2.94444	2.30259	1	0.86	1	2.5598	16.549	10.8379	0.75996	24.4258	0.791154	-0.008519	-0.00839	2.19722	0.333333	0	0.539174	0.566769	0.575413	0.0367542	0.0511801	1	2.89037	0.573051	0	C3	1	0.327064	1	0.246238	1	1	0.688284	0.968946	0.809969	2.86952	1.17838	0.704495	1.3421	-0.503478	0.0909604	0.709179	0.018249	1.59923	3.89182
66	2015	3.54503	3.94561e+10	0.131446	3.09104	2.30259	1	0.86	1	3.7379	17.0446	11.6364	0.76581	24.3985	0.779422	-0.00487	-0.055301	2.19722	0.333333	0	0.539174	0.553476	0.566849	0.0102065	0.0299986	1	2.94444	0.563478	0	C3	1	0.343349	1	0.246238	1	1	0.876233	0.984311	0.879852	3.24298	0.931806	0.645076	1.16131	0.00627171	0.13686	0.853122	-0.0865416	1.7642	2.83321
66	2016	1.68854	4.08609e+10	0.137933	3.58352	2.30259	1	0.86	1	2.95065	16.8903	12.7193	0.66199	24.4334	0.767378	0.005345	-0.052206	2.19722	0.333333	0	0.539174	0.56203	0.573073	0.01575	0.0423908	1	2.99573	0.574384	0	C3	1	0.398052	1	0.246238	1	1	0.750639	0.979529	0.974639	3.33496	1.05531	0.651692	1.23205	-0.389446	-0.165763	0.655134	-0.319975	1.75337	3.82864
66	2017	1.27343	1.52016e+10	0.202293	3.2581	2.30259	0	0.86	1	3.0492	16.6723	12.891	0.65113	23.4447	0.502777	0.020749	-0.497276	2.19722	0.333333	0	0.409083	0.433563	0.446009	0.0286925	0.0598412	1	3.04452	0.347981	0	C3	1	0.361905	0	0.246238	1	1	0.766362	0.97277	0.989666	2.78773	0.0155967	-1.10858	1.76665	-0.410134	-0.280485	0.51738	-0.428975	1.23364	2.94444
66	2018	1.80713	1.60022e+10	0.748017	4.00733	2.30259	1	0.86	1	3.99859	16.0724	12.5412	0.65781	23.496	0.584406	0.067707	0.052872	2.19722	0.333333	0	0.407493	0.436701	0.45464	0.0221457	0.0716773	1	3.09104	0.379821	0	C3	1	0.445129	1	0.246238	1	1	0.917823	0.954166	0.959049	3.57447	0.871678	0.644009	1.10016	0.159007	-0.0738993	0.533725	-0.299023	1.87563	3.09104
66	2019	4.30312	2.16707e+10	0.899283	4.09434	2.30259	1	0.86	1	4.21661	16.2	13.0091	0.64904	23.7992	0.600809	0.060487	0.083351	2.19722	0.333333	0	0.405877	0.463017	0.499114	0.0495111	0.140782	1	3.13549	0.458411	0	C3	1	0.454794	1	0.246238	1	1	0.952605	0.958124	1	3.69813	0.818193	0.62503	1.05745	0.239327	-0.107127	0.564391	-0.380319	1.92172	3.17805
66	2021	2.1546	3.27107e+10	0.605942	3.69573	1.38629	1	0.86	1	4.15707	16.0736	13.0091	0.63079	24.211	0.670954	0.022659	0.231505	2.19722	0.333333	0	0.413659	0.45311	0.466622	0.0474577	0.0953708	1	3.21888	0.468485	0	C3	0.375	0.410517	1	0.246238	1	0.60206	0.943106	0.954203	1	3.15224	0.706516	0.448943	-0.262864	0.0157923	-0.199944	0.578157	-0.403653	1.48837	7.86711
66	2022	1.49156	3.38715e+10	0.236561	3.33906	1.38629	0	0.86	1	4.17712	16.7762	12.6549	0.65705	24.2458	0.561631	0.006797	-0.211524	2.19722	0.333333	0	0.393454	0.456267	0.484604	0.0557414	0.159645	1	3.2581	0.483232	0	C3	0.375	0.60023	0	0.246238	1	0.60206	0.946305	0.97599	0.969001	3.03078	-0.332004	-1.25256	0.264637	0.0698422	-0.739327	-0.439626	-0.281382	1.1021	0
68	2013	0.463189	5.91598e+08	2.31654	0	1.94591	0	0	1	2.4561	8.32164	8.02224	0.4749	20.1983	0.669023	-0.073098	1.85009	2.19722	0.333333	0	0.224547	0.605078	0.616736	0.775314	1.69466	1	2.83321	0.607296	0	C3	0.75	0	0	0	1	0.845098	0.366773	0.258034	0.101118	-1.41929	1.25712	-0.513151	2.24284	-0.00989493	0.341677	0.188626	0.107986	-0.270079	1.79176
68	2014	0.985696	4.20735e+08	0.39477	0.693147	2.07944	0	0	1	2.5598	8.49876	7.86019	0.755086	19.9872	0.723252	-0.148508	-0.510632	2.48491	0.333333	0	0.224547	0.481755	0.49539	0.775314	1.14545	0	2.89037	0.492338	0	C3	0.636364	0.0769938	0	0	1	0.90309	0.688284	0.263526	0.0869344	-0.829741	0.89421	-0.528921	2.1672	1.00765	0.503663	0.109563	0.216901	0.0422104	1.38629
68	2016	1.02546	1.31372e+09	2.21832	1.94591	1.60944	0	0.86	0	2.95065	12.1969	9.21204	0.746304	20.9961	0.390353	0.008422	0.744023	2.48491	0.333333	0	0.26434	0.532211	0.546948	0.718804	1.01336	0	2.99573	0.472678	0	C3	0.363636	0.216149	0	0.246238	0	0.69897	0.750639	0.833996	0.667662	1.15391	-1.49903	0.0145231	1.10641	-0.653744	0.132842	0.396731	-0.0968676	0.411396	2.07944
68	2017	0.753291	2.8037e+09	0.236495	1.79176	1.60944	0	0.86	1	3.0492	11.7506	8.6898	0.718126	21.7542	0.610299	0.015857	0.387704	2.3979	0.363636	0	0.26434	0.519597	0.538162	0.681245	0.965639	0	3.04452	0.463529	0	C3	0.4	0.199026	0	0.0351774	1	0.69897	0.766362	0.364357	0.159547	-0.385173	0.63039	-0.680294	1.3324	0.978641	0.254615	-0.23635	0.288599	0.0696074	0.693147
68	2018	1.14777	3.44369e+09	0.256489	1.60944	1.60944	0	0	0	3.99859	7.57769	8.89659	0.543884	21.9598	0.728095	-0.044719	-0.501372	2.3979	0.363636	0	0.264767	0.50526	0.520249	0.642385	0.908319	0	3.09104	0.498273	0	C3	0.4	0.178774	0	0	0	0.69897	0.917823	0.234966	0.177646	-0.831784	-1.04496	0.474941	1.45501	1.31716	0.181031	-0.219399	-0.0971917	-0.160099	1.60944
68	2019	3.41167	3.78629e+09	0.443184	1.79176	1.60944	0	0.86	0	4.21661	11.9406	9.90063	0.683285	22.0547	0.747129	0.001994	0.093188	2.19722	0.444444	1	0.264767	0.483419	0.499412	0.604631	0.825828	1	3.13549	0.470321	0	C3	0.5	0.199026	0	0.0351774	0	0.69897	0.952605	0.370248	0.265525	-0.357928	-1.20706	0.379638	1.33801	1.16268	0.132024	-0.0732491	-0.0268606	-0.0037326	1.38629
68	2021	1.3357	4.02767e+09	0.774587	2.64591	1.38629	0	0.86	1	4.15707	14.8101	8.49105	0.678397	22.1165	0.836634	-0.030564	1.85009	2.48491	0.333333	0	0.264767	0.464998	0.481806	0.580889	0.756254	1	3.21888	0.456759	0	M	0.272727	0.293904	0	0.246238	1	0.60206	0.943106	0.915025	0.604558	1.80142	-0.193108	-1.18244	0.422238	0.176211	0.265371	0.287314	0.364675	0.735125	5.84644
68	2022	2.57069	4.30922e+09	0.982543	2.49176	1.09861	0	0.86	0	4.17712	14.8937	9.13562	0.670266	22.184	0.889553	-0.056224	0.184593	2.3979	0.363636	0	0.264767	0.453873	0.472041	0.535733	0.714236	1	3.2581	0.440553	0	M	0.2	0.452199	0	0.246238	0	0.477121	0.946305	0.917618	0.660974	1.72938	-1.84943	-0.088499	0.158312	-0.128045	-0.31974	-0.36619	0.182175	0.50222	0
69	2011	1.31057	6.27618e+10	0.243917	0	0.693147	0	0	1	0.6866	9.70524	9.15957	0.6687	24.8626	0.711698	0.059053	0.000375	2.3979	0.545455	0	0.565198	0.595762	0.625298	0.0159127	0.0540766	1	2.70805	0.402923	0	L	0.1	0	0	0	1	0.30103	0.0844743	0.300937	0.200663	-2.15489	1.3711	-0.737551	0.61186	-1.18236	-0.275931	-0.0333107	-0.0781452	-0.938811	5.31812
69	2012	1.07376	7.29982e+10	0.255767	0	0.693147	0	0	0	1.3831	9.54986	8.79951	0.6508	25.0137	0.699528	0.059763	0.28632	2.30259	0.5	0	0.566182	0.609778	0.645548	0.0296332	0.077	1	2.77259	0.551926	0	N	0.111111	0	0	0	0	0.30103	0.195591	0.296119	0.169149	-2.42315	-0.338696	0.3847	0.722481	-1.13127	-0.315937	-0.0676899	-0.100499	-1.11776	5.4161
69	2013	1.33129	8.78788e+10	0.519214	1.79176	0	0	0.86	0	2.4561	13.701	8.9091	0.8236	25.1992	0.685297	0.061614	0.2635	2.19722	0.555556	0	0.566319	0.613178	0.64457	0.0377368	0.0827431	1	2.83321	0.381323	0	N	0	0.199026	0	0.0351774	0	0	0.67174	0.424837	0.178741	-1.50844	-1.10312	0.145946	-0.761189	0.0235351	-0.376884	-0.522613	0.25008	-0.892719	5.43808
69	2014	1.90383	9.48754e+10	0.258737	0.693147	0	0	0	0	2.5598	9.77224	8.90842	0.7996	25.2758	0.660105	0.061184	0.090985	2.07944	0.571429	0	0.568951	0.6111	0.63551	0.0430017	0.0740819	1	2.89037	0.412135	0	N	0	0.0769938	0	0	0	0	0.688284	0.303014	0.178682	-1.99173	-1.0242	0.175868	-0.704766	0.217535	-0.188569	-0.144552	-0.0236427	-1.04327	5.2832
69	2015	4.4283	1.15266e+11	0.256337	0.693147	0	0	0	0	3.7379	10.4832	10.1382	0.86068	25.4705	0.634098	0.049903	0.049421	2.07944	0.571429	0	0.576635	0.64643	0.679704	0.05127	0.121038	1	2.94444	0.375574	0	N	0	0.0769938	0	0	0	0	0.876233	0.325058	0.286318	-1.59028	-1.28243	0.0983669	-0.896584	0.691608	-0.155223	0.107342	-0.208816	-0.871726	5.22036
69	2016	0.512069	1.46345e+11	0.445622	0.693147	0.693147	0	0	0	2.95065	9.66896	9.34592	0.903346	25.7092	0.671215	0.055892	0.100656	1.94591	0.571429	0	0.53468	0.675701	0.721448	0.158153	0.263748	1	2.99573	0.666722	0	N	0.166667	0.0769938	0	0	0	0.30103	0.750639	0.299811	0.216973	-1.53745	-1.0096	0.280709	0.242365	0.516607	-0.0392841	0.0379684	-0.111577	-0.689573	5.22036
69	2017	0.6155	2.17463e+11	0.433853	0.693147	0.693147	0	0	0	3.0492	9.66587	8.9297	0.879827	26.0627	0.698911	0.051227	0.193346	1.94591	0.571429	0	0.53468	0.673494	0.718226	0.141203	0.259621	1	3.04452	0.68457	0	N	0.166667	0.0769938	0	0	0	0.30103	0.766362	0.299716	0.180544	-1.57016	-1.01897	0.28963	0.240196	0.584355	0.010584	0.0112394	-0.0237756	-0.693456	5.44674
69	2018	0.603836	2.94167e+11	0.320727	0.693147	0.693147	0	0	1	3.99859	9.42237	8.92079	0.835381	26.0627	0.737692	0.044102	0.137009	2.07944	0.5	0	0.469972	0.640266	0.702097	0.1603	0.362349	1	3.09104	0.675095	0	K	0.142857	0.0769938	0	0	1	0.30103	0.917823	0.292165	0.179764	-1.05387	0.395563	-0.867571	-0.0740464	1.33931	0.319149	0.162341	0.0836596	-0.362581	5.52545
69	2019	0.554419	3.7962e+11	0.248531	2.56495	1.09861	0	0.86	0	4.21661	16.3804	8.46821	0.829277	26.0627	0.749767	0.042487	0.246824	2.07944	0.5	0	0.470062	0.635724	0.682582	0.1603	0.352426	1	3.13549	0.669506	0	K	0.285714	0.284911	0	0.246238	0	0.477121	0.952605	0.963716	0.602559	1.36872	-1.85477	-0.123032	0.177027	-0.196997	0.0222909	0.273	0.364749	0.393367	5.45104
69	2021	0.866047	4.80061e+11	0.196532	2.49176	1.09861	1	0.86	0	4.15707	16.2882	9.52646	0.346	26.0627	0.748394	0.015209	0.253036	1.94591	0.571429	0	0.470103	0.615444	0.648315	0.155147	0.309168	1	3.21888	0.644156	0	K	0.333333	0.276781	1	0.246238	0	0.477121	0.943106	0.960859	0.695182	1.97007	-0.842475	1.59422	-0.387415	-0.233629	0.128901	0.679385	0.18803	0.925585	9.44951
69	2022	1.01169	3.92918e+11	0.240119	2.49176	1.09861	1	0.86	0	4.17712	16.753	9.44565	0.787991	26.0627	0.743891	-0.02925	-0.251663	1.94591	0.571429	0	0.470103	0.616842	0.643046	0.147669	0.312142	1	3.2581	0.636047	0	K	0.333333	0.452199	1	0.246238	0	0.477121	0.946305	0.97527	0.688109	2.34607	-0.860333	1.6306	-0.410152	-0.147262	-0.211251	0.0232161	0.285964	1.04542	4.83628
70	2011	1.24685	1.82034e+09	0.113519	0	1.60944	0	0	1	0.6866	8.25644	7.57456	0.5619	21.3223	0.495641	0.024539	0.172174	2.3979	0.363636	0	0.491365	0.577426	0.598123	0.109527	0.175147	1	2.70805	0.549984	0	C3	0.4	0	0	0	1	0.69897	0.0844743	0.256013	0.0619349	-1.97049	1.55343	-0.508739	1.99749	-0.885309	0.0771413	-0.0823933	0.15952	-0.613704	2.48491
70	2012	0.659045	1.99167e+09	0.0636862	0	1.60944	0	0	0	1.3831	8.05978	7.62998	0.5182	21.4122	0.509238	0.028659	0.291311	2.30259	0.4	0	0.491365	0.577426	0.591544	0.109527	0.175147	1	2.77259	0.556715	0	C3	0.444444	0	0	0	0	0.69897	0.195591	0.249915	0.0667853	-2.18941	-0.164842	0.602096	2.09769	-0.854236	0.00207266	-0.0819571	0.0487648	-0.779216	2.19722
70	2013	1.79769	2.25347e+09	0.0409903	1.38629	1.38629	0	0	0	2.4561	8.40861	8.45148	0.7382	21.5357	0.482769	0.030341	-0.023686	2.19722	0.333333	0	0.453289	0.551373	0.590918	0.109527	0.216383	1	2.83321	0.60075	0	C3	0.375	0.153988	0	0	0	0.60206	0.67174	0.260731	0.138688	-1.30078	-0.78715	0.478883	1.34066	0.534395	-0.00939333	-0.321458	0.00750392	-0.436073	1.94591
70	2014	1.3803	2.60814e+09	0.0674579	1.38629	1.38629	0	0	0	2.5598	8.36551	7.6004	0.738538	21.6819	0.51634	0.029023	0.217122	2.19722	0.333333	0	0.453289	0.543847	0.563457	0.109527	0.19978	1	2.89037	0.536213	0	C3	0.375	0.153988	0	0	0	0.60206	0.688284	0.259395	0.0641969	-1.38755	-0.787421	0.50043	1.34935	0.62777	0.080262	-0.387251	0.182719	-0.454544	1.94591
70	2015	4.38845	3.96462e+09	0.102457	2.48491	1.38629	0	0.86	1	3.7379	16.6214	9.13032	0.889624	22.1007	0.64449	-0.086712	0.280434	2.19722	0.333333	0	0.391841	0.530942	0.577351	0.11871	0.354993	1	2.94444	0.61184	0	C3	0.375	0.27602	0	0.246238	1	0.60206	0.876233	0.97119	0.66051	1.83758	-0.153353	-1.21015	0.449074	-0.111667	0.134718	0.437951	0.332306	0.724698	2.70805
70	2016	1.96821	4.76645e+09	0.0849296	1.79176	1.38629	1	0.86	1	2.95065	12.7004	9.40393	0.706378	22.2849	0.6724	0.031458	0.882775	2.19722	0.333333	0	0.391841	0.530942	0.589962	0.11871	0.354993	1	2.99573	0.661029	0	C3	0.375	0.199026	1	0.0351774	1	0.60206	0.750639	0.393811	0.222051	0.119069	1.61125	0.998132	0.448456	0.873747	0.298251	0.109181	0.249603	0.508136	1.94591
70	2017	1.34792	5.85309e+09	0.0403668	2.48491	1.60944	0	0.86	1	3.0492	15.7115	8.91557	0.652885	22.4902	0.688177	0.045448	0.186595	2.07944	0.375	0	0.391841	0.530942	0.570162	0.11871	0.354993	1	3.04452	0.521506	0	C3	0.571429	0.27602	0	0.246238	1	0.69897	0.766362	0.942978	0.641714	1.75139	0.0245916	-1.13305	0.87672	-0.357917	0.127606	0.351338	0.305714	0.731709	2.83321
70	2018	1.14798	7.21936e+09	0.0780292	2.89037	1.79176	1	0.86	1	3.99859	15.5602	11.3478	0.653404	22.7	0.694881	0.046136	0.042559	2.19722	0.333333	0	0.391841	0.530942	0.568594	0.11871	0.354993	1	3.09104	0.507555	0	C3	0.625	0.321059	1	0.246238	1	0.778151	0.917823	0.938284	0.854594	2.90606	0.840781	0.560956	0.404467	0.0743204	0.186385	0.802398	-0.121836	1.52684	2.56495
70	2019	6.40787	7.08978e+09	0.0923318	3.13549	1.79176	1	0.86	1	4.21661	16.6733	13.0091	0.595619	22.6819	0.5931	0.051341	-0.241438	2.19722	0.333333	0	0.36174	0.439871	0.473648	0.0682179	0.215987	1	3.13549	0.434286	0	C3	0.625	0.348286	1	0.246238	1	0.778151	0.952605	0.972798	1	3.25266	0.746212	0.502093	0.321662	0.075881	-0.0129021	0.907749	-0.382665	1.63696	2.48491
70	2021	1.45274	8.32383e+09	0.168971	3.87805	1.38629	1	0.86	1	4.15707	15.8772	11.7319	0.644297	22.8424	0.697191	-0.065421	-0.027865	2.19722	0.333333	0	0.370702	0.429798	0.450241	0.0642376	0.159416	1	3.21888	0.430407	0	C3	0.375	0.430769	1	0.246238	1	0.60206	0.943106	0.948113	0.888214	3.02935	0.736151	0.491808	-0.23056	0.0959063	-0.121757	0.381754	-0.146206	1.4562	5.54908
70	2022	2.10356	7.87302e+09	0.242328	3.91888	1.38629	1	0.86	1	4.17712	15.9505	11.9446	0.618354	22.7867	0.699494	0.006656	-0.086962	2.19722	0.333333	0	0.373153	0.431266	0.446497	0.063815	0.155735	1	3.2581	0.42295	0	C3	0.375	0.70153	1	0.246238	1	0.60206	0.946305	0.950387	0.906833	3.62297	0.712483	0.545111	-0.268101	0.224297	-0.65926	-0.626879	-0.105345	1.64324	2.19722
78	2011	1.37374	4.83532e+09	0.6612	0	0.693147	1	0	0	0.6866	9.47569	9.24561	0.2789	22.2992	0.799178	0.01378	0.326572	2.3979	0.363636	0	0.276556	0.282698	0.287422	0.00783443	0.0222089	0	2.99573	0.284591	0	C2	0.1	0	1	0	0	0.30103	0.0844743	0.293819	0.208194	-1.99921	0.805872	2.14015	0.256497	-1.4338	-0.25909	0.191305	-0.160374	-0.666117	4.63473
78	2012	0.901737	5.86352e+09	0.689301	0	0.693147	1	0	1	1.3831	9.12737	8.34877	0.248382	22.492	0.819736	0.018896	0.2098	2.3979	0.363636	0	0.276556	0.285685	0.293411	0.00918355	0.0330096	0	3.04452	0.287883	0	F	0.1	0	1	0	1	0.30103	0.195591	0.283018	0.129698	-1.64378	2.28877	1.01688	-0.000814894	-0.750163	0.0953812	0.235517	0.118676	-0.392426	6.40688
78	2013	2.27767	8.01924e+09	1.21812	0	1.09861	1	0	0	2.4561	9.64203	9.16346	0.353278	22.8051	0.764565	0.033036	0.245467	2.19722	0.333333	0	0.24662	0.362335	0.368718	0.279689	0.469204	0	3.09104	0.289872	0	F	0.25	0	1	0	0	0.477121	0.366773	0.298976	0.201003	-1.47601	0.529246	2.16256	0.615205	-0.52082	0.0618157	0.43062	-0.0960495	-0.309147	5.98896
78	2014	2.78724	9.63171e+09	0.806987	0.693147	1.09861	1	0	0	2.5598	9.75725	9.35002	0.5034	22.9883	0.814926	0.009476	0.2263	2.3979	0.363636	0	0.24662	0.264536	0.275326	0.0359146	0.0726462	0	3.13549	0.266022	0	F	0.2	0.0769938	1	0	0	0.477121	0.688284	0.302549	0.217332	-0.909966	0.141102	2.11282	0.336655	0.454829	0.169912	0.358714	-0.0631817	-0.0437358	4.20469
78	2015	6.05016	1.27623e+10	0.923474	0	1.09861	1	0	0	3.7379	10.3547	9.69861	0.253322	23.2698	0.832078	0.046306	0.134191	2.3979	0.363636	0	0.239804	0.291897	0.31948	0.113045	0.217232	0	3.17805	0.399899	0	F	0.2	0	1	0	0	0.477121	0.571267	0.321076	0.247843	-1.1403	0.266695	2.1017	0.427696	0.0374582	0.169882	0.632109	-0.135509	-0.150247	3.46574
78	2016	2.65182	1.66615e+10	0.950836	0	1.09861	1	0	1	2.95065	9.77028	9.77951	0.467614	23.5364	0.647212	0.033908	0.223803	1.94591	0.428571	0	0.459346	0.477432	0.489728	0.0147972	0.0393734	0	3.21888	0.300572	0	F	0.333333	0	1	0	1	0.477121	0.445672	0.302953	0.254923	-0.953415	2.01021	0.997514	0.34176	-0.0222717	0.243044	0.605111	-0.10375	0.000625978	3.09104
78	2017	0.994811	3.08644e+10	0.495342	1.38629	1.09861	1	0	1	3.0492	9.26441	8.90558	0.700949	24.1529	0.790373	0.034667	0.832999	1.94591	0.428571	0	0.459623	0.498807	0.515759	0.0314903	0.0852525	0	3.2581	0.3339	0	F	0.333333	0.153988	1	0	1	0.477121	0.766362	0.287267	0.178433	-0.384333	1.65104	1.00159	0.0877342	1.05911	0.313006	0.122972	0.131793	0.272321	3.61092
78	2018	0.964057	4.11267e+10	0.465713	1.94591	1.09861	1	0.86	0	3.99859	13.0195	8.96239	0.668191	24.4399	0.825944	0.020284	0.538952	1.94591	0.428571	0	0.459623	0.487796	0.498253	0.0314903	0.0612959	0	3.29584	0.295106	0	F	0.333333	0.216149	1	0.246238	0	0.477121	0.917823	0.859504	0.645812	1.61276	-0.750435	1.6341	-0.321016	-0.220952	0.366491	0.722073	0.0784655	0.809364	3.13549
78	2019	1.27232	4.11683e+10	0.405513	0.693147	1.60944	0	0	0	4.21661	8.9926	9.0187	0.669928	24.4409	0.809302	0.012514	0.081077	2.19722	0.333333	0	0.440329	0.472188	0.486536	0.0314903	0.0723527	0	3.3322	0.504396	0	F	0.5	0.0769938	0	0	0	0.69897	0.952605	0.278839	0.188333	-0.929147	-1.10347	0.427969	1.42345	1.32609	0.354935	0.254309	-0.0592057	-0.182161	2.89037
78	2021	0.667626	3.76038e+10	0.424009	2.64591	1.38629	0	0.86	1	4.15707	16.2596	9.25436	0.673007	24.3504	0.805651	0.00667	0.025763	2.19722	0.333333	0	0.44221	0.466478	0.47508	0.0233956	0.0548789	0	3.4012	0.475273	0	F	0.375	0.293904	0	0.246238	1	0.60206	0.943106	0.959973	0.671366	1.954	-0.230522	-1.21865	0.391634	0.0982515	0.157234	0.408786	0.297905	0.779108	7.76004
78	2022	1.28325	3.62523e+10	0.437579	2.64591	1.38629	0	0.86	0	4.17712	16.4893	9.55712	0.668697	24.3138	0.831447	-0.026867	-0.078403	2.19722	0.333333	0	0.44221	0.466374	0.476134	0.0231596	0.0546437	0	3.43399	0.478281	0	F	0.375	0.479131	0	0.246238	0	0.60206	0.946305	0.967093	0.697865	2.03915	-1.84301	-0.0572725	0.551334	-0.12379	-0.399524	-0.326482	0.203448	0.678707	2.63906
88	2011	1.01495	5.41418e+09	0.160923	0	0	0	0	0	0.6866	8.86678	8.284	0.6777	22.4123	0.0770735	0.090314	-0.134743	2.19722	0.333333	0	0.673695	0.701971	0.713261	0.0146307	0.0419715	1	2.70805	0.70741	0	G	0	0	0	0	0	0	0.0844743	0.274938	0.124029	-2.97641	-0.282956	0.299116	-0.176588	-1.54934	-0.477649	-0.317154	-0.0520454	-1.51548	3.49651
88	2012	0.237594	5.29264e+09	0.515123	0	0	0	0	0	1.3831	8.76894	7.78072	0.6737	22.3896	0.0749291	0.082953	-0.122776	2.19722	0.333333	0	0.673695	0.71117	0.733652	0.0160416	0.0556261	1	2.77259	0.742301	0	G	0	0	0	0	0	0	0.195591	0.271904	0.0799793	-2.9112	-0.401339	0.293501	-0.254323	-1.1925	-0.33575	-0.295473	0.0601058	-1.46196	3.3673
88	2013	1.01035	5.58708e+09	0.00540199	0	0	0	0	0	2.4561	9.23615	9.18574	0.6738	22.4437	0.0859551	0.07808	-0.027711	2.19722	0.333333	0	0.673695	0.681574	0.687645	0.00692137	0.0189283	1	2.83321	0.683968	0	G	0	0	0	0	0	0	0.366773	0.286391	0.202954	-2.51788	-0.640165	0.216602	-0.435035	-0.770344	-0.325071	-0.0479045	-0.178706	-1.29842	3.13549
88	2014	1.52779	6.82595e+09	0.207922	0	0.693147	0	0	0	2.5598	9.75286	9.33556	0.673865	22.644	0.188218	0.076284	-0.022245	2.19722	0.333333	0	0.673695	0.696024	0.701103	0.019327	0.0331441	1	2.89037	0.693068	0	G	0.125	0	0	0	0	0.30103	0.383317	0.302413	0.216067	-2.12778	-0.574238	0.332066	0.55258	-0.608856	-0.207704	0.104184	-0.174264	-0.976094	3.43399
88	2015	1.98372	7.87883e+09	0.129283	0	0.693147	0	0	0	3.7379	9.98199	9.63933	0.6739	22.7874	0.229364	0.071088	-0.172638	2.19722	0.333333	0	0.673695	0.734484	0.78234	0.0476111	0.0902322	1	2.94444	0.786378	0	G	0.125	0	0	0	0	0.30103	0.571267	0.309518	0.242654	-1.85962	-0.805345	0.285742	0.388298	-0.0746772	-0.0797637	0.256848	-0.198386	-0.841758	3.82864
88	2016	0.449758	8.25713e+09	0.0683884	0	0.693147	0	0	0	2.95065	8.87384	9.08319	0.674579	22.8343	0.215342	0.047694	0.139907	2.19722	0.333333	0	0.673695	0.734484	0.78234	0.0476111	0.0902322	1	2.99573	0.783446	0	G	0.125	0	0	0	0	0.30103	0.445672	0.275157	0.193978	-2.12095	-0.62953	0.336291	0.514373	-0.387887	-0.107076	0.0879098	-0.169205	-0.955473	2.83321
88	2017	1.06142	9.296e+09	0.0606019	0	1.09861	0	0	1	3.0492	9.06868	8.9717	0.674607	22.9529	0.238875	0.049319	0.211611	2.19722	0.333333	0	0.673695	0.734309	0.781297	0.0476111	0.0899725	1	3.04452	0.782347	0	G	0.25	0	0	0	1	0.477121	0.461395	0.281198	0.18422	-1.56572	0.996911	-0.721932	0.901441	0.0375013	0.158268	0.225599	-0.0301154	-0.534515	2.94444
88	2018	0.386242	1.03097e+10	0.0263299	0	1.09861	0	0	0	3.99859	8.54868	8.36381	0.675876	23.0564	0.248857	0.049553	0.17376	2.19722	0.333333	0	0.673695	0.734309	0.781297	0.0476111	0.0899725	1	3.09104	0.782187	0	G	0.25	0	0	0	0	0.477121	0.612856	0.265074	0.131014	-1.83166	-0.749731	0.403421	0.987992	0.230349	0.184895	0.180985	-0.018937	-0.700382	3.78419
88	2019	0.556393	1.10172e+10	0.0150974	0	1.09861	0	0	1	4.21661	8.66315	8.37563	0.67605	23.1227	0.257485	0.03699	0.470478	2.19722	0.333333	0	0.673695	0.734309	0.781297	0.0476111	0.0899725	1	3.13549	0.782353	0	G	0.25	0	0	0	1	0.477121	0.647639	0.268624	0.132049	-1.43583	0.796543	-0.735977	0.766571	0.629538	0.381439	0.274496	0.0916042	-0.439542	4.02535
88	2021	0.340056	1.39509e+10	0.00405276	2.08629	1.09861	0	0.86	0	4.15707	16.0359	8.67386	0.899184	23.3588	0.26846	0.035759	0.279918	2.19722	0.333333	0	0.67483	0.712876	0.758697	0.0161662	0.0563786	1	3.21888	0.75897	0	G	0.25	0.231743	0	0.246238	0	0.477121	0.943106	0.953035	0.620558	1.25869	-1.84036	-0.135576	0.187791	-0.252116	0.108115	0.474733	0.283785	0.355054	9.44951
88	2022	0.434978	1.63956e+10	0.00168488	1.79861	1.09861	0	0.86	0	4.17712	12.7169	8.42967	0.90199	23.5203	0.337973	0.031984	0.173183	2.19722	0.333333	0	0.67483	0.71233	0.756492	0.0170689	0.0555696	1	3.2581	0.762034	0	G	0.25	0.3311	0	0.246238	0	0.477121	0.946305	0.850121	0.599186	1.30354	-1.7965	-0.0738038	0.205806	-0.0922838	0.0366229	-0.048482	0.155819	0.371846	4.09434
89	2011	0.757622	9.16406e+09	0.137585	0	0.693147	1	0	0	0.6866	9.31229	8.2938		22.9386	0.251293	0.085006	0.22842	2.19722	0.333333	0	0.613556	0.645067	0.654803	0.0320444	0.051358	1	2.63906	0.583381	0	G	0.125	0	1	0	0	0.30103	0.0844743	0.288752	0.124887	-2.12274	0.828993	2.16889	0.282307	-1.38098	-0.171371	0.101822	0.0259691	-0.700166	2.30259
89	2012	0.237594	1.04025e+10	0.0461713	0	0.693147	0	0	0	1.3831	9.30639	7.83992		23.0653	0.293495	0.059951	0.059982	2.19722	0.333333	0	0.613552	0.634419	0.641207	0.0192853	0.0340102	1	2.70805	0.640002	0	G	0.125	0	0	0	0	0.30103	0.195591	0.288569	0.0851606	-2.55089	-0.31426	0.414453	0.749095	-1.07589	-0.225244	-0.160874	0.0824303	-1.15308	1.09861
89	2013	0.275149	1.18613e+10	0.216174	0	0.693147	0	0	0	2.4561	9.51457	8.07434		23.1965	0.341296	0.045728	0.029568	2.19722	0.333333	0	0.612997	0.653376	0.667527	0.0243944	0.0658714	1	2.77259	0.667465	0	G	0.125	0	0	0	0	0.30103	0.366773	0.295024	0.105678	-2.31185	-0.523819	0.37347	0.600563	-0.587201	-0.105018	-0.0255465	0.0691551	-1.03216	2.30259
89	2014	0.514614	1.26976e+10	0.0867298	1.09861	1.09861	0	0	1	2.5598	9.62679	8.34593		23.2647	0.376038	0.022466	0.167635	2.19722	0.333333	0	0.612995	0.641964	0.655985	0.0144673	0.0472581	1	2.83321	0.650232	0	G	0.25	0.122032	0	0	1	0.477121	0.688284	0.298504	0.129449	-1.09973	0.72916	-0.725054	0.713633	0.7846	0.157052	-0.13151	0.199361	-0.322404	1.38629
89	2015	2.19176	11955019714	0.100496	1.09861	0.693147	0	0	1	3.7379	10.1836	9.17782		23.2044	0.142207	0.043236	-0.00698	2.19722	0.333333	0	0.569686	0.606427	0.63514	0.0195201	0.0644934	1	2.89037	0.65789	0	G	0.125	0.122032	0	0	1	0.30103	0.876233	0.315769	0.20226	-0.94716	0.425638	-0.864565	-0.0569688	1.20461	0.152854	0.0158887	0.0862036	-0.341716	1.60944
89	2016	0.529048	1.24799e+10	0.0820561	1.79176	0.693147	0	0.86	0	2.95065	13.6242	9.1426		23.2474	0.141008	0.04706	0.028368	2.19722	0.333333	0	0.569686	0.64528	0.683247	0.0414717	0.132694	1	2.94444	0.701018	0	G	0.125	0.199026	0	0.0351774	0	0.30103	0.750639	0.422453	0.199177	-1.05864	-1.10391	0.253216	0.177394	0.381193	-0.196387	-0.346619	0.208071	-0.534869	0
89	2017	0.531434	1.31169e+10	0.0933593	1.38629	1.09861	0	0	0	3.0492	9.45229	8.58054		23.2972	0.144605	0.052743	0.093699	2.19722	0.333333	0	0.569686	0.680862	0.722513	0.0679995	0.195153	1	2.99573	0.730511	0	G	0.25	0.153988	0	0	0	0.477121	0.766362	0.293093	0.149984	-1.2685	-0.956136	0.393841	0.832829	0.723802	-0.0239094	-0.256993	0.0581372	-0.482048	2.94444
89	2018	0.545541	1.34534e+10	0.0917339	1.60944	0.693147	0	0	0	3.99859	9.34466	8.45063		23.3225	0.13351	0.051321	0.083843	2.19722	0.333333	0	0.569686	0.653126	0.69722	0.053615	0.146467	1	3.04452	0.727436	0	G	0.125	0.178774	0	0	0	0.30103	0.917823	0.289756	0.138613	-1.2527	-1.18751	0.300776	0.119454	1.11482	-0.00397952	-0.336116	0.10457	-0.549423	0.693147
89	2019	0.996155	1.40218e+10	0.110474	1.94591	0.693147	0	0.86	0	4.21661	13.4545	9.15229		23.3639	0.138555	0.044083	0.057601	2.19722	0.333333	0	0.569686	0.667709	0.69298	0.114512	0.172065	1	3.09104	0.69538	0	G	0.125	0.216149	0	0.246238	0	0.30103	0.952605	0.872992	0.662433	0.997834	-1.88041	-0.203577	-0.40155	-0.264709	0.101752	0.420812	0.0192531	0.158879	2.07944
89	2021	0.589042	2.63303e+10	0.231257	2.77944	1.38629	0	0.86	0	4.15707	16.5862	8.82629		23.994	0.547947	-0.000969	0.103079	2.19722	0.333333	0	0.569686	0.625079	0.648351	0.0529908	0.0972343	1	3.17805	0.664395	0	G	0.375	0.308737	0	0.246238	0	0.60206	0.943106	0.970099	0.6339	1.59667	-1.81573	-0.0750267	0.590279	-0.181598	-0.0143051	0.260663	0.309846	0.541987	6.65415
89	2022	0.684752	2.51278e+10	0.244813	2.64591	1.38629	0	0.86	0	4.17712	16.3581	8.28979		23.9472	0.574362	-0.043852	-0.191934	2.19722	0.333333	0	0.569686	0.630782	0.6503	0.0677645	0.107245	1	3.21888	0.666759	0	G	0.375	0.479131	0	0.246238	0	0.60206	0.946305	0.963026	0.586943	1.87818	-1.81346	-0.0198798	0.585052	-0.0557913	-0.285204	-0.442371	0.456978	0.634465	1.94591
90	2011	1.73471	7.50025e+09	0.000881708	0	0	1	0	0	0.6866	8.58538	8.79042	0.3669	22.7382	0.590704	0.023014	0.000216	1.79176	0.5	1	0.363494	0.412963	0.432325	0.0602464	0.136093	1	2.94444	0.0664754	0	E	0	0	1	0	0	0	0.0844743	0.266212	0.168353	-2.42248	0.73249	2.034	-0.734043	-1.52075	-0.324936	0.00873599	-0.123034	-0.992758	3.04452
90	2012	1.74337	8.57828e+09	0.000881708	0.693147	0	1	0	0	1.3831	8.55329	8.54325	0.5886	22.8725	0.624482	0.031084	-0.13155	1.94591	0.428571	0	0.363494	0.393886	0.411881	0.0357729	0.0836107	1	2.99573	0.409257	0	E	0	0.0769938	1	0	0	0	0.500558	0.265217	0.14672	-1.80419	0.244623	1.98028	-1.07813	-0.239383	-0.0937628	-0.0476034	0.00238332	-0.682782	2.70805
90	2013	1.8419	9.79152e+09	0.0211152	0	0	0	0	0	2.4561	8.58495	9.31308	0.4317	23.0048	0.655718	0.041201	0.465281	1.94591	0.428571	0	0.363494	0.385277	0.396284	0.0357729	0.0599267	1	3.04452	0.384007	0	E	0	0	0	0	0	0	0.366773	0.266199	0.214099	-2.52867	-0.633624	0.219481	-0.433432	-0.759238	-0.317515	-0.0613086	-0.245835	-1.30238	2.83321
90	2014	1.34689	1.10273e+10	0.0284249	1.09861	0	0	0	0	2.5598	8.70757	8.66991	0.608638	23.1236	0.664769	0.040492	0.173864	1.94591	0.428571	0	0.363494	0.458953	0.513003	0.133131	0.262615	1	3.09104	0.55871	0	E	0	0.122032	0	0	0	0	0.688284	0.270001	0.157806	-1.97095	-1.00612	0.203389	-0.695409	0.280324	-0.223674	-0.377238	-0.0278606	-1.03533	3.73767
90	2015	2.75088	16553824056	0.0189836	1.60944	0	0	0	1	3.7379	9.2538	8.49883	0.631492	23.5299	0.625577	0.028453	0.192321	1.94591	0.428571	0	0.234748	0.50844	0.59315	0.685824	1.1659	1	3.13549	0.60053	0	E	0	0.178774	0	0	1	0	0.876233	0.286938	0.142831	-1.282	0.35473	-0.951233	-1.04748	1.15772	-0.00122304	-0.404035	0.184014	-0.639304	3.2581
90	2016	1.76682	1.92906e+10	0.0163041	1.60944	0	0	0	0	2.95065	8.82734	9.24358	0.763371	23.6829	0.671569	0.024893	-0.017215	1.94591	0.428571	0	0.234748	0.50844	0.581145	0.685824	1.1659	1	3.17805	0.536735	0	E	0	0.178774	0	0	0	0	0.750639	0.273715	0.208016	-1.70462	-1.09672	0.186839	-0.768503	0.459918	-0.332622	-0.499817	-0.11407	-0.937244	3.95124
90	2017	1.72406	2.57927e+10	0.0289059	2.07944	0.693147	0	0.86	1	3.0492	16.0026	8.88917	0.804547	23.9734	0.74455	0.026539	0.087063	1.94591	0.428571	0	0.234748	0.50844	0.581115	0.685824	1.1659	1	3.21888	0.539946	0	E	0.166667	0.230982	0	0.246238	1	0.30103	0.766362	0.952003	0.639403	1.22882	-0.103625	-1.31451	-0.453788	-0.56366	0.034723	0.387372	0.315012	0.308388	4.43082
90	2018	0.722268	3.17412e+10	0.135318	1.94591	0.693147	0	0.86	1	3.99859	12.3946	8.53582	0.743165	24.1809	0.724716	0.026954	0.512607	1.94591	0.428571	0	0.234748	0.506603	0.583041	0.685824	1.15807	1	3.2581	0.591816	0	E	0.166667	0.216149	0	0.246238	1	0.30103	0.917823	0.840126	0.608476	1.18683	-0.221739	-1.30026	-0.540656	-0.00757813	0.327175	0.371578	0.176953	0.338881	3.85015
90	2019	0.773907	4.03134e+10	0.0253373	2.94444	0	0	0.86	1	4.21661	15.7727	10.635	0.694313	24.4199	0.760364	0.034242	0.436438	1.94591	0.428571	0	0.234748	0.490769	0.541466	0.685824	1.09062	1	3.29584	0.550386	0	E	0	0.327064	0	0.246238	1	0	0.952605	0.944875	0.792206	1.52122	-0.458746	-1.50346	-1.66969	-0.182864	-0.266901	0.172525	-0.00849142	0.246963	3.78419
90	2021	0.736913	5.9824e+10	0.014376	1.79861	1.09861	0	0.86	0	4.15707	12.6518	8.86574	0.661423	24.8147	0.785596	0.035868	0.358816	2.07944	0.375	0	0.234748	0.463881	0.501161	0.685824	0.976081	1	3.3673	0.510304	0	E	0.285714	0.199787	0	0.0351774	0	0.477121	0.943106	0.392304	0.174945	-0.709889	-1.2543	0.309622	0.623552	1.06954	0.0957255	-0.226309	0.229851	-0.256291	8.641
90	2022	1.74059	6.92057e+10	0.0592408	2.08629	1.09861	0	0.86	0	4.17712	16.0224	9.17471	0.68397	24.9604	0.79643	0.030546	0.137291	2.07944	0.375	0	0.234748	0.453451	0.498661	0.685824	0.93165	1	3.4012	0.53916	0	E	0.285714	0.381361	0	0.246238	0	0.477121	0.946305	0.952618	0.664395	1.63329	-1.86272	-0.116765	0.156374	-0.194973	-0.219566	-0.0502063	0.223995	0.471529	2.77259
96	2011	0.55861	1.98978e+09	0.000881708	0	0	0	0	0	0.6866	8.41216	7.86019	0.6037	21.4113	0.0887114	0.048745	0.058874	2.3979	0.363636	0	0.576082	0.635014	0.640765	0.0478897	0.102298	1	2.56495	0.622045	0	F	0	0	0	0	0	0	0.0844743	0.260841	0.0869344	-3.04691	-0.267195	0.315724	-0.162227	-1.51551	-0.427645	-0.371396	0.00698578	-1.53547	2.30259
96	2012	0.366047	1.9901e+09	0.0820647	0	0	0	0	1	1.3831	8.11554	7.72002	0.6037	21.4114	0.0931204	0.010554	-0.339643	2.3979	0.363636	0	0.576082	0.624415	0.63003	0.0478897	0.0838995	1	2.63906	0.622045	0	F	0	0	0	0	1	0	0.195591	0.251644	0.0746663	-2.59645	1.19844	-0.829613	-0.43947	-0.87175	-0.140668	-0.258994	0.132995	-1.2357	2.63906
96	2013	1.89836	2.04836e+09	0.00477608	0	0	0	0	1	2.4561	8.83072	9.06045	0.5761	21.4403	0.0857419	0.033838	-0.100381	2.3979	0.363636	0	0.576082	0.615677	0.622174	0.031399	0.0687315	1	2.70805	0.601087	0	F	0	0	0	0	1	0	0.366773	0.27382	0.191987	-2.201	0.95748	-0.907151	-0.620376	-0.453005	-0.13146	-0.00773064	-0.0769301	-1.0712	2.99573
96	2014	2.48958	2.03306e+09	0.853573	0	0	0	0	0	2.5598	8.99614	8.59397	0.554474	21.4328	0.0703586	0.021367	0.160775	2.3979	0.363636	0	0.576082	0.649109	0.658207	0.0835848	0.126765	1	2.77259	0.641163	0	F	0	0	0	0	0	0	0.383317	0.278949	0.151159	-2.5808	-0.643279	0.232733	-0.431566	-0.684841	-0.252394	-0.0984209	-0.0693944	-1.31067	2.77259
96	2015	3.98884	2.21705e+09	0.0046691	0	0	0	0	1	3.7379	9.68197	9.15483	0.554647	21.5194	0.0892185	0.070287	-0.009966	2.3979	0.363636	0	0.554113	0.582439	0.591519	0.0316922	0.0511195	1	2.83321	0.559365	0	F	0	0	0	0	1	0	0.571267	0.300215	0.200248	-1.9138	0.70257	-0.956842	-0.797542	0.123951	0.0110874	0.160395	-0.0166654	-0.925357	2.30259
96	2016	1.26624	2.42987e+09	0.00939328	0	0	0	0	0	2.95065	8.7762	9.09246	0.555436	21.6111	0.0594846	0.127754	-0.092942	2.3979	0.363636	0	0.555436	0.617971	0.670392	0.0333693	0.112587	1	2.89037	0.55928	0	F	0	0	0	0	0	0	0.445672	0.272129	0.194789	-2.455	-0.724399	0.208997	-0.494118	-0.519857	-0.236161	-0.0241145	-0.178096	-1.25648	1.79176
96	2017	0.359814	2.55316e+09	0.00684531	0	0	0	0	0	3.0492	8.16134	8.21474	0.5567	21.6606	0.0610962	0.062204	0.373527	2.3979	0.363636	0	0.555436	0.633512	0.703822	0.0420338	0.140567	1	2.94444	0.633671	0	F	0	0	0	0	0	0	0.461395	0.253064	0.117966	-2.56922	-0.714938	0.237168	-0.479772	-0.412118	-0.128497	-0.11431	-0.0333323	-1.28361	1.38629
96	2018	0.237594	2.64694e+09	0.38717	0	0	0	0	0	3.99859	7.82362	7.97247	0.556846	21.6967	0.0645327	0.042965	0.330623	2.3979	0.363636	0	0.555436	0.661343	0.741663	0.0523582	0.190674	1	2.99573	0.655843	0	F	0	0	0	0	0	0	0.612856	0.242592	0.0967618	-2.43413	-0.883066	0.218922	-0.595656	0.0572322	0.032068	-0.0536163	0.0150764	-1.19833	1.60944
96	2019	0.261682	2.94671e+09	0.00762877	1.38629	0	0	0	0	4.21661	7.79068	6.98379	0.776783	21.804	0.0714295	0.046118	-0.018806	2.3979	0.363636	0	0.555436	0.686918	0.771182	0.0778252	0.236719	1	3.04452	0.679437	0	F	0	0.153988	0	0	0	0	0.952605	0.24157	0.0102279	-1.83748	-1.26893	0.21795	-0.865961	1.18805	0.114813	-0.516061	0.30643	-0.912209	0
96	2021	0.287971	3.084e+09	0.589397	2.64591	1.38629	0	0.86	0	4.15707	14.9859	7.33368	1.00789	21.8495	0.0594846	0.022886	0.318102	2.3979	0.363636	0	0.555436	0.693642	0.79332	0.0709713	0.248824	1	3.13549	0.655248	0	F	0.3	0.293904	0	0.246238	0	0.60206	0.943106	0.920478	0.503259	1.31769	-1.75946	-0.0198711	0.642433	-0.0696919	0.19024	0.126198	0.51343	0.461902	0
96	2022	0.52248	2.7518e+09	0.00635361	1.79861	1.09861	0	0.86	0	4.17712	11.8319	7.66388	0.776187	21.7355	0.0594846	0.020117	0.29668	2.30259	0.4	0	0.555436	0.693642	0.775157	0.0709713	0.248824	1	3.17805	0.656355	0	F	0.222222	0.3311	0	0.246238	0	0.477121	0.946305	0.822678	0.532159	1.17357	-1.76711	-0.0431608	0.232233	-0.0294395	0.128797	-0.148888	0.258498	0.33492	1.60944
99	2011	2.29999	2.71093e+09	0.00486585	0	1.38629	1	0	1	0.6866	9.10974	8.68423	0.468	21.7206	0.3603	0.054202	0.122311	2.63906	0.333333	0	0.466457	0.507808	0.515644	0.0596438	0.0886491	1	2.56495	0.513456	0	G	0.214286	0	1	0	1	0.60206	0.0844743	0.282471	0.159059	-1.40306	2.50854	1.15643	1.09111	-0.961216	0.102508	0.303947	0.0348022	-0.152966	2.94444
99	2012	1.48317	3.53103e+09	0.000881708	0	1.38629	0	0	0	1.3831	8.9241	8.50249	0.4677	21.9849	0.435512	0.046483	0.106163	2.63906	0.333333	0	0.466457	0.483101	0.492989	0.0121595	0.0356817	1	2.63906	0.494543	0	G	0.214286	0	0	0	0	0.60206	0.195591	0.276715	0.143152	-2.1538	-0.22719	0.527413	1.74384	-0.96513	-0.141014	-0.00812947	-0.0775289	-0.835572	3.09104
99	2013	1.55833	3.83999e+09	0.00754129	0	1.60944	0	0	1	2.4561	8.85506	8.81076	0.4222	22.0687	0.360138	0.052789	0.087771	2.63906	0.333333	0	0.421828	0.445223	0.45678	0.0254778	0.055461	1	2.70805	0.467452	0	G	0.285714	0	0	0	1	0.69897	0.366773	0.274574	0.170133	-1.46159	1.18564	-0.603066	1.72868	-0.129514	0.193971	0.224778	-0.0218468	-0.382506	3.61092
99	2014	3.10464	4.45444e+09	0.0364447	0	1.79176	0	0	0	2.5598	9.36497	9.14142	0.396385	22.2172	0.388661	0.049385	0.127961	2.63906	0.333333	0	0.395288	0.464703	0.48373	0.0580933	0.175606	1	2.77259	0.428959	0	G	0.357143	0	0	0	0	0.778151	0.383317	0.290385	0.199074	-1.64238	-0.412188	0.544351	2.15971	-0.375912	0.0280994	0.24557	-0.15713	-0.511902	3.78419
99	2015	5.2523	4.96176e+09	0.0190366	0	1.94591	0	0	1	3.7379	9.76361	9.35747	0.397927	22.325	0.432835	0.036846	-0.037119	2.63906	0.333333	0	0.386291	0.429738	0.448268	0.0651254	0.112472	1	2.83321	0.43887	0	G	0.428571	0	0	0	1	0.845098	0.571267	0.302746	0.217984	-0.955725	0.966663	-0.604071	2.02919	0.488002	0.359043	0.487649	-0.0509984	-0.0750729	4.5326
99	2016	2.38805	4.89319e+09	0.00790412	0	1.79176	0	0	0	2.95065	9.04426	9.40022	0.387895	22.3111	0.412218	0.018204	-0.091108	2.56495	0.384615	0	0.386291	0.448327	0.4733	0.0651254	0.160594	1	2.89037	0.459597	1	G	0.416667	0	0	0	0	0.778151	0.445672	0.280441	0.221726	-1.55011	-0.486633	0.528446	2.10411	-0.196016	0.0681308	0.295095	-0.222643	-0.467042	4.27667
99	2017	0.919256	5.62143e+09	0.180532	0	1.79176	0	0	1	3.0492	8.56451	8.78248	0.38786	22.4499	0.455037	0.01818	0.083483	2.63906	0.333333	0	0.386291	0.45033	0.483387	0.0651254	0.165779	1	2.94444	0.460504	1	G	0.357143	0	0	0	1	0.778151	0.461395	0.265565	0.167658	-1.27819	1.10432	-0.583504	1.9191	0.194872	0.320301	0.29918	-0.0217875	-0.247167	3.49651
99	2018	0.725883	5.66356e+09	0.0698919	0.693147	1.38629	0	0	0	3.99859	8.35177	8.44269	0.607931	22.4573	0.434482	0.028206	0.122952	2.63906	0.333333	0	0.386291	0.44843	0.472212	0.0651254	0.160861	1	2.99573	0.430321	1	G	0.230769	0.0769938	0	0	0	0.60206	0.917823	0.258969	0.137918	-1.17353	-1.07172	0.416109	1.14695	1.22665	0.35156	0.12285	0.014822	-0.328663	3.52636
99	2019	1.21081	5.86164e+09	0.0917955	0	1.38629	0	0	0	4.21661	8.28346	8.4105	0.389974	22.4917	0.421481	0.036638	0.099147	2.63906	0.333333	0	0.386291	0.455688	0.482235	0.0651254	0.17965	1	3.04452	0.437544	1	G	0.230769	0	0	0	0	0.60206	0.647639	0.25685	0.135101	-1.65821	-0.748019	0.451319	1.37891	0.393667	0.272621	0.242109	-0.0403652	-0.555186	2.89037
99	2021	1.33341	6.61707e+09	0.145793	2.30944	1.09861	0	0.86	0	4.15707	15.581	8.751	0.523427	22.6129	0.251649	0.041017	0.078522	2.56495	0.333333	0	0.30179	0.461293	0.499345	0.28001	0.528523	1	3.13549	0.418052	0	G	0.166667	0.256529	0	0.246238	0	0.477121	0.943106	0.93893	0.62731	1.30104	-1.83683	-0.127673	0.186574	-0.231698	0.0668583	0.369861	0.246635	0.368087	8.93525
99	2022	1.68275	6.4637e+09	1.72303	2.08629	1.09861	0	0.86	0	4.17712	15.6633	9.04664	0.569062	22.5895	0.207693	0.025988	0.069844	2.48491	0.416667	0	0.30179	0.437202	0.459518	0.28001	0.448696	1	3.17805	0.400402	0	G	0.181818	0.381361	0	0.246238	0	0.477121	0.946305	0.941481	0.653186	1.60298	-1.85478	-0.109532	0.162379	-0.178763	-0.198099	-0.0749582	0.227929	0.462683	3.46574
100	2011	2.86298	74014316000	0.0330658	3.3322	1.94591	0	0.86	1	0.6866	17.5505	13.0091	0.384701	25.0275	0.739467	0.026214	0.17205	2.07944	0.375	1	0.097989	0.200418	0.235259	0.553649	1.04531	0	2.30259	0.190804	0	C3	0.857143	0.370137	0	0.246238	1	0.845098	0.389441	1	1	2.24015	0.394177	-1.11376	1.5472	-1.61952	-0.722091	0.237777	-0.444955	0.856554	6.57647
100	2012	1.40128	79744793000	0.135105	3.43399	1.94591	0	0.86	1	1.3831	17.5505	12.8646	0.3966	25.1021	0.74628	0.016555	0.143154	2.07944	0.375	1	0.097989	0.200197	0.243145	0.59577	1.04306	0	2.3979	0.276029	0	C3	0.857143	0.381443	0	0.246238	1	0.845098	0.500558	1	0.98735	2.3768	0.265967	-1.12804	1.45826	-1.27807	-0.635989	0.251459	-0.397433	0.930757	6.56386
100	2013	2.05381	78080637000	0.0157729	3.2581	2.07944	1	0.86	1	2.4561	17.5505	12.7147	0.3908	25.081	0.744391	0.036555	0.228598	2.19722	0.333333	1	0.097354	0.192477	0.223126	0.615915	0.977084	0	2.48491	0.200794	0	C3	0.875	0.361905	1	0.246238	1	0.90309	0.67174	1	0.974237	3.08669	1.10978	0.610773	0.971191	-0.70113	-0.224704	0.732963	-0.298741	1.59045	6.57508
100	2014	2.76139	92876886000	0.37357	4.14313	2.30259	1	0.86	1	2.5598	17.5505	12.9998	0.5873	25.2545	0.710795	0.049518	0.184058	2.19722	0.333333	1	0.09	0.193607	0.229866	0.768462	1.16307	0	2.56495	0.196488	0	C3	1	0.460214	1	0.246238	1	1	0.688284	1	0.999184	3.45143	1.10986	0.662788	1.26455	-0.575692	-0.381853	0.428683	-0.326232	1.77153	6.31897
100	2015	4.5919	111754821000	0.3496	4.33073	2.30259	1	0.86	1	3.7379	17.5505	13.0091	0.4874	25.4396	0.663286	0.031569	0.035147	2.48491	0.333333	1	0.09	0.234105	0.359135	0.726639	2.25893	0	2.63906	0.245257	0	C3	0.818182	0.481052	1	0.246238	1	1	0.876233	1	1	3.71729	0.887365	0.631807	1.10737	-0.0102131	-0.261647	0.467506	-0.297764	1.90669	6.56948
100	2016	1.01421	147136786000	0.0700159	4.09434	2.30259	1	0.86	1	2.95065	17.07	12.7369	0.537973	25.7146	0.689087	0.016513	0.018111	2.48491	0.333333	1	0.09	0.25099	0.390752	0.726639	2.4898	0	2.70805	0.300927	0	C3	0.818182	0.454794	1	0.246238	1	1	0.750639	0.985101	0.976177	3.46193	1.04937	0.662116	1.2242	-0.367586	-0.281332	0.447173	-0.295617	1.7933	6.35957
100	2017	1.48768	160293984000	0.494833	4.68213	2.30259	1	0.86	1	3.0492	16.9638	12.624	0.625685	25.8003	0.662227	0.02306	0.047936	2.48491	0.333333	1	0.09	0.270736	0.406509	0.828844	2.45238	0	2.77259	0.291216	0	C3	0.818182	0.520085	1	0.246238	1	1	0.766362	0.981809	0.966291	3.5975	1.03143	0.678068	1.20801	-0.280714	-0.380258	0.194248	-0.257677	1.84096	6.29895
100	2018	0.721786	192763943000	0.0367954	4.00733	1.94591	1	0.86	1	3.99859	16.695	12.2892	0.5537	25.9847	0.684216	0.023029	0.015977	2.48491	0.333333	1	0.09	0.259813	0.379824	0.828706	2.32127	0	2.83321	0.330133	0	C3	0.545454	0.445129	1	0.246238	1	0.845098	0.917823	0.973472	0.936995	3.39835	0.818835	0.579096	0.582791	0.08599	-0.137211	0.478973	-0.208385	1.72062	6.04973
100	2019	1.74759	164844885000	0.16672	2.3979	1.94591	0	0.86	0	4.21661	16.8867	10.7419	0.4484	25.8283	0.612465	0.020457	-0.338982	2.19722	0.444444	1	0.09031	0.247847	0.295658	0.719011	1.7444	0	2.89037	0.270401	0	C3	0.75	0.266355	0	0.246238	0	0.845098	0.952605	0.979417	0.801568	2.03499	-1.79326	-0.0405128	1.34985	-0.171376	0.00525211	0.695294	-0.0775447	0.830868	6.19644
100	2021	2.72363	308733132000	0.131299	0	0	0	0	1	4.15707	9.48317	10.9918	0.2212	26.0627	0.612464	0.052799	1.13284	2.3979	0.363636	1	0.09	0.233872	0.277592	0.641396	1.8322	0	2.99573	0.212988	0	C3	0	0	0	0	1	0	0.638139	0.294051	0.361026	-1.61743	0.586606	-1.01975	-0.898541	0.23365	-0.0861816	0.355491	-0.399902	-0.823016	9.12554
100	2022	1.07998	359996232000	0.171628	2.30944	1.09861	0	0.86	0	4.17712	16.6524	10.7437	0.3842	26.0627	0.632944	0.005347	0.018419	2.19722	0.444444	1	0.09	0.187647	0.229644	0.623014	1.53274	0	3.04452	0.159378	0	C3	0.25	0.420346	0	0.246238	0	0.477121	0.946305	0.972151	0.801724	1.93229	-1.90804	-0.158991	0.106961	-0.272816	-0.449314	-0.0376953	-0.0490882	0.557689	4.77912
150	2011	0.780421	1.49004e+09	0.481148	0	0	0	0	0	0.6866	8.17594	7.87284	0.4848	21.1221	0.528672	0.006093	0.331958	1.94591	0.428571	0	0.484832	0.521809	0.538432	0.0291357	0.0762677	0	2.94444	0.498472	0	K	0	0	0	0	0	0	0.0844743	0.253517	0.0880417	-3.05494	-0.26409	0.317723	-0.160779	-1.50977	-0.421979	-0.379194	-0.0104372	-1.53803	3.66356
150	2012	0.551559	1.65547e+09	1.36853	0	0	0	0	1	1.3831	7.98419	7.2385	0.485278	21.2273	0.574363	0.001482	-0.19227	1.94591	0.428571	0	0.484832	0.549383	0.581236	0.0397617	0.133141	0	2.99573	0.536945	0	K	0	0	0	0	1	0	0.195591	0.247571	0.0325211	-2.66092	1.21084	-0.814592	-0.426047	-0.843714	-0.0948952	-0.3061	0.224213	-1.25354	2.56495
150	2013	0.920272	2.71615e+09	0.957239	0	0.693147	0	0	1	2.4561	8.12692	7.91059	0.5088	21.7225	0.706744	0.042045	1.85009	1.94591	0.428571	0	0.484832	0.532552	0.557161	0.0435343	0.0984258	0	3.04452	0.531555	0	K	0.166667	0	0	0	1	0.30103	0.366773	0.251997	0.0913461	-2.03956	1.08872	-0.739378	0.423594	-0.241386	0.120099	-0.0257707	0.117291	-0.818653	3.58352
150	2014	2.61176	2.52772e+09	0.910594	1.09861	0.693147	0	0	1	2.5598	8.79914	8.30918	0.743534	21.6506	0.673085	0.011374	-0.510632	1.94591	0.428571	0	0.484832	0.576263	0.621413	0.0914553	0.188583	0	3.09104	0.670589	0	K	0.166667	0.122032	0	0	1	0.30103	0.688284	0.27284	0.126233	-1.33159	0.685615	-0.790619	0.130581	0.730352	0.107306	-0.229782	0.154559	-0.509646	4.21951
150	2015	2.34808	4.54964e+09	1.89073	1.60944	1.09861	1	0	0	3.7379	9.15075	8.13915	0.887273	22.2383	0.630016	0.01556	1.85009	1.94591	0.428571	0	0.35079	0.62971	0.684273	0.434896	0.79512	0	3.13549	0.645339	0	K	0.333333	0.178774	1	0	0	0.477121	0.876233	0.283743	0.111351	-0.650948	-0.0503144	2.14078	0.206921	1.13812	0.258625	-0.0406616	0.203131	0.0956357	3.8712
150	2016	1.75601	7.19999e+09	0.745516	2.77259	1.38629	1	0.86	0	2.95065	16.2698	9.34189	0.710915	22.6973	0.65133	0.126427	0.257199	1.94591	0.428571	0	0.370775	0.651097	0.698893	0.411472	0.756043	0	3.17805	0.620789	0	Q	0.5	0.307975	1	0.246238	0	0.60206	0.750639	0.960287	0.679028	1.92184	-0.573437	1.69601	0.191365	-0.722071	-0.0248055	0.468682	0.209706	0.939932	3.95124
150	2017	0.499253	7.62029e+09	0.836306	2.48491	1.38629	1	0.86	1	3.0492	15.6868	8.76671	0.828206	22.7541	0.68845	0.024873	0.632274	1.94591	0.428571	0	0.370775	0.650917	0.723262	0.411472	0.755558	0	3.21888	0.571785	0	Q	0.5	0.27602	1	0.246238	1	0.60206	0.766362	0.942211	0.628685	2.12862	1.01974	0.576721	0.00944138	-0.346108	0.287932	0.594401	0.385886	1.13905	3.85015
150	2018	0.674541	8.27417e+09	0.657293	2.07944	1.38629	1	0.86	0	3.99859	15.5618	8.8118	0.799295	22.8364	0.695233	0.025228	0.041503	1.94591	0.428571	0	0.370775	0.62706	0.683868	0.359118	0.691214	0	3.2581	0.458776	0	Q	0.5	0.230982	1	0.246238	0	0.60206	0.917823	0.938335	0.632632	1.86563	-0.744445	1.66944	0.0809607	-0.219048	0.332699	0.793509	0.27369	0.970699	3.3673
150	2019	2.96079	5.95188e+09	0.664669	1.38629	1.38629	0	0	0	4.21661	8.93671	9.87179	0.768315	22.507	0.846754	-0.213935	-0.186825	1.79176	0.5	0	0.370418	0.581533	0.616584	0.281643	0.569937	0	3.29584	0.430011	0	Q	0.6	0.153988	0	0	0	0.60206	0.952605	0.277106	0.263	-0.77382	-1.15627	0.380289	1.06881	1.27849	0.0921677	-0.00172333	-0.216496	-0.200505	3.58352
150	2021	5.8827	4.29188e+09	0.806216	2.30944	1.09861	0	0.86	1	4.15707	16.4127	10.1962	0.542663	22.18	0.889553	-0.14966	-0.145511	1.94591	0.428571	1	0.330418	0.521738	0.543393	0.255826	0.579024	0	3.3673	0.366533	0	Q	0.333333	0.256529	0	0.246238	1	0.477121	0.943106	0.96472	0.753801	1.86101	-0.291187	-1.3085	-0.0486239	-0.0276388	0.0880003	0.594162	0.101609	0.663726	7.99867
151	2011	2.18575	1.18518e+09	0.351558	0	1.38629	0	0	0	0.3259	8.96104	8.72632	0.4828	20.8932	0.272902	-0.009551	0.109551	2.19722	0.333333	0	0.480918	0.488051	0.494319	0.00662874	0.0208539	1	2.56495	0.429327	0	F	0.375	0	0	0	0	0.60206	0.0269297	0.277861	0.162743	-2.32363	-0.0341106	0.552426	1.87662	-1.47629	-0.306085	-0.0925239	-0.143207	-0.936374	2.48491
151	2012	1.07465	1.66586e+09	0.210319	0	1.09861	0	0	1	1.1847	8.52748	8.15249	0.5023	21.2336	0.45525	0.030937	0.612361	2.19722	0.333333	0	0.500886	0.509137	0.516267	0.00624518	0.0176751	1	2.63906	0.455855	0	F	0.25	0	0	0	1	0.477121	0.163939	0.264417	0.112518	-2.03894	1.37262	-0.637198	1.17152	-0.785874	-0.00956904	-0.0523746	0.0667714	-0.760753	2.77259
151	2013	1.20545	2.48991e+09	0.199203	0	1.09861	0	0	1	2.2957	8.55598	8.26539	0.5034	21.6355	0.606677	0.044539	-0.071164	2.19722	0.333333	0	0.500886	0.514878	0.524942	0.0104045	0.0279345	1	2.70805	0.454895	0	F	0.25	0	0	0	1	0.477121	0.341184	0.265301	0.1224	-1.81498	1.16115	-0.674069	1.02249	-0.268228	0.131601	0.0693285	0.0681096	-0.642272	2.48491
151	2014	3.33611	2.91964e+09	0.144637	0	1.38629	0	0	0	2.3522	9.04873	9.0418	0.493308	21.7947	0.656582	0.041665	0.632005	2.19722	0.333333	0	0.477235	0.504649	0.524042	0.0198188	0.0574434	1	2.77259	0.47313	0	F	0.375	0	0	0	0	0.60206	0.350197	0.28058	0.190356	-1.90025	-0.422703	0.481703	1.6017	-0.538714	-0.0591922	0.140382	-0.161156	-0.71615	2.19722
151	2015	7.63552	2.41567e+09	0.128797	0	1.09861	0	0	0	3.7948	9.72215	9.32287	0.45576	21.6052	0.579701	0.050351	-0.510632	2.19722	0.333333	0	0.453585	0.469792	0.483781	0.011173	0.0357309	1	2.83321	0.41042	0	F	0.25	0	0	0	0	0.477121	0.580344	0.301461	0.214955	-1.70457	-0.749205	0.370516	0.981169	0.0537418	0.0397417	0.288871	-0.147643	-0.674285	2.07944
151	2016	3.48899	2.06873e+09	0.113048	0	1.09861	0	0	0	3.29897	8.95764	9.4236	0.458458	21.4502	0.517535	0.044994	0.457696	2.07944	0.375	0	0.453585	0.466745	0.478383	0.0130612	0.0358644	1	2.89037	0.399479	0	F	0.285714	0	0	0	0	0.477121	0.501242	0.277755	0.223772	-1.81648	-0.647367	0.390178	1.04943	-0.164666	-0.014897	0.219441	-0.226588	-0.731593	2.56495
151	2017	3.10773	2.1568e+09	0.186114	0	1.09861	0	0	0	3.26019	8.79802	9.30374	0.456396	21.4919	0.54077	0.041858	0.260975	2.19722	0.333333	0	0.453585	0.466808	0.478838	0.0128964	0.0374182	1	2.94444	0.401203	0	F	0.25	0	0	0	0	0.477121	0.495054	0.272806	0.213282	-1.84497	-0.635183	0.396349	1.05881	-0.172559	-0.00516652	0.199065	-0.212638	-0.741631	1.09861
151	2018	4.89335	2.15761e+09	0.126312	0	0	0	0	0	4.20189	8.87318	9.491	0.455223	21.4923	0.536344	0.038671	-0.429808	2.19722	0.333333	0	0.453585	0.466574	0.476111	0.014587	0.0363411	1	2.99573	0.406436	0	F	0	0	0	0	0	0	0.64529	0.275136	0.229671	-2.1668	-0.969416	0.159097	-0.66946	0.047576	-0.102706	0.139154	-0.228572	-1.11311	1.60944
151	2019	2.41429	2.39255e+09	0.523363	0	0	0	0	0	4.40826	8.4178	8.63515	0.456774	21.5956	0.60374	0.003847	-0.068564	2.19722	0.333333	0	0.453585	0.47892	0.495147	0.0230164	0.055855	1	3.04452	0.409085	0	F	0	0	0	0	0	0	0.678213	0.261016	0.154764	-2.25158	-0.982958	0.181814	-0.671036	0.200763	0.0132138	0.0676344	-0.0761087	-1.12639	0.693147
151	2021	1.59786	3.67315e+09	0.960587	0	0	0	0	1	4.3435	8.2703	8.40066	0.522571	22.0243	0.608654	0.019198	1.76573	2.30259	0.4	0	0.397937	0.538107	0.553851	0.184983	0.352242	1	3.13549	0.399986	0	F	0	0	0	0	1	0	0.667881	0.256442	0.134239	-1.94982	0.625538	-0.939461	-0.84699	0.486139	0.200107	0.101517	0.0630602	-0.906236	6.36303
151	2022	9.46024	4.5497e+09	0.221172	1.39315	1.09861	0	0	0	4.36356	9.03972	10.3	0.740692	22.2383	0.732907	-0.114113	0.954988	2.3979	0.363636	0	0.397937	0.540623	0.554924	0.184983	0.358564	1	3.17805	0.402844	0	F	0.2	0.260261	0	0.211061	0	0.477121	0.976048	0.7361	0.762887	1.18183	-1.78026	-0.0906751	0.195692	0.0637002	-0.0324333	0.315977	-0.47178	0.329304	0
153	2011	2.19437	1.31823e+09	0.193991	0	0	1	0	1	0.3466	8.73177	8.17752	0.2941	20.9996	0.419497	0.007651	0.411761	2.19722	0.333333	0	0.147509	0.409648	0.422328	0.75092	1.77711	0	2.70805	0.334927	0	C2	0	0	1	0	1	0	0.0302321	0.270751	0.114709	-2.20703	2.39672	0.928833	-0.866285	-1.35392	-0.15107	-0.00686309	0.107052	-0.809929	3.09104
153	2012	1.21139	1.45049e+09	0.104136	0	0	0	0	1	1.2231	8.49707	8.12326	0.2534	21.0952	0.465688	0.01304	0.093161	2.19722	0.333333	0	0.147509	0.408768	0.421421	0.75092	1.77114	0	2.77259	0.335066	0	C2	0	0	0	0	1	0	0.170065	0.263474	0.10996	-2.56153	1.21422	-0.840099	-0.431739	-0.978047	-0.208648	-0.225258	0.0703355	-1.23379	3.04452
153	2013	1.71364	1.98102e+09	0.0271005	0	0	0	0	0	2.2445	8.60025	8.27334	0.2911	21.4069	0.467801	0.015846	-0.077132	2.19722	0.333333	0	0.09	0.274999	0.429274	0.701262	2.59852	0	2.83321	0.328371	0	C2	0	0	0	0	0	0	0.333015	0.266673	0.123095	-2.69554	-0.571412	0.255287	-0.378904	-0.8066	-0.256166	-0.172845	-0.0344829	-1.3589	3.2581
153	2014	2.12936	2.23753e+09	0.0417925	0	0	0	0	0	2.7222	8.76143	8.079	0.126	21.5286	0.487414	0.019143	0.110496	2.19722	0.333333	0	0.114827	0.301406	0.406719	0.510204	1.62487	0	2.89037	0.469731	0	C2	0	0	0	0	0	0	0.409226	0.271671	0.106086	-2.62303	-0.659167	0.244861	-0.437829	-0.575694	-0.178546	-0.136164	0.0255951	-1.31423	2.94444
153	2015	5.83581	2.30528e+09	0.0126601	0	0.693147	1	0	0	3.8123	9.3529	9.0222	0.305296	21.5585	0.486291	0.013854	-0.085142	2.19722	0.333333	0	0.114827	0.304294	0.347958	0.712048	1.65002	0	2.94444	0.29948	0	C2	0.125	0	1	0	0	0.30103	0.583136	0.290011	0.18864	-1.4438	0.22564	2.05385	-0.147297	0.0555482	0.1911	0.478688	-0.0575837	-0.35353	2.94444
153	2016	2.16873	2.49037e+09	0.0616971	1.09861	0.693147	1	0	1	3.38538	8.63399	9.28887	0.524296	21.6357	0.537108	0.018953	0.308429	2.19722	0.333333	0	0.114827	0.326719	0.354058	0.712048	1.84532	0	2.99573	0.339052	0	C2	0.125	0.122032	1	0	1	0.30103	0.819994	0.26772	0.21198	-0.559555	1.53406	0.904832	-0.54839	1.12123	0.328229	0.224216	0.0101056	0.115404	2.77259
153	2017	1.16017	2.76771e+09	0.0057112	1.09861	0.693147	1	0	0	3.24476	8.26879	8.46083	0.515362	21.7413	0.559038	0.024856	0.267702	2.19722	0.333333	0	0.113039	0.297248	0.343054	0.712048	1.62961	0	3.04452	0.325969	0	C2	0.125	0.122032	1	0	0	0.30103	0.797559	0.256396	0.139506	-1.05124	-0.00534041	2.06765	-0.31417	0.806846	0.220656	0.057514	0.0540201	-0.168068	2.19722
153	2018	0.852296	3.008e+09	0.00784976	1.09861	0.693147	0	0	0	3.93785	8.14955	8.44484	0.476185	21.8245	0.570549	0.021022	0.168841	2.19722	0.333333	0	0.113039	0.321633	0.365366	0.712048	1.84533	0	3.09104	0.329527	0	C2	0.125	0.122032	0	0	0	0.30103	0.908133	0.252698	0.138106	-1.43085	-1.15589	0.301983	0.142606	1.09112	0.131365	-0.171461	0.012865	-0.608057	2.99573
153	2019	1.38247	3.55961e+09	0.00586696	1.38629	1.09861	0	0	0	4.0611	8.08423	7.99564	0.505664	21.9929	0.627174	0.024548	0.074557	2.07944	0.375	0	0.114827	0.307497	0.355623	0.712048	1.67792	0	3.13549	0.326891	0	C2	0.285714	0.153988	0	0	0	0.477121	0.927795	0.250673	0.0987904	-1.20556	-1.11377	0.393764	0.725326	1.26789	0.20462	-0.25891	0.114001	-0.414878	1.79176
153	2021	3.0854	3.81633e+09	0.0238229	1.39315	1.09861	0	0	0	4.23617	8.39887	8.71604	0.508681	22.0626	0.591833	0.029378	0.054344	2.19722	0.333333	0	0.114827	0.313905	0.377619	0.712048	1.73372	0	3.21888	0.345868	0	C2	0.25	0.154749	0	0	0	0.477121	0.955725	0.260429	0.161843	-1.06981	-1.16691	0.365023	0.681283	1.30572	0.15522	-0.169432	-0.011236	-0.368179	7.22694
153	2022	4.32467	4.46924e+09	0.0782967	0	0	0	0	0	4.25622	8.59905	9.30456	0.286594	22.2205	0.607369	0.035398	0.143461	2.19722	0.333333	0	0.107922	0.285996	0.313846	0.712048	1.65003	0	3.2581	0.323496	0	C2	0	0.0168653	0	0	0	0	0.653957	0.266636	0.213353	-2.15568	-0.972507	0.169292	-0.671518	0.0982979	-0.103523	0.0536307	-0.201164	-1.10623	1.94591
155	2011	1.34561	3.11001e+09	0.47838	0	0	0	0	1	0.435	8.40577	8.79921		21.8579	0.523089	-0.06867	-0.009351	1.60944	0.4	0	0.634894	0.648134	0.654495	0.00856456	0.0208539	1	2.70805	0.643595	0	C2	0	0	0	0	1	0	0.0443351	0.260643	0.169122	-2.63043	1.34874	-0.83476	-0.345013	-1.38178	-0.372708	-0.248085	-0.0912236	-1.29333	2.63906
155	2013	0.709266	2.93345e+09	0.850234	0	0.693147	0	0	1	2.3882	8.15978	8.09468		21.7994	0.74215	-0.155314	-0.14572	1.60944	0.4	0	0.585957	0.644262	0.654903	0.0629378	0.0995039	1	2.83321	0.585957	0	C2	0.25	0	0	0	1	0.30103	0.355941	0.253015	0.107459	-2.02838	1.09698	-0.742908	0.427509	-0.283671	0.0938176	-0.0151843	0.0799312	-0.819039	3.3673
155	2014	1.97645	1.34995e+09	2.02821	0	0.693147	0	0	0	2.3639	8.51435	8.46926		21.0233	0.889553	-0.148508	-0.510632	1.60944	0.4	0	0.425319	0.641065	0.652208	0.387687	0.507257	1	2.89037	0.588213	0	C2	0.25	0	0	0	0	0.30103	0.352064	0.26401	0.140244	-2.32128	-0.500814	0.374985	0.609985	-0.62378	-0.123403	-0.0378751	-0.077022	-1.04103	3.3673
155	2017	10.4629	6.78521e+09	0.35815	0.693147	0	0	0	0	3.25143	8.27182	9.23961		22.638	0.458189	0.059959	1.85009	1.60944	0.4	0	0.262047	0.50031	0.587119	0.431183	0.909238	1	3.04452	0.434636	0	C2	0	0.0769938	0	0	0	0	0.798624	0.256489	0.207668	-1.88187	-1.13982	0.160651	-0.792877	0.567505	-0.0799334	-0.103187	-0.17188	-0.979951	2.30259
155	2018	1.748	7.22904e+09	0.228974	0	0	0	0	0	3.84514	8.2145	9.50777		22.7014	0.475944	0.058645	-0.343684	1.60944	0.4	0	0.262047	0.488721	0.555881	0.431183	0.865013	1	3.09104	0.36424	0	C2	0	0	0	0	0	0	0.588375	0.254712	0.23114	-2.25857	-0.893372	0.175914	-0.618094	-0.103805	-0.134047	0.0802282	-0.280679	-1.15758	2.07944
155	2019	1.03974	7.24618e+09	0.223391	0	0	0	0	0	3.98229	7.55533	8.67351		22.7037	0.417335	0.045518	-0.510632	1.60944	0.4	0	0.262047	0.488721	0.557626	0.431183	0.865013	1	3.13549	0.549547	0	C2	0	0	0	0	0	0	0.610255	0.234273	0.158121	-2.36199	-0.891472	0.202131	-0.609606	0.0211285	-0.0236295	-0.0039855	-0.146874	-1.17984	0
155	2021	7.51368	1.7309e+10	0.357724	2.77944	1.38629	0	0.86	0	4.10001	17.315	10.9918		23.5745	0.580014	0.040571	1.20786	1.60944	0.4	0	0.353207	0.519664	0.551703	0.280387	0.471273	1	3.21888	0.385254	0	D	0.75	0.308737	0	0.246238	0	0.60206	0.934003	0.992696	0.823433	1.88147	-1.86273	-0.142246	0.536368	-0.338331	-0.231905	0.47202	-0.0928945	0.618095	6.39359
155	2022	2.29131	1.93482e+10	0.304507	3.0979	1.38629	0	0.86	1	4.12007	16.7714	12.8328		23.6859	0.546268	0.068105	-0.137609	1.60944	0.4	0	0.361762	0.52317	0.548757	0.268759	0.446172	1	3.2581	0.400288	0	D	0.75	0.558097	0	0.246238	1	0.60206	0.937203	0.975843	0.98457	2.95444	-0.322896	-1.26531	0.272063	0.0135062	-0.681654	-0.269328	-0.332009	1.07462	1.94591
156	2012	18.3613	3.38357e+09	0.352634	2.48491	2.07944	0	0.86	0	1.0707	15.8386	9.01688		21.9422	0.74873	0.053727	0.453838	2.56495	0.333333	1	0.54299	0.887216	0.903631	0.284018	0.641988	0	2.94444	0.0239074	0	R	0.583333	0.27602	0	0.246238	0	0.90309	0.450719	0.946916	0.650581	1.27277	-1.13193	0.140392	2.00876	-1.509	-0.237451	0.175365	0.151286	0.500043	4.80402
156	2013	13.4581	5.08453e+09	0.30507	1.94591	2.07944	0	0.86	0	2.2212	13.3933	9.40862		22.3495	0.643314	0.059707	0.19394	2.48491	0.333333	1	0.523086	0.806811	0.89943	0.165194	0.542406	1	2.99573	0.110264	0	R	0.636364	0.216149	0	0.246238	0	0.90309	0.634265	0.871093	0.684868	1.31402	-1.31835	0.105684	1.87231	-0.94924	0.0705873	0.46035	-0.0768948	0.56155	5.0876
156	2014	6.1186	5.55818e+09	0.111019	2.07944	1.94591	0	0.86	0	2.3071	16.5778	8.68558		22.4385	0.602917	0.072137	0.338905	2.48491	0.333333	1	0.523086	0.806811	0.897137	0.165194	0.542406	1	3.04452	0.402378	0	R	0.545454	0.230982	0	0.246238	0	0.845098	0.647969	0.969838	0.621584	1.33752	-1.38356	0.0705475	1.65982	-0.976545	0.00041502	0.448117	0.278076	0.538257	5.70711
156	2015	4.97441	1.2675e+10	0.0452944	3.58352	2.19722	0	0.86	1	3.7377	16.7701	11.3987		23.2629	0.269583	0.058418	0.185335	2.56495	0.384615	0	0.418468	0.789132	0.852049	0.477943	0.885764	1	3.09104	0.629877	0	R	0.666667	0.398052	0	0.246238	1	0.954243	0.876201	0.975801	0.859047	2.7624	-0.0989861	-1.0991	1.55682	-0.0148493	-0.148289	0.304682	-0.0899179	1.23358	4.99043
156	2016	1.38272	1.40328e+10	0.0318205	3.80666	1.79176	1	0.86	1	3.08656	16.4376	11.8938		23.3647	0.279278	0.044976	0.077875	2.48491	0.416667	0	0.418468	0.757774	0.816729	0.477943	0.810829	1	3.13549	0.742861	0	R	0.454545	0.422839	1	0.246238	1	0.778151	0.772322	0.965491	0.902384	3.04799	0.982197	0.586857	0.492697	-0.357907	-0.206355	0.404425	-0.168382	1.52893	3.78419
156	2017	0.344468	1.44203e+10	0.0359436	4.12713	1.94591	1	0.86	1	3.22662	15.9338	11.4101		23.3919	0.280398	0.04507	0.041583	2.30259	0.4	0	0.418468	0.709029	0.780776	0.477943	0.694345	1	3.17805	0.698935	0	R	0.666667	0.458436	1	0.246238	1	0.845098	0.794666	0.949869	0.860052	3.14187	0.993168	0.637899	0.711176	-0.206479	-0.16974	0.245645	-0.0865094	1.61071	3.68888
156	2018	0.451805	1.47411e+10	0.0253665	4.59512	2.30259	1	0.86	1	4.2107	15.7482	11.0817		23.4139	0.277813	0.044181	0.070634	2.30259	0.4	0	0.418468	0.699064	0.752384	0.477943	0.670532	1	3.21888	0.731406	0	R	1	0.51042	1	0.246238	1	1	0.951663	0.944115	0.831307	3.55717	0.864932	0.697064	1.10547	0.373827	-0.0335859	0.166024	0.00570226	1.88697	3.93183
156	2019	0.749216	1.57236e+10	0.0238859	4.72739	2.30259	1	0.86	1	4.39156	15.7155	11.205		23.4784	0.300245	0.042379	0.079939	2.48491	0.333333	0	0.418468	0.695668	0.72909	0.477943	0.662416	1	3.2581	0.704069	0	R	0.818182	0.525112	1	0.246238	1	1	0.980515	0.943099	0.842093	3.63542	0.827983	0.691744	1.07722	0.460916	-0.0468751	0.137604	-0.0137513	1.91891	3.98898
156	2021	0.550904	2.56005e+10	0.023137	4.52864	1.60944	1	0.86	1	4.3461	15.6597	11.3746		23.9659	0.433444	0.037795	0.119564	2.48491	0.333333	0	0.362966	0.563369	0.610229	0.426239	0.552126	1	3.3322	0.636806	0	R	0.363636	0.503035	1	0.246238	1	0.69897	0.973263	0.94137	0.856943	3.26849	0.738706	0.555882	0.0725934	0.287473	-0.155001	0.120814	-0.0605859	1.60472	7.83834
156	2022	0.571779	2.71108e+10	0.0178344	4.48419	1.60944	1	0.86	1	4.36616	15.6743	10.81		24.0232	0.448888	0.030628	0.106368	2.48491	0.333333	0	0.364335	0.564471	0.615666	0.424646	0.549319	1	3.3673	0.585377	0	R	0.363636	0.800296	1	0.246238	1	0.69897	0.976463	0.941822	0.80752	3.81913	0.731462	0.637845	0.0527475	0.469881	-0.673852	-1.05909	0.144965	1.78221	2.30259
157	2011	0.925272	7.15818e+10	0.0188717	0	0.693147	0	0	0	0.3902	10.768	10.0531	0.4249	24.9941	0.502181	0.121389	0.438917	1.94591	0.571429	1	0.185286	0.48019	0.567829	0.873668	1.59162	1	2.56495	0.553436	0	C3	0.166667	0	0	0	0	0.30103	0.0371878	0.333891	0.278867	-2.40649	-0.19708	0.366667	0.811347	-1.69635	-0.595909	-0.0109961	-0.303474	-1.16241	6.11589
157	2012	0.734731	88974460000	0.110299	0	0.693147	1	0	0	1.2356	10.6478	9.48949	0.40633	25.2116	0.53707	0.093786	0.037748	1.94591	0.571429	1	0.18528	0.466422	0.543836	0.873668	1.51739	1	2.63906	0.576533	0	C3	0.166667	0	1	0	0	0.30103	0.17206	0.330164	0.229539	-1.81844	0.680692	2.10501	0.169294	-1.21884	-0.238931	0.311571	-0.125952	-0.586602	6.75577
157	2013	0.910511	8.95372e+10	0.0184466	0.693147	0.693147	0	0	1	2.4425	10.7208	10.378	0.5272	25.2179	0.530345	0.044276	-0.198235	1.94591	0.571429	1	0.185284	0.467196	0.541132	0.877809	1.52151	0	2.70805	0.491674	0	C3	0.166667	0.0769938	0	0	1	0.30103	0.66957	0.332426	0.30731	-1.11485	0.637325	-0.875288	0.082917	0.495992	-0.0578612	0.183753	-0.167951	-0.457321	6.94794
157	2014	1.24371	9.3758e+10	0.00714517	1.94591	0.693147	0	0.86	0	2.4799	14.6192	10.0343	0.5422	25.264	0.56006	0.006851	-0.329268	1.94591	0.571429	1	0.185267	0.441835	0.496885	0.877886	1.38486	0	2.77259	0.44872	0	C3	0.166667	0.216149	0	0.246238	0	0.30103	0.675537	0.909106	0.739634	0.826816	-1.59026	-0.188157	-0.205005	-1.16038	-0.245932	0.368824	-0.125655	0.0245339	6.14847
157	2015	2.95667	9.3723e+10	0.106112	2.3979	1.38629	1	0.86	0	3.8424	17.5505	10.9599	0.542239	25.2636	0.566712	0.000972	-0.1972	1.79176	0.5	1	0.180802	0.44683	0.516022	0.904486	1.47138	0	2.83321	0.430712	0	C3	0.6	0.266355	1	0.246238	0	0.60206	0.892905	1	0.820641	2.25405	-0.792342	1.60104	0.0272821	-0.438474	-0.000924358	0.906136	-0.0380797	1.07507	6.23441
157	2016	0.703369	8.9141e+10	0.105474	2.83321	1.09861	0	0.86	1	3.18074	17.5505	12.5675	0.5838	25.2135	0.576009	-0.009896	-0.035215	1.94591	0.571429	1	0.180789	0.446817	0.519202	0.904568	1.47148	0	2.89037	0.452253	0	C3	0.333333	0.314709	0	0.246238	1	0.477121	0.787346	1	0.961352	2.1353	-0.17899	-1.34501	0.00359794	-0.611283	-0.396563	0.525571	-0.319787	0.69534	6.11368
157	2017	0.650422	8.31491e+10	0.110445	3.4012	1.09861	0	0.86	1	3.18964	17.3904	12.2708	0.500883	25.1439	0.540256	0.014487	0.162336	1.94591	0.571429	1	0.177793	0.439388	0.507382	0.904404	1.47135	0	2.94444	0.433011	0	C3	0.333333	0.3778	0	0.246238	1	0.477121	0.788765	0.995035	0.935383	2.22469	-0.175201	-1.32109	0.00457052	-0.556977	-0.485943	0.253972	-0.24977	0.725481	6.44095
157	2018	0.366843	9.34567e+10	0.132013	3.68888	1.09861	1	0.86	1	3.82193	17.0975	11.9278	0.567241	25.2608	0.585172	0.022158	0.233046	1.94591	0.571429	1	0.177443	0.438889	0.511783	0.904568	1.47341	0	2.99573	0.444624	0	C3	0.333333	0.409756	1	0.246238	1	0.477121	0.889639	0.985953	0.905357	2.85892	0.738563	0.426272	-0.617301	-0.171011	-0.2337	0.446292	-0.123596	1.30546	6.47235
157	2019	0.755186	9.2068e+10	0.0632903	3.89182	1.09861	1	0.86	1	4.03463	17.255	11.7949	0.645722	25.2458	0.570609	0.046087	0.50915	1.94591	0.571429	1	0.176033	0.513005	0.616354	0.904814	1.91425	0	3.04452	0.591725	0	C3	0.333333	0.432298	1	0.246238	1	0.477121	0.923573	0.990836	0.893724	2.93567	0.698092	0.427147	-0.645387	-0.0571864	-0.240807	0.375875	-0.0752482	1.3396	6.6053
157	2021	1.63533	1.22018e+11	0.197472	4.13399	1.60944	1	19.2876	1	4.12988	17.5505	13.0091	0.619329	25.5274	0.522225	0.053598	0.031051	1.94591	0.571429	1	0.181958	0.478759	0.555378	0.793714	1.63115	0	3.13549	0.481412	0	C3	0.666667	0.459198	1	1	1	0.69897	0.938768	1	1	5.35446	-0.0467538	0.0343394	-0.540062	-2.07711	3.40331	-0.607263	-0.431707	2.31355	9.44951
157	2022	0.519623	1.23553e+11	0.0143125	4.13399	1.60944	1	0.86	1	4.14993	17.2474	13.0091	0.620864	25.5399	0.53886	0.019421	-0.379843	1.94591	0.571429	1	0.181908	0.476793	0.55042	0.793966	1.62107	0	3.17805	0.461991	1	C3	0.666667	0.739112	1	0.246238	1	0.69897	0.941967	0.990601	1	3.98569	0.704737	0.5523	0.0190486	0.183778	-0.822933	-0.595615	-0.233097	1.81378	6.00635
158	2011	0.752671	5.29111e+09	0.41287	0	0	0	0	1	0.5715	8.61247	8.08271	0.4809	22.3893	0.543603	0.0114	0.271313	2.19722	0.333333	0	0.480641	0.49453	0.506454	0.00798159	0.0288968	1	2.63906	0.491252	0	C1	0	0	0	0	1	0	0.0661117	0.267052	0.106411	-2.68437	1.3358	-0.820525	-0.345986	-1.28652	-0.297471	-0.289409	0.072532	-1.30075	2.63906
158	2012	0.473585	5.71687e+09	0.555426	0	0	0	0	1	1.339	8.22044	7.98922	0.4807	22.4667	0.575353	0.002126	0.067511	2.19722	0.333333	0	0.480641	0.499016	0.511789	0.0167619	0.0382302	1	2.70805	0.497738	0	C1	0	0	0	0	1	0	0.188556	0.254896	0.0982283	-2.56742	1.19935	-0.837001	-0.44142	-0.90908	-0.173186	-0.235869	0.083062	-1.22987	3.98898
158	2013	0.581605	5.77324e+09	0.627716	0	0	0	0	0	2.4235	8.48439	9.54788	0.4826	22.4765	0.576942	0.003054	0.166228	2.19722	0.333333	0	0.480641	0.504712	0.519482	0.0233726	0.050081	1	2.77259	0.495395	0	C1	0	0	0	0	0	0	0.361572	0.263081	0.23465	-2.51005	-0.631191	0.214779	-0.434459	-0.783846	-0.339572	-0.0477944	-0.301308	-1.29912	3.68888
158	2014	1.75329	5.55316e+09	0.652594	0	0	0	0	0	2.4986	9.04985	9.1396	0.4942	22.4376	0.554528	0.004284	0.121406	2.19722	0.333333	0	0.480641	0.510401	0.529119	0.0196802	0.0619173	1	2.83321	0.533566	0	C1	0	0	0	0	0	0	0.373554	0.280614	0.198915	-2.52312	-0.64447	0.2185	-0.438025	-0.742916	-0.309897	-0.0547316	-0.179981	-1.29795	3.61092
158	2015	3.42348	1.09419e+10	0.657637	4.2485	1.38629	1	0.86	1	3.752	17.0022	11.6477	0.759638	23.1159	0.503495	0.030157	0.355242	2.3979	0.363636	0	0.273201	0.5499	0.627445	0.560255	1.0128	1	2.89037	0.588145	0	C1	0.3	0.471917	1	0.246238	1	0.60206	0.878483	0.982998	0.880842	3.07371	0.79578	0.50436	-0.188027	-0.101274	-0.280977	0.219582	-0.0544877	1.4528	4.49981
158	2016	1.50339	1.28042e+10	0.462033	4.43082	1.38629	1	0.86	1	3.2146	16.2058	11.8019	0.720474	23.273	0.551411	0.029225	0.232802	2.3979	0.363636	0	0.273201	0.5499	0.628116	0.560255	1.0128	1	2.94444	0.530415	0	C1	0.3	0.492169	1	0.246238	1	0.60206	0.792748	0.958303	0.89434	3.0012	0.90365	0.528605	-0.117611	-0.331301	-0.383912	0.0722961	-0.141366	1.40584	3.2581
158	2017	2.57385	1.27892e+10	0.818767	4.97673	1.60944	1	0.86	1	3.13865	16.4698	12.2194	0.748475	23.2719	0.52987	0.027744	0.025527	2.3979	0.363636	0	0.273201	0.552934	0.623621	0.553955	1.02391	1	2.99573	0.496771	0	C1	0.4	0.552809	1	0.246238	1	0.69897	0.780632	0.966489	0.930881	3.28112	0.932759	0.571165	0.197953	-0.32281	-0.512448	-0.0847652	-0.194463	1.55162	4.15888
158	2018	0.881574	1.41427e+10	0.392142	5.52545	1.60944	1	0.86	1	3.7155	15.2816	11.4763	0.676458	23.3725	0.569219	0.013585	-0.14202	2.3979	0.363636	0	0.275457	0.562666	0.632516	0.578771	1.04266	1	3.04452	0.635287	0	C1	0.4	0.61376	1	0.246238	1	0.69897	0.87266	0.929645	0.865839	3.37635	0.854487	0.600526	0.14382	0.048872	-0.45169	-0.369434	-0.0856402	1.6108	3.78419
158	2019	1.48072	1.41564e+10	0.36974	5.62725	1.60944	1	0.86	1	3.87383	15.2248	12.5762	0.673481	23.3734	0.581776	0.006729	-0.021695	2.3979	0.363636	0	0.284806	0.499355	0.540989	0.486452	0.753316	1	3.09104	0.53021	0	I	0.4	0.625068	1	0.246238	1	0.69897	0.897919	0.927886	0.962109	3.56232	0.800963	0.567556	0.0938395	0.0746606	-0.54608	-0.302603	-0.30978	1.67072	3.61092
158	2021	4.1879	1.65978e+10	0.295019	5.30517	1.60944	1	0.86	1	4.06843	15.5584	13.0091	0.626618	23.5325	0.628158	0.008238	0.100954	2.3979	0.363636	0	0.284806	0.430046	0.447392	0.36551	0.509961	1	3.17805	0.438648	0	I	0.4	0.589291	1	0.246238	1	0.69897	0.928965	0.93823	1	3.59154	0.752076	0.538033	0.0584095	0.11804	-0.49816	-0.0963652	-0.384817	1.68614	8.25349
158	2022	2.14794	1.65566e+10	0.25842	5.62725	1.79176	1	0.86	1	4.08849	16.355	12.6739	0.617869	23.5301	0.641041	-0.014026	-0.111944	2.3979	0.363636	0	0.284806	0.432002	0.446723	0.369385	0.516829	1	3.21888	0.43476	0	I	0.5	1	1	0.246238	1	0.778151	0.932165	0.962929	0.970666	4.52417	0.747943	0.664752	0.280066	0.358137	-1.24267	-1.6304	-0.143988	2.03429	2.94444
159	2011	1.70507	3.17704e+09	0.229691	0	0	0	0	0	0.3892	9.14715	8.7185	0.3141	21.8792	0.362134	0.103675	0.657166	2.19722	0.333333	0	0.313838	0.321671	0.328874	0.00672921	0.0249587	0	2.56495	0.322596	0	C2	0	0	0	0	0	0	0.0370283	0.283631	0.162058	-2.96759	-0.240617	0.292878	-0.15086	-1.71932	-0.564235	-0.298191	-0.130332	-1.52794	4.09434
159	2012	0.820809	2.987e+09	0.113157	0	0	0	0	0	1.4876	8.64188	7.7643	0.3057	21.8175	0.302494	0.032852	0.131294	2.19722	0.333333	0	0.305733	0.315813	0.325852	0.00931339	0.0329699	0	2.63906	0.319578	0	F	0	0	0	0	0	0	0.212263	0.267964	0.0785417	-2.89872	-0.418782	0.292099	-0.266668	-1.13893	-0.316394	-0.291285	0.0576827	-1.45336	4.21951
159	2013	1.74551	2.983e+09	0.0838083	0	0	0	0	1	2.7648	8.90168	9.03848	0.3049	21.8162	0.30427	0.011759	-0.236969	2.19722	0.333333	0	0.304901	0.31719	0.328018	0.0136333	0.0403049	0	2.70805	0.307359	0	F	0	0	0	0	1	0	0.416022	0.27602	0.190065	-2.14276	0.898983	-0.916507	-0.660882	-0.308162	-0.0893892	0.0237933	-0.0615897	-1.03927	3.66356
159	2014	3.09013	2.96826e+09	0.0210013	0	0.693147	0	0	0	2.5691	9.23583	9.13184	0.3012	21.8112	0.264477	0.044555	0.101195	2.19722	0.333333	0	0.304693	0.323329	0.335644	0.0214823	0.0611632	0	2.77259	0.322411	0	F	0.125	0	0	0	0	0.30103	0.384801	0.286381	0.198236	-2.17204	-0.564135	0.342751	0.560504	-0.580148	-0.173841	0.0677835	-0.164412	-0.988522	4.06044
159	2015	4.95111	2.949e+09	0.0644287	0	0.693147	0	0	1	4.194	9.60418	9.33397	0.2972	21.8047	0.260288	0.020305	-0.422287	2.19722	0.333333	0	0.29639	0.315608	0.331317	0.026248	0.0648402	0	2.83321	0.318338	0	F	0.125	0	0	0	1	0.30103	0.644031	0.297803	0.215928	-1.47795	0.710201	-0.84686	0.147502	0.466257	0.191097	0.327764	-0.0482983	-0.573303	4.33073
159	2016	2.40498	3.11625e+09	0.215477	0	0.693147	0	0	0	3.03306	8.58524	9.18379	0.298076	21.8599	0.292732	0.011826	-0.230288	2.19722	0.333333	0	0.29639	0.321296	0.334505	0.0350621	0.0840312	0	2.89037	0.3276	0	F	0.125	0	0	0	0	0.30103	0.45882	0.266208	0.202783	-2.10481	-0.643069	0.333834	0.503119	-0.346332	-0.0963179	0.0940509	-0.206381	-0.947262	3.7612
159	2017	2.85562	3.03787e+09	0.133841	0	0.693147	0	0	1	3.13562	8.67722	9.16052	0.298217	21.8344	0.310459	-0.023117	-0.321095	2.19722	0.333333	1	0.29639	0.31066	0.322331	0.0171803	0.048146	0	2.94444	0.301296	0	F	0.125	0	0	0	1	0.30103	0.475181	0.26906	0.200746	-1.73592	0.925973	-0.800872	0.297939	0.00077231	0.0881512	0.172132	-0.092379	-0.699769	3.93183
159	2018	1.47746	2.74006e+09	0.0377928	0	0.693147	0	0	0	3.5737	8.21126	8.59619	0.296818	21.7312	0.218467	0.01725	0.550106	2.19722	0.333333	1	0.29639	0.310119	0.323256	0.014587	0.0463207	0	2.99573	0.306161	0	F	0.125	0	0	0	0	0.30103	0.545071	0.254612	0.151353	-2.09047	-0.726394	0.338059	0.450106	-0.0512815	0.0395504	0.0824023	-0.0973349	-0.916103	4.12713
159	2019	6.91137	2.81708e+09	0.0248484	0.693147	0.693147	0	0	0	3.66301	9.17465	10.5028	0.460912	21.759	0.224618	0.009379	-0.218325	2.19722	0.333333	1	0.246685	0.280915	0.291753	0.0810728	0.13876	0	3.04452	0.249295	0	F	0.125	0.0769938	0	0	0	0.30103	0.864285	0.284484	0.318233	-1.28146	-1.16153	0.231309	0.122647	0.807193	-0.0286904	0.191619	-0.366856	-0.583648	3.55535
159	2021	4.43145	3.68903e+09	0.123009	1.39315	1.09861	0	0	0	3.79993	8.60974	9.15652	0.448497	22.0286	0.386334	0.007942	1.02866	2.19722	0.333333	1	0.228234	0.251586	0.266665	0.0415864	0.102316	0	3.13549	0.237527	0	F	0.25	0.154749	0	0	0	0.477121	0.88613	0.266967	0.200396	-1.0892	-1.09764	0.363479	0.725611	1.07181	0.0511311	-0.166406	-0.0979715	-0.395602	7.2086
159	2022	3.21322	3.07754e+09	0.146428	0	0	0	0	0	3.81999	8.50269	8.695	0.237977	21.8474	0.151369	0.092935	0.439843	2.07944	0.375	0	0.228234	0.321766	0.350851	0.198373	0.409807	0	3.17805	0.258623	0	F	0	0.0168653	0	0	0	0	0.584362	0.263648	0.160002	-2.31649	-0.875914	0.200713	-0.597762	-0.0739084	-0.107202	-0.0468476	-0.0902883	-1.17282	2.30259
301	2011	0.742897	3.48257e+09	0.38533	0	0	0	0	0	0.1571	8.93074	8.8985	0.3826	21.971	0.265155	0.029838	0.17021	2.19722	0.444444	0	0.366935	0.389399	0.39915	0.0264422	0.0612207	1	2.63906	0.397729	0	S	0	0	0	0	0	0	0	0.276921	0.177813	-2.99792	-0.197872	0.296886	-0.123403	-1.83213	-0.605456	-0.313729	-0.185856	-1.54851	4.31749
301	2012	0.432068	3.58278e+09	0.138835	0	0	0	0	1	1.0994	8.54025	8.12593	0.382257	21.9994	0.247966	0.045176	-0.183939	2.19722	0.444444	0	0.366935	0.388652	0.399029	0.0264422	0.0591849	1	2.70805	0.399231	0	D	0	0	0	0	1	0	0.150331	0.264813	0.110193	-2.58271	1.23677	-0.836891	-0.415887	-1.03771	-0.227024	-0.235727	0.0699455	-1.24588	4.85203
301	2013	0.701748	3.66671e+09	0.0661925	0	0	0	0	1	2.243	8.77202	8.36147	0.373061	22.0226	0.191626	0.091209	0.17328	2.07944	0.375	0	0.366935	0.383435	0.390636	0.0194625	0.0449671	1	2.77259	0.378762	0	D	0	0	0	0	1	0	0.332776	0.271999	0.13081	-2.32931	1.01359	-0.880263	-0.573896	-0.516408	-0.0979237	-0.0923748	0.0593687	-1.11736	4.7185
301	2014	1.32342	3.9869e+09	0.113718	0	0.693147	0	0	0	2.4602	9.00089	8.69885	0.386591	22.1063	0.215455	0.058728	-0.235171	1.94591	0.428571	1	0.366935	0.379133	0.385998	0.00952101	0.0332429	1	2.83321	0.376365	0	D	0.166667	0	0	0	0	0.30103	0.367427	0.279096	0.160338	-2.25523	-0.530872	0.360696	0.587754	-0.60316	-0.144216	0.010166	-0.0919536	-1.01725	4.98361
301	2015	3.66761	4.40757e+09	0.117835	0	0.693147	0	0	1	3.8284	9.88105	9.49995	0.382026	22.2066	0.264025	0.039757	-0.116615	1.94591	0.428571	1	0.374487	0.388351	0.396572	0.0115232	0.0370213	1	2.89037	0.390048	0	D	0.166667	0	0	0	1	0.30103	0.585705	0.306388	0.230454	-1.51509	0.771257	-0.84337	0.189148	0.277854	0.118717	0.316289	-0.0727462	-0.601846	4.91265
301	2016	1.28284	4.96776e+09	0.00356449	0.693147	0.693147	0	0	1	3.228	8.89011	9.59974	0.598818	22.3262	0.302185	0.031402	0.143005	1.94591	0.428571	1	0.265115	0.385178	0.393004	0.415213	0.452871	1	2.94444	0.387175	0	D	0.166667	0.0769938	0	0	1	0.30103	0.794885	0.275661	0.239189	-1.137	0.53304	-0.858439	0.013615	0.955593	0.169859	0.124898	-0.105807	-0.425797	4.95583
301	2017	1.66219	4.41533e+09	0.0703679	1.60944	0.693147	0	0	0	3.24693	8.98687	9.2014	0.595541	22.2083	0.186972	0.048601	0.402105	1.79176	0.5	1	0.265115	0.383381	0.392368	0.415213	0.446093	1	2.99573	0.379991	0	D	0.2	0.178774	0	0	0	0.30103	0.797905	0.278661	0.204324	-1.31638	-1.05765	0.305552	0.201464	0.73167	-0.161949	-0.358807	-0.0884016	-0.606071	5.09375
301	2018	0.906814	2.18692e+10	1.19875	3.09104	1.09861	1	0.86	1	4.08619	16.1186	11.3	1.02128	23.8083	0.407513	0.047875	1.85009	1.94591	0.428571	1	0.687066	0.81356	0.819753	0.116671	0.184107	0	3.04452	0.40518	0	C2	0.333333	0.343349	1	0.246238	1	0.477121	0.931798	0.955599	0.850411	2.65426	0.72015	0.431099	-0.621358	-0.0202869	0.0126719	0.633884	-0.0694391	1.25579	4.61512
301	2019	0.639412	3.50423e+10	0.824991	3.17805	1.09861	1	0.86	1	4.22918	15.3597	10.4587	1.02256	24.2798	0.563384	0.049856	0.349646	1.94591	0.428571	1	0.687066	0.814173	0.823561	0.116671	0.185	0	3.09104	0.419221	0	C2	0.333333	0.353014	1	0.246238	1	0.477121	0.95461	0.932067	0.776774	2.56704	0.722029	0.460505	-0.613735	0.115157	0.108816	0.509034	0.0625393	1.23895	4.47734
301	2021	2.83533	1.32003e+11	0.714738	2.30944	1.09861	0	0.86	0	4.30835	15.6077	9.93183	1.01822	25.6061	0.777216	0.04724	1.27081	1.94591	0.428571	1	0.572544	0.758387	0.803931	0.120951	0.324592	0	3.17805	0.594315	0	C2	0.333333	0.256529	0	0.246238	0	0.477121	0.96724	0.939759	0.730662	1.4756	-1.8914	-0.166104	0.136008	-0.221106	-0.0162485	0.48932	0.00753573	0.423669	9.28998
301	2022	1.18206	1.66512e+11	0.513436	2.64591	1.38629	0	0.86	0	4.3284	16.6487	10.0135	0.894883	25.8383	0.785616	0.003635	0.233945	1.94591	0.428571	1	0.418718	0.707143	0.765144	0.38017	0.688829	0	3.21888	0.790388	0	C2	0.5	0.479131	0	0.246238	0	0.60206	0.97044	0.972037	0.737811	2.13012	-1.88366	-0.0764032	0.518482	-0.079936	-0.423235	-0.265438	0.122297	0.711627	3.52636
333	2014	1.20449	120292088160	0.784318	3.43399	0	1	0.86	1	2.5598	17.5505	12.3016	0.6734	25.5132	0.61983	0.107222	0.171053	2.56495	0.384615	1	0.354914	0.4851	0.557498	0.203508	0.36681	0	2.70805	0.459631	0	C3	0	0.381443	1	0.246238	1	0	0.688284	1	0.938077	2.10223	0.810115	0.239784	-2.06079	-1.02409	-0.605207	0.305201	-0.208087	0.699751	6.90174
333	2015	1.52043	128841935000	0.421054	3.85015	0.693147	1	0.86	1	3.7379	17.5505	12.6436	0.797211	25.5819	0.565113	0.109376	-0.022778	2.48491	0.416667	1	0.350669	0.49161	0.568482	0.203508	0.40192	0	2.77259	0.440588	1	C3	0.0909091	0.427669	1	0.246238	1	0.30103	0.876233	1	0.968011	2.79276	0.675092	0.333027	-1.22028	-0.329045	-0.431668	0.385533	-0.239995	1.16276	6.56808
333	2016	0.810123	170600711000	0.532484	3.89182	0.693147	1	0.86	1	2.95065	17.5505	12.4531	0.672524	25.8626	0.595683	0.105943	0.14882	2.30259	0.4	1	0.347493	0.429033	0.495223	0.0802182	0.234652	0	2.83321	0.528184	1	C3	0.111111	0.432298	1	0.246238	1	0.30103	0.750639	1	0.95134	2.6309	0.826818	0.363134	-1.11247	-0.688521	-0.531525	0.272743	-0.215497	1.07837	7.05962
333	2017	0.576136	248106858000	0.380268	5.00395	0.693147	1	0.86	1	3.0492	17.5505	12.4597	0.702203	26.0627	0.665768	0.088898	0.513495	2.30259	0.4	1	0.337148	0.504881	0.562777	0.283423	0.497506	0	2.89037	0.600561	1	C3	0.111111	0.555832	1	0.246238	1	0.30103	0.766362	1	0.951915	2.90607	0.801688	0.387679	-1.13875	-0.582258	-0.755686	-0.187713	-0.178421	1.16945	6.97261
333	2018	0.538261	263701148000	0.357781	5.22036	1.09861	1	0.86	1	3.99859	17.5505	12.6967	0.791694	26.0627	0.649397	0.084604	0.078735	2.19722	0.333333	1	0.333798	0.535439	0.598146	0.406918	0.604081	0	2.94444	0.633365	1	C3	0.25	0.57987	1	0.246238	1	0.477121	0.917823	1	0.972661	3.35727	0.673194	0.43268	-0.681898	-0.0562459	-0.616071	-0.100101	-0.20025	1.46635	6.84482
333	2019	0.442592	301955419000	0.0109111	5.3033	0.693147	1	0.86	1	4.21661	17.5505	12.4745	0.792182	26.0627	0.644	0.089373	0.071443	2.07944	0.5	1	0.31728	0.551481	0.600478	0.532226	0.738152	0	2.99573	0.646524	1	C3	0.142857	0.589084	1	0.246238	1	0.30103	0.952605	1	0.953209	3.1963	0.580433	0.359646	-1.29599	-0.0160614	-0.66124	-0.196795	-0.147644	1.3118	6.61874
333	2021	0.515085	387946104000	0.00994138	5.31512	1.60944	1	0.86	1	4.15707	17.5505	13.0091	0.803112	26.0627	0.652464	0.077547	0.20059	2.19722	0.333333	1	0.310479	0.544644	0.588588	0.56101	0.754206	0	3.09104	0.630818	1	C3	0.5	0.590396	1	0.246238	1	0.69897	0.943106	1	1	3.69134	0.706862	0.515722	0.0316868	0.106609	-0.545264	-0.0166375	-0.257769	1.72118	9.44951
333	2022	0.449345	422555267000	0.00661646	5.11884	1.60944	1	0.86	1	4.17712	17.5505	13.0091	0.797129	26.0627	0.640464	0.07356	0.007867	2.19722	0.333333	1	0.310003	0.572407	0.611386	0.660502	0.846456	0	3.13549	0.638359	1	C3	0.5	0.911175	1	0.246238	1	0.69897	0.946305	1	1	4.35944	0.686264	0.587026	-0.00514073	0.272134	-1.15809	-1.2373	-0.16283	1.93282	6.07764
338	2011	1.34109	6.15445e+10	0.263399	1.09861	0	1	0	0	0.3901	10.0809	9.90063	0.6704	24.843	0.530377	0.110817	-0.051522	2.63906	0.333333	1	0.241639	0.511183	0.600752	0.696476	1.11548	1	2.30259	0.282123	1	C3	0	0.122032	1	0	0	0	0.342139	0.312586	0.265525	-1.66896	0.377198	1.9663	-0.999063	-0.796242	-0.478104	-0.141829	-0.189362	-0.690608	5.10595
338	2012	0.939577	6.63204e+10	0.227036	0	1.09861	0	0	1	1.1768	9.81012	8.79042	0.49	24.9178	0.526552	0.050589	-0.197501	2.63906	0.333333	1	0.242964	0.512507	0.587633	0.692665	1.10939	1	2.3979	0.278932	1	C3	0.142857	0	0	0	1	0.477121	0.162679	0.304189	0.168353	-1.91003	1.34181	-0.667935	1.14645	-0.856678	-0.103065	0.051042	0.0152669	-0.723906	5.743
338	2013	1.01217	7.85218e+10	0.262241	0.693147	1.09861	0	0	1	2.2832	9.8195	9.20291	0.6513	25.0866	0.562831	0.052714	0.210656	2.63906	0.333333	1	0.242202	0.511745	0.586755	0.694879	1.11289	1	2.48491	0.334175	1	C3	0.142857	0.0769938	0	0	1	0.477121	0.644156	0.30448	0.204457	-1.13195	0.761986	-0.753166	0.731177	0.583401	0.125391	0.0948728	0.0154759	-0.349061	5.93489
338	2014	1.58994	1.20412e+11	0.197971	2.07944	1.09861	0	0.86	0	2.5908	17.1783	9.65072	0.6301	25.5142	0.660711	0.058155	0.365715	2.63906	0.333333	1	0.242218	0.502816	0.567934	0.69483	1.07588	1	2.56495	0.305817	1	C3	0.142857	0.230982	0	0.246238	0	0.477121	0.69323	0.988459	0.706058	1.12889	-1.58392	-0.127923	0.359751	-1.07196	-0.222447	0.450097	0.12118	0.240655	5.26269
338	2015	3.28133	1.14873e+11	0.146766	2.56495	1.09861	0	0.86	0	3.9216	17.5505	10.1146	0.6828	25.4671	0.636761	0.01824	-0.074303	2.56495	0.384615	1	0.242256	0.497551	0.571464	0.694686	1.05382	1	2.63906	0.240388	1	C3	0.166667	0.284911	0	0.246238	0	0.477121	0.90554	1	0.746655	1.56293	-1.85207	-0.172732	0.164458	-0.451509	-0.195193	0.431834	0.0920037	0.433128	5.28827
338	2016	1.11511	1.63991e+11	0.575321	2.77259	0.693147	0	0.86	0	3.34577	17.0441	9.73009	0.58063	25.8231	0.728267	0.025703	0.264021	2.56495	0.384615	1	0.242217	0.49221	0.541164	0.69483	1.0321	1	2.70805	0.240715	1	C3	0.0833333	0.307975	0	0.246238	0	0.30103	0.813675	0.984298	0.713004	1.24088	-1.78572	-0.20914	-0.338863	-0.757193	-0.346768	0.169924	0.134106	0.194081	5.05625
338	2017	1.64587	1.89638e+11	0.497512	2.70805	0.693147	0	0.86	1	3.19918	17.0322	9.60609	0.6296	25.9684	0.702829	0.051976	0.626569	2.63906	0.357143	1	0.242282	0.493993	0.536578	0.694637	1.03892	1	2.77259	0.310149	1	C3	0.0769231	0.300807	0	0.246238	1	0.30103	0.790287	0.983929	0.702152	1.53147	-0.165838	-1.33406	-0.507178	-0.523197	-0.170828	0.237759	0.255156	0.406553	5.273
338	2018	1.24549	2.05276e+11	0.459611	2.3979	0.693147	0	0.86	1	3.88476	16.93	9.79752	0.753512	26.0476	0.696705	0.058877	0.050712	2.63906	0.333333	1	0.242328	0.516907	0.570474	0.725584	1.13309	1	2.83321	0.324967	1	C3	0.0769231	0.266355	0	0.246238	1	0.30103	0.899662	0.98076	0.718906	1.60842	-0.295468	-1.36681	-0.597717	-0.223484	-0.0247899	0.450316	0.213172	0.459733	5.22036
338	2019	1.46629	2.36832e+11	0.398372	2.30259	0	0	0.86	0	4.00836	17.0179	10.1354	0.68574	26.0627	0.705383	0.053865	0.094848	2.63906	0.333333	1	0.24432	0.530426	0.582499	0.725374	1.17103	1	2.89037	0.388464	1	C3	0	0.255768	0	0.246238	0	0	0.919381	0.983484	0.748482	0.974853	-2.01192	-0.380029	-1.43957	-0.624034	-0.321714	0.360301	0.0461401	-0.0586428	5.41165
338	2021	2.23325	2.77044e+11	0.340549	3.33906	1.38629	0	19.2876	1	4.23328	17.5505	13.0091	0.701188	26.0627	0.628357	0.042189	0.030668	2.56495	0.333333	1	0.222169	0.485765	0.51982	0.73373	1.18647	1	2.99573	0.231696	1	C3	0.25	0.370898	0	1	1	0.60206	0.955264	1	1	4.58126	-1.11494	-1.77626	-0.322561	-2.16122	3.35586	-0.587703	-0.507125	1.66063	9.44951
338	2022	0.974849	2.93666e+11	0.321274	4.65124	1.60944	1	0.86	1	4.25333	17.5505	12.9642	0.644511	26.0627	0.64548	0.019351	-0.139477	2.56495	0.333333	1	0.222163	0.485892	0.521856	0.733783	1.1871	1	3.04452	0.234951	1	C3	0.333333	0.829482	1	0.246238	1	0.69897	0.958464	1	0.99607	4.19907	0.677222	0.567702	-0.00528113	0.270628	-0.986988	-0.922259	-0.176059	1.88578	4.8828
400	2011	1.28393	7.07161e+09	0.307234	1.09861	1.09861	0	0	1	0.5981	8.99469	7.5224		22.6794	0.580492	0.047431	0.131442	2.19722	0.333333	0	0.193821	0.363228	0.450357	0.271341	0.874038	1	2.94444	0.398491	0	C3	0.25	0.122032	0	0	1	0.477121	0.375322	0.278904	0.0573698	-1.59545	1.12451	-0.636369	0.997274	-0.0819577	-0.0210866	-0.422976	0.289439	-0.559938	4.06044
400	2012	1.74165	6.92557e+09	0.800244	1.94591	1.09861	0	0.86	1	1.2937	13.0645	7.66388		22.6585	0.539772	0.081379	0.515668	2.19722	0.333333	0	0.193821	0.374092	0.438316	0.271341	0.93009	1	2.99573	0.35647	0	C3	0.25	0.216149	0	0.246238	1	0.477121	0.486295	0.860899	0.532159	0.791987	0.351761	-1.126	0.422272	-1.17899	0.0910452	0.114734	0.343866	0.215252	4.04305
400	2013	2.38103	8.29092e+09	0.973103	0.693147	1.09861	1	0	0	2.4042	9.39664	8.57452		22.8384	0.539619	0.101229	0.082098	2.07944	0.375	0	0.193821	0.319855	0.385587	0.257805	0.65026	1	3.04452	0.556884	0	C3	0.285714	0.0769938	1	0	0	0.477121	0.66346	0.291368	0.149456	-1.04911	0.19241	2.14318	0.379828	0.430598	0.226637	0.26172	0.0711775	-0.0903663	4.99043
400	2014	2.52242	1.07922e+10	0.616492	1.60944	1.09861	0	0	0	2.5931	9.72483	9.14836		23.1021	0.422345	0.12175	0.168362	2.19722	0.333333	0	0.410249	0.44645	0.466792	0.0274437	0.0882415	1	3.09104	0.147731	0	C3	0.25	0.178774	0	0	0	0.477121	0.693596	0.301544	0.199682	-1.22215	-0.888099	0.394209	0.873373	0.484437	-0.191156	-0.33695	-0.0441377	-0.490263	4.48864
400	2015	4.84898	1.24873e+10	0.459357	1.79176	0	0	0.86	1	3.8273	14.1366	9.57199		23.248	0.449712	0.069233	-0.121171	2.19722	0.333333	0	0.409474	0.49172	0.531151	0.0658458	0.200858	1	3.13549	0.405862	0	C3	0	0.199026	0	0.0351774	1	0	0.890496	0.438342	0.23676	-0.802746	0.20783	-1.04983	-1.15328	0.924998	-0.0887409	-0.245052	0.270019	-0.487274	4.02535
400	2016	1.58574	1.43008e+10	0.535941	2.83321	0	0	0.86	1	3.40796	16.6883	11.7814		23.3836	0.472021	0.070217	0.307734	2.19722	0.333333	0	0.41276	0.498353	0.542018	0.0653215	0.207367	1	3.17805	0.482084	0	C3	0	0.314709	0	0.246238	1	0	0.823597	0.973264	0.892549	1.52151	-0.344406	-1.52372	-1.59866	-0.653416	-0.479966	0.273891	-0.208164	0.20578	3.21888
400	2017	0.79952	1.53087e+10	0.64529	2.70805	0.693147	0	0.86	0	3.28092	16.2719	8.60758		23.4517	0.469273	0.046052	0.075332	2.19722	0.333333	0	0.41276	0.489243	0.527812	0.0653215	0.185297	1	3.21888	0.552869	0	C3	0.125	0.300807	0	0.246238	0	0.30103	0.803329	0.960352	0.614757	1.04463	-1.73761	-0.169126	-0.294789	-0.713335	-0.221812	0.0634021	0.314082	0.135238	3.21888
400	2018	0.930238	1.45769e+10	0.510123	3.04452	0.693147	0	0.86	1	3.89265	16.238	11.3923		23.4027	0.426969	0.018317	-0.204648	2.19722	0.333333	0	0.41276	0.479739	0.515345	0.0649861	0.162271	1	3.2581	0.550982	0	C3	0.125	0.338181	0	0.246238	1	0.30103	0.900922	0.959303	0.858494	1.92644	-0.325637	-1.38944	-0.642403	-0.247245	-0.280843	0.290858	-0.138281	0.552308	3.80666
400	2019	1.28888	1.50896e+10	0.630546	3.21888	0.693147	0	0.86	1	4.01162	16.1547	11.1628		23.4373	0.42498	0.033335	0.236051	2.19722	0.333333	0	0.432561	0.501189	0.537516	0.0620113	0.158655	1	3.29584	0.569697	0	C3	0.125	0.357548	0	0.246238	1	0.30103	0.919901	0.956718	0.838406	1.95735	-0.342785	-1.38131	-0.653537	-0.167772	-0.279337	0.205664	-0.0879509	0.568437	3.55535
400	2021	3.416	1.76682e+10	0.715924	3.69573	1.38629	1	0.86	1	4.20965	16.8419	12.5392		23.595	0.425149	0.049726	0.07144	2.19722	0.333333	0	0.384727	0.442885	0.476785	0.0935699	0.151167	1	3.3673	0.572273	0	C3	0.375	0.410517	1	0.246238	1	0.60206	0.951494	0.978026	0.958869	3.1356	0.695907	0.453069	-0.263403	0.043756	-0.173782	0.571226	-0.257339	1.48771	8.07028
400	2022	3.29473	1.89562e+10	0.776371	3.33906	1.38629	0	0.86	1	4.2297	16.8748	12.5114		23.6654	0.424663	0.052941	0.244085	2.19722	0.333333	1	0.383096	0.4546	0.488347	0.101472	0.186648	1	3.4012	0.582541	0	C3	0.375	0.60023	0	0.246238	1	0.60206	0.954694	0.979048	0.956438	3.02704	-0.340154	-1.25104	0.260698	0.0992864	-0.722446	-0.443232	-0.24447	1.10394	2.89037
401	2011	0.896212	3.80752e+10	0.439496	0	1.38629	0	0	0	0.5715	9.21839	8.20056	0.656269	24.3628	0.654412	0.046296	0.42155	2.19722	0.333333	0	0.414247	0.718712	0.774895	0.36929	0.734984	1	2.89037	0.791793	0	C3	0.375	0	0	0	0	0.60206	0.0661117	0.28584	0.116726	-2.33157	-0.0724275	0.557448	1.85601	-1.34062	-0.234029	-0.104366	-0.0134266	-0.925512	5.4161
401	2012	0.876281	4.1504e+10	0.343048	0	1.09861	0	0	1	1.339	9.08762	8.29355	0.6489	24.4491	0.677956	0.003468	-0.070881	2.19722	0.333333	0	0.386272	0.654021	0.683577	0.398232	0.693162	1	2.94444	0.759891	0	C3	0.25	0	0	0	1	0.477121	0.188556	0.281785	0.124865	-1.96987	1.33255	-0.651444	1.14341	-0.735375	-0.0168422	-0.00352674	0.0759313	-0.733049	5.16479
401	2013	0.953774	4.30942e+10	0.295918	0	1.09861	0	0	1	2.4235	9.18519	8.57622	0.6873	24.4867	0.677456	0.004698	0.075095	2.19722	0.333333	0	0.38628	0.670829	0.703	0.414422	0.736639	1	2.99573	0.718584	0	C3	0.25	0	0	0	1	0.477121	0.361572	0.284811	0.149605	-1.72723	1.12136	-0.693042	0.992951	-0.240731	0.103917	0.133	0.0459924	-0.610718	5.09987
401	2014	1.21576	4.40543e+10	0.386921	0	1.09861	0	0	0	2.4986	9.30044	8.70268	0.478057	24.5087	0.694987	-0.006368	-0.002928	2.19722	0.333333	0	0.38628	0.721887	0.752909	0.513611	0.868818	1	3.04452	0.787783	0	C3	0.25	0	0	0	0	0.477121	0.373554	0.288384	0.160673	-2.04163	-0.486259	0.43132	1.17058	-0.514862	-0.0712141	0.0894739	-0.0726726	-0.833842	5.20949
401	2015	2.69331	4.12812e+10	0.384641	0	1.09861	1	0	0	3.752	9.94228	9.38143	0.322984	24.4437	0.725468	-0.050397	-0.290875	2.07944	0.375	0	0.374831	0.655043	0.695209	0.371623	0.747569	1	3.09104	0.725713	0	C3	0.285714	0	1	0	0	0.477121	0.573516	0.308287	0.220082	-1.19334	0.276876	2.11443	0.437135	0.0713786	0.211301	0.590198	-0.0955676	-0.164671	4.47734
401	2016	1.18995	4.148e+10	0.604131	0	0.693147	1	0	1	3.2146	9.03825	9.15852	0.393308	24.4485	0.730765	-0.00057	0.11045	2.19722	0.333333	0	0.3	0.630377	0.683562	0.464317	1.10126	1	3.13549	0.745074	0	C3	0.125	0	1	0	1	0.30103	0.487781	0.280255	0.200571	-1.20351	1.92849	0.9397	-0.261583	0.0751412	0.277599	0.485608	-0.0164532	-0.177876	4.76217
401	2017	4.11816	4.10343e+10	0.527272	0	1.09861	0	0	0	3.13865	9.84181	10.3492	0.385315	24.4377	0.725263	0.003178	0.239523	2.19722	0.333333	0	0.3	0.406499	0.43749	0.176227	0.354997	1	3.17805	0.439582	0	C3	0.25	0	0	0	0	0.477121	0.475665	0.305171	0.304783	-1.69707	-0.650131	0.35981	1.03993	-0.31125	-0.142895	0.317822	-0.365621	-0.705807	4.85981
401	2018	2.24048	6.19933e+10	0.443049	0	0.693147	0	0	1	3.7155	9.54404	10.2878	0.390993	24.8503	0.615594	0.042734	1.0176	2.19722	0.333333	0	0.3	0.443863	0.484754	0.233334	0.479543	1	3.21888	0.493831	0	C3	0.125	0	0	0	1	0.30103	0.567693	0.295938	0.299414	-1.45323	0.780075	-0.859045	0.186156	0.193617	0.0442118	0.361303	-0.25893	-0.591253	4.81218
401	2019	2.28683	6.07335e+10	0.516181	1.09861	0.693147	0	0	0	3.87383	9.18551	9.6713	0.627184	24.8298	0.525172	0.073786	0.118594	2.07944	0.375	0	0.3	0.422853	0.460226	0.233334	0.40951	1	3.2581	0.500012	0	C3	0.142857	0.122032	0	0	0	0.30103	0.897919	0.284821	0.245453	-1.25022	-1.18548	0.25864	0.111555	0.970569	-0.0140733	-0.031418	-0.176816	-0.560331	4.69135
401	2021	1.09732	6.03304e+10	0.523755	1.79861	1.09861	0	0.86	1	4.06843	13.146	9.69499	0.903811	24.8231	0.440104	0.070119	0.024181	2.19722	0.333333	0	0.475329	0.713991	0.761172	0.38847	0.502099	1	3.3322	0.481471	0	C3	0.25	0.199787	0	0.0351774	1	0.477121	0.928965	0.407626	0.247525	-0.255934	0.326268	-0.84763	0.418439	1.27222	0.168165	-0.0774922	0.189052	0.00526142	9.44951
401	2022	0.753946	6.20189e+10	0.258011	2.64591	1.38629	0	0.86	0	4.08849	16.0919	8.92944	0.914965	24.8507	0.474307	0.022998	-0.049368	2.19722	0.333333	0	0.443397	0.666027	0.705355	0.38847	0.502101	1	3.3673	0.51878	0	C3	0.375	0.479131	0	0.246238	0	0.60206	0.932165	0.954772	0.642927	1.92927	-1.80698	-0.0327704	0.582171	-0.122955	-0.345491	-0.405246	0.306353	0.64347	4.91265
402	2011	0.812825	5.97221e+10	0.126565	0	0	0	0	0	0.3259	9.82732	9.36212	0.296501	24.813	0.690309	0.036134	0.188278	2.19722	0.333333	0	0.265473	0.332152	0.382051	0.110687	0.251171	1	2.83321	0.497114	0	K	0	0	0	0	0	0	0.0269297	0.304722	0.218391	-2.87285	-0.252521	0.269661	-0.16428	-1.80028	-0.64853	-0.222514	-0.221923	-1.50422	3.91202
402	2012	0.740409	7.00303e+10	0.208661	0	0	0	0	1	1.1847	9.68757	8.51118	0.327467	24.9722	0.699479	0.041564	0.78825	2.19722	0.333333	0	0.265473	0.344438	0.387856	0.110487	0.29745	1	2.89037	0.480519	0	K	0	0	0	0	1	0	0.163939	0.300389	0.143912	-2.47279	1.19592	-0.861881	-0.445658	-1.04804	-0.28186	-0.150243	0.0640657	-1.20965	4.36945
402	2013	0.741479	7.60706e+10	0.218253	0	0	0	0	1	2.2957	9.61162	9.01906	0.343176	25.0549	0.678514	0.048186	0.153692	2.19722	0.333333	0	0.265473	0.323957	0.358043	0.108232	0.220301	1	2.94444	0.406187	0	K	0	0	0	0	1	0	0.341184	0.298034	0.188365	-2.20456	0.977322	-0.908954	-0.604108	-0.547659	-0.172153	0.00209912	-0.0227234	-1.07922	4.29046
402	2014	1.48216	8.75874e+10	0.286339	1.09861	0.693147	0	0	0	2.3522	9.90667	9.63312	0.731885	25.1959	0.693987	0.038037	0.108302	2.19722	0.333333	0	0.268861	0.501788	0.533498	0.467202	0.866347	1	2.99573	0.636945	0	K	0.125	0.122032	0	0	0	0.30103	0.655164	0.307182	0.242111	-1.51181	-0.909273	0.298229	0.306953	0.235149	-0.239369	-0.159247	-0.15504	-0.709074	4.99043
402	2015	2.83674	1.05679e+11	0.197101	0	0.693147	0	0	1	3.7948	10.4579	10.4428	0.6229	25.3837	0.72555	0.02344	-0.293664	2.19722	0.333333	0	0.27886	0.581651	0.61833	0.569314	1.08582	1	3.04452	0.641112	0	K	0.125	0	0	0	1	0.30103	0.580344	0.324275	0.312979	-1.38219	0.748722	-0.874967	0.164875	0.198472	0.0153352	0.417229	-0.23201	-0.566326	4.58497
402	2016	1.23987	1.12836e+11	0.100209	0.693147	0.693147	0	0	1	3.29897	9.87753	9.91472	0.857581	25.4492	0.724098	0.02577	0.275481	1.79176	0.5	0	0.296505	0.641451	0.680437	0.535447	1.16337	1	3.09104	0.702037	0	K	0.2	0.0769938	0	0	1	0.30103	0.806208	0.306279	0.266758	-1.0449	0.498704	-0.879401	-0.0112588	0.946399	0.123779	0.196774	-0.107494	-0.39542	4.33073
402	2017	0.705462	1.25216e+11	0.266825	0	1.09861	0	0	0	3.26019	9.48237	9.16597	0.644162	25.5533	0.730814	0.034469	0.285444	2.19722	0.333333	0	0.300915	0.656828	0.697257	0.527593	1.18277	1	3.13549	0.7218	0	K	0.25	0	0	0	0	0.477121	0.495054	0.294026	0.201223	-1.83411	-0.641971	0.393437	1.05723	-0.184029	-0.0127624	0.212806	-0.141277	-0.737603	4.89784
402	2018	0.409755	1.48527e+11	0.427806	0	1.09861	0	0	0	4.20189	9.17059	8.97145	0.652731	25.724	0.749551	0.029498	-0.133467	2.19722	0.333333	0	0.311385	0.663975	0.703976	0.509866	1.13233	1	3.17805	0.716554	0	K	0.25	0	0	0	0	0.477121	0.64529	0.284358	0.184198	-1.69356	-0.810071	0.373803	0.940927	0.278568	0.141844	0.277891	-0.101262	-0.651178	4.02535
402	2019	0.319709	1.6199e+11	0.194788	0	1.09861	0	0	0	4.40826	8.90825	7.84893	0.674775	25.8108	0.759361	0.026541	0.184082	2.19722	0.333333	0	0.311385	0.689401	0.744498	0.509866	1.21398	1	3.21888	0.764182	0	K	0.25	0	0	0	0	0.477121	0.678213	0.276224	0.0859496	-1.80325	-0.820554	0.402184	0.944788	0.440106	0.275495	0.190305	0.118383	-0.670977	3.61092
402	2021	0.711266	1.6478e+11	0.230767	2.08629	1.09861	0	0.86	0	4.3435	16.4199	9.44438	0.856733	25.8279	0.7415	0.009468	0.332974	2.19722	0.333333	0	0.311385	0.63493	0.67469	0.503499	1.03905	1	3.29584	0.679358	0	K	0.25	0.231743	0	0.246238	0	0.477121	0.972848	0.964941	0.687998	1.40397	-1.89768	-0.166949	0.140522	-0.213715	0.0553683	0.575246	0.15255	0.404986	8.33639
402	2022	0.980719	1.53044e+11	0.272217	2.08629	1.09861	0	0.86	0	4.36356	16.1138	8.83361	0.860947	25.754	0.722819	0.004074	-0.151086	2.19722	0.333333	0	0.311385	0.63493	0.681576	0.503499	1.03905	1	3.3322	0.713411	0	K	0.25	0.381361	0	0.246238	0	0.477121	0.976048	0.955452	0.63454	1.63016	-1.89158	-0.113567	0.140014	-0.0921358	-0.166949	-0.058037	0.304016	0.480409	1.94591
403	2018	0.237594	1.31756e+09	0.0817539	0	1.60944	0	0	0	3.67194	7.46937	8.284	0.507219	20.999	0.529828	0.056813	0.254553	1.79176	0.333333	0	0.274859	0.547223	0.591325	0.749738	0.990923	0	3.2581	0.549321	0	C2	0.8	0	0	0	0	0.69897	0.560744	0.231607	0.124029	-1.70259	-0.600414	0.520621	1.78464	0.208294	0.274748	0.18119	-0.0762161	-0.529177	2.94444
403	2019	0.464703	1.27164e+09	0.279823	0.693147	1.09861	0	0	0	3.75065	7.82488	7.67183	0.812245	20.9636	0.369631	0.121823	0.064911	1.94591	0.428571	0	0.274859	0.540837	0.601018	0.680226	0.967689	0	3.29584	0.59574	0	C2	0.333333	0.0769938	0	0	0	0.477121	0.878268	0.242631	0.0704483	-1.47369	-1.04066	0.39764	0.784614	1.10744	0.345625	-0.0345144	0.135542	-0.511289	2.89037
403	2021	0.654543	7.0878e+09	0.132835	0	0	0	0	0	3.97581	7.30574	8.05198	0.581396	22.6816	0.107236	0.089316	0.877954	2.56495	0.384615	0	0.183464	0.424041	0.519022	0.5978	1.3113	0	3.3673	0.531318	0	C2	0	0	0	0	0	0	0.609222	0.226534	0.103721	-2.44967	-0.873114	0.222515	-0.590828	0.0564261	0.0368622	-0.0684508	-0.0342842	-1.20455	6.46459
403	2022	1.05091	7.98232e+09	0.133742	0	0	0	0	0	3.99587	7.30265	8.40782	0.401155	22.8005	0.14046	0.077994	0.219834	2.56495	0.384615	0	0.183598	0.412857	0.524994	0.5978	1.2487	0	3.4012	0.553807	1	C2	0	0.0168653	0	0	0	0	0.612422	0.226438	0.134867	-2.36739	-0.88549	0.215592	-0.604428	0.0560782	-0.023716	-0.0996997	-0.102592	-1.17955	0
404	2011	1.78924	4.21661e+09	0.592401	0	1.09861	1	0	0	0.3621	8.70529	8.48074	0.4055	22.1623	0.776426	0.018442	0.162645	2.19722	0.333333	0	0.299155	0.450248	0.488927	0.215536	0.505066	1	2.89037	0.254501	0	C3	0.25	0	1	0	0	0.477121	0.0327049	0.26993	0.141248	-1.99169	0.95072	2.25425	0.914872	-1.44873	-0.137956	0.126807	-0.056878	-0.559417	3.09104
404	2012	3.22672	4.72912e+09	0.605205	1.38629	1.38629	0	0	1	1.2392	8.77929	8.21311	0.5935	22.277	0.763796	0.038719	0.043495	2.19722	0.333333	0	0.299155	0.395465	0.416279	0.215536	0.32194	1	2.94444	0.139888	0	C3	0.375	0.153988	0	0	1	0.60206	0.477601	0.272225	0.117824	-1.19515	1.03033	-0.61285	1.31222	0.26241	0.00552675	-0.383223	0.156244	-0.328058	4.00733
404	2013	2.50148	6.36542e+09	0.273842	1.38629	1.09861	0	0	0	2.3078	8.8585	8.54013	0.707	22.5741	0.609224	0.045731	0.197908	2.19722	0.333333	0	0.288055	0.468406	0.575922	0.186102	0.626099	1	2.99573	0.450651	0	C3	0.25	0.153988	0	0	0	0.477121	0.648081	0.274681	0.146446	-1.437	-0.807551	0.423193	0.9357	0.392103	-0.10469	-0.356822	0.0139931	-0.567211	3.52636
404	2014	2.63203	6.60454e+09	0.350911	2.19722	1.09861	0	0.86	1	2.8018	16.4096	8.89837	0.5456	22.611	0.591573	0.044652	0.043652	2.19722	0.333333	0	0.288055	0.400131	0.417026	0.186102	0.389078	1	3.04452	0.314182	0	C3	0.25	0.244065	0	0.246238	1	0.477121	0.726892	0.964623	0.640208	1.4208	-0.00769257	-1.2336	0.16423	-0.607011	0.0400102	0.392846	0.337895	0.472472	3.13549
404	2015	5.73226	6.9705e+09	0.278564	1.94591	1.09861	0	0.86	1	3.7914	13.7417	9.59479	0.5239	22.665	0.574696	0.048857	-0.020955	2.19722	0.333333	0	0.288055	0.35527	0.375405	0.142678	0.233341	1	3.09104	0.319934	0	C3	0.25	0.216149	0	0.246238	1	0.477121	0.884768	0.881897	0.701162	1.52635	-0.169048	-1.26276	0.0393007	-0.117097	0.244538	0.55827	0.0389298	0.545721	3.63759
404	2016	2.22434	8.10249e+09	0.3273	2.48491	0.693147	0	0.86	1	3.41083	16.4225	9.3974	0.5567	22.8154	0.598875	0.052513	0.015888	2.19722	0.333333	0	0.288055	0.377795	0.426629	0.142678	0.311538	1	3.13549	0.465322	0	C3	0.125	0.27602	0	0.246238	1	0.30103	0.824054	0.965022	0.683886	1.46957	-0.190993	-1.33395	-0.522361	-0.408321	-0.0586545	0.312075	0.257084	0.397415	3.55535
404	2017	1.45197	9.9782e+09	0.28925	2.99573	1.09861	0	0.86	1	3.24382	16.1304	11.6182	0.526393	23.0237	0.602868	0.023461	0.164969	2.07944	0.375	0	0.289518	0.369423	0.390516	0.142678	0.275993	1	3.17805	0.345408	0	C3	0.285714	0.332762	0	0.246238	1	0.477121	0.79741	0.955967	0.878262	2.01032	-0.150727	-1.30164	0.0285765	-0.486114	-0.299063	0.326406	-0.20613	0.663765	3.13549
404	2018	0.666615	1.00939e+10	0.319163	4.26268	0.693147	1	0.86	1	3.94	15.9637	11.4547	0.5353	23.0352	0.582463	0.01632	0.098187	2.19722	0.333333	0	0.299774	0.398093	0.428772	0.137796	0.327977	1	3.21888	0.355854	0	C3	0.125	0.473493	1	0.246238	1	0.30103	0.908476	0.950797	0.863949	2.71525	0.683414	0.386928	-1.20908	-0.108088	-0.342778	0.0671124	-0.0762524	1.15347	3.2581
404	2019	0.7804	1.02484e+10	0.411299	4.5326	0.693147	1	0.86	1	4.00969	15.6014	10.8645	0.5445	23.0504	0.584174	0.009833	0.076132	2.19722	0.333333	0	0.306029	0.390304	0.424325	0.13498	0.275382	1	3.2581	0.370259	0	C3	0.125	0.503475	1	0.246238	1	0.30103	0.919593	0.939563	0.812292	2.70326	0.686829	0.411978	-1.20346	-0.0208253	-0.328917	-0.105547	0.0332017	1.15582	2.70805
404	2021	1.49899	1.17325e+10	1.56302	2.64591	1.38629	0	0.86	0	4.11092	15.6626	8.97891	0.541213	23.1856	0.606311	0.025556	0.262707	2.19722	0.333333	0	0.306029	0.378286	0.400927	0.13498	0.236112	1	3.3322	0.364887	0	C3	0.375	0.293904	0	0.246238	0	0.60206	0.935743	0.94146	0.647258	1.53854	-1.7964	-0.0720857	0.600917	-0.193413	0.0210084	0.291136	0.215097	0.520993	8.11193
404	2022	4.64624	1.25734e+10	1.83594	2.08629	1.09861	0	0.86	0	4.13097	15.8471	9.78459	0.528082	23.2548	0.611478	0.034353	-0.007847	2.19722	0.333333	0	0.306029	0.372648	0.389066	0.13498	0.217689	1	3.3673	0.358808	0	C3	0.25	0.381361	0	0.246238	0	0.477121	0.938943	0.94718	0.717775	1.69239	-1.86486	-0.130992	0.148	-0.243031	-0.274053	-0.00802809	0.0860863	0.485055	3.3322
407	2011	1.43597	3.13395e+09	0.11081	0.693147	1.09861	0	0	1	0.3901	8.86846	8.52813	0.346	21.8656	0.552447	0.001993	0.063282	2.3979	0.545455	0	0.092287	0.177172	0.208434	0.143035	0.43317	0	2.89037	0.164915	0	C2	0.2	0.0769938	0	0	1	0.477121	0.342139	0.27499	0.145397	-1.60945	1.14577	-0.667591	1.00436	-0.249745	-0.0472071	-0.188759	0.0562459	-0.578571	2.94444
407	2012	1.58394	3.1752e+09	0.185582	0.693147	1.09861	0	0	0	1.1768	8.73577	8.10531	0.346	21.8786	0.585817	-0.044176	-0.044598	2.3979	0.363636	0	0.092287	0.188198	0.217731	0.281508	0.608515	0	2.94444	0.169653	0	C2	0.2	0.0769938	0	0	0	0.477121	0.467646	0.270876	0.108389	-1.86754	-0.579909	0.453512	1.10459	-0.153521	-0.0700604	-0.218786	0.0501352	-0.750061	2.56495
407	2013	1.99632	3.49106e+09	0.293415	0.693147	0.693147	0	0	1	2.2832	8.78016	8.47804	0.346	21.9735	0.615876	0.015261	0.021108	2.3979	0.363636	0	0.092287	0.189909	0.217077	0.100138	0.328031	0	2.99573	0.134231	0	C2	0.1	0.0769938	0	0	1	0.30103	0.644156	0.272252	0.141012	-1.45691	0.736496	-0.797025	0.167489	0.569868	0.141745	-0.071621	0.0995279	-0.562102	2.83321
407	2014	1.79163	4.1028e+09	0.324039	0	0.693147	0	0	1	2.5908	8.91907	8.29455	0.2363	22.1349	0.506253	0.01384	0.286407	2.3979	0.363636	0	0.151427	0.238787	0.276139	0.364312	0.576912	0	3.04452	0.160258	0	C2	0.1	0	0	0	1	0.30103	0.388263	0.276559	0.124952	-1.93492	1.04371	-0.762268	0.390037	-0.218753	0.0823075	0.0511343	0.0904268	-0.78187	3.09104
407	2015	4.91713	4.15165e+09	0.244345	0	1.09861	0	0	0	3.9216	9.72352	9.24918	0.2183	22.1468	0.494332	0.010047	-0.126349	2.3979	0.363636	1	0.154024	0.247949	0.27844	0.358166	0.609808	0	3.09104	0.166617	0	C2	0.2	0	0	0	0	0.477121	0.600573	0.301503	0.208506	-1.68972	-0.771423	0.368792	0.96641	0.117276	0.0634605	0.295111	-0.129727	-0.663695	3.09104
407	2016	2.66156	4.30256e+09	0.100951	0	0.693147	0	0	1	3.34577	8.83655	9.38782	0.226427	22.1825	0.41451	-0.07693	0.055949	2.3979	0.363636	0	0.154002	0.348843	0.410347	0.375897	1.26518	0	3.13549	0.225796	0	D	0.1	0	0	0	1	0.30103	0.508708	0.274	0.22064	-1.66201	0.879272	-0.815248	0.263272	0.0840604	0.0924769	0.218985	-0.125009	-0.66849	1.94591
407	2017	1.56813	5.04511e+09	0.04873	0	0.693147	0	0	1	3.19918	8.75076	8.79649	0.179782	22.3417	0.465132	0.026253	0.444625	2.19722	0.444444	1	0.093259	0.326938	0.409573	0.896861	2.5057	0	3.17805	0.307589	0	D	0.125	0	0	0	1	0.30103	0.485321	0.27134	0.168885	-1.76569	0.920935	-0.793152	0.298441	0.0472883	0.126488	0.149372	-0.0112731	-0.704529	2.19722
407	2018	1.49502	6.42703e+09	0.0405795	0.693147	1.09861	0	0	0	3.88476	8.33612	8.93788	0.346	22.5838	0.574102	0.03171	0.221487	2.30259	0.4	0	0.093259	0.293587	0.354437	0.961908	2.14808	0	3.21888	0.212313	0	D	0.222222	0.0769938	0	0	0	0.477121	0.899662	0.258483	0.181259	-1.27223	-1.1008	0.352459	0.730462	1.09251	0.23885	0.10896	-0.0911345	-0.448482	1.38629
407	2019	1.40855	6.50931e+09	0.125427	0.693147	0.693147	0	0	0	4.00836	8.17309	8.3957	0.379326	22.5965	0.552642	0.031532	0.143822	2.30259	0.4	0	0.099861	0.297156	0.34143	0.933881	1.9757	0	3.2581	0.294478	0	D	0.111111	0.0769938	0	0	0	0.30103	0.919381	0.253428	0.133806	-1.51595	-1.16603	0.290933	0.139241	1.10434	0.23104	0.00381985	0.0126686	-0.63158	0.693147
407	2021	1.39632	7.03794e+09	0.0276812	0	0	0	0	1	4.23328	8.42937	8.26075	0.257214	22.6746	0.570659	0.015797	-0.010604	2.19722	0.333333	0	0.221601	0.354352	0.397352	0.250935	0.599054	0	3.3322	0.350921	0	D	0	0	0	0	1	0	0.650297	0.261375	0.121994	-1.98128	0.64701	-0.933755	-0.830096	0.436959	0.19269	0.0842802	0.0996612	-0.920267	5.69373
407	2022	3.04687	7.15799e+09	0.136361	0	0	0	0	0	4.25333	8.62663	9.36014	0.254707	22.6915	0.567544	0.025658	0.021467	2.19722	0.333333	0	0.221601	0.33946	0.368534	0.250935	0.531852	0	3.3673	0.346877	0	D	0	0.0168653	0	0	0	0	0.653497	0.267491	0.218218	-2.14828	-0.973574	0.167521	-0.672782	0.0933646	-0.109556	0.059248	-0.210974	-1.10431	0
408	2012	2.15502	4.51035e+08	0.7577	0	0	0	0	1	1.339	8.64721	9.62112	0.2148	19.9872	0.607177	0.011013	-0.510632	2.19722	0.333333	0	0.214773	0.234823	0.250576	0.0357158	0.0933544	0	2.83321	0.220275	0	F	0	0	0	0	1	0	0.188556	0.268129	0.241061	-2.34968	1.15761	-0.887726	-0.486774	-1.0036	-0.327785	-0.0769192	-0.227235	-1.16964	2.83321
408	2013	1.3317	5.7677e+08	0.502869	0	0	0	0	0	2.4235	8.37826	8.63799	0.1969	20.173	0.664357	0.031936	1.85009	2.19722	0.333333	1	0.196907	0.238924	0.262434	0.0690417	0.213385	0	2.89037	0.232283	0	F	0	0	0	0	0	0	0.361572	0.25979	0.155012	-2.6261	-0.609805	0.241745	-0.410162	-0.734702	-0.257152	-0.131449	-0.120033	-1.33103	3.04452
408	2014	1.61635	4.56453e+08	0.637762	0	0	0	0	0	2.4986	8.58683	8.16764	0.208184	19.9872	0.69855	-0.107281	-0.510632	2.07944	0.375	0	0.196907	0.232838	0.254644	0.0665721	0.182477	0	2.94444	0.214732	0	F	0	0	0	0	0	0	0.373554	0.266257	0.113844	-2.66128	-0.616621	0.250798	-0.409443	-0.68098	-0.211833	-0.157275	-0.00826204	-1.33647	3.13549
408	2015	5.16054	4.63903e+08	0.244402	0	0	0	0	1	3.752	9.60576	9.36863	0.157629	19.9872	0.833984	-0.131652	1.11674	2.07944	0.375	0	0.196907	0.22	0.238193	0.0338929	0.117279	0	2.99573	0.21096	0	F	0	0	0	0	1	0	0.573516	0.297852	0.218961	-1.88798	0.696345	-0.962592	-0.804343	0.121787	-0.003453	0.177644	-0.0653109	-0.917687	3.21888
408	2017	1.9484	7.74462e+09	0.309242	0	0.693147	0	0	1	3.01422	8.33923	8.82585	0.799247	22.7703	0.156207	0.161128	0.219101	2.19722	0.333333	0	0.430786	0.778397	0.815577	0.450836	0.806923	0	3.09104	0.140258	0	C2	0.125	0	0	0	1	0.30103	0.455814	0.25858	0.171455	-1.81357	0.96091	-0.784322	0.325063	-0.0303522	0.110444	0.117991	-0.0469465	-0.72778	3.43399
408	2018	1.11711	9.38546e+09	0.41248	0	0.693147	0	0	0	3.51433	7.85105	8.77261	0.691572	22.9624	0.207796	0.09926	-0.155242	2.19722	0.333333	0	0.430786	0.779875	0.833741	0.450836	0.810354	0	3.13549	0.281497	0	C2	0.125	0	0	0	0	0.30103	0.535599	0.243443	0.166794	-2.09459	-0.713943	0.338418	0.456052	-0.0785387	0.02637	0.0783479	-0.157579	-0.920841	3.13549
408	2019	2.37845	9.64356e+09	1.09915	0	1.09861	0	0	1	3.69187	7.79143	9.68775	0.645888	22.9896	0.180113	0.033237	-0.246966	2.19722	0.333333	0	0.430786	0.780136	0.826243	0.450836	0.81096	0	3.17805	0.175023	0	C2	0.25	0	0	0	1	0.477121	0.563923	0.241594	0.246892	-1.40875	0.878895	-0.748866	0.808143	0.338772	0.22024	0.30419	-0.244859	-0.460479	2.30259
408	2021	5.67926	1.06245e+10	0.460128	0	0	1	0	0	3.9807	8.26999	10.362	0.684767	23.0864	0.110191	0.147894	0.903136	2.19722	0.333333	0	0.407875	0.766338	0.795571	0.449357	0.878855	0	3.2581	0.279189	0	C2	0	0	1	0	0	0	0.610001	0.256433	0.305905	-1.62276	0.0842062	1.89346	-1.20486	-0.0380425	-0.00280464	0.462778	-0.399588	-0.604965	7.70391
408	2022	1.05463	1.35365e+10	0.00336177	0	0	1	0	0	4.00075	7.965	9.95689	0.609964	23.3287	0.104367	0.209458	1.26189	2.19722	0.333333	0	0.256364	0.670566	0.721021	0.670151	1.61568	0	3.29584	0.596809	0	C2	0	0.0168653	1	0	0	0	0.613201	0.246976	0.270448	-1.64619	0.0927661	1.91122	-1.19654	0.00846312	0.0116548	0.353533	-0.329657	-0.609352	2.19722
409	2013	1.80263	1.77691e+09	0.00819058	0	1.09861	0	0	1	2.2832	8.7541	9.05392		21.2981	0.383685	0.085583	0.367785	2.19722	0.333333	0	0.239175	0.58157	0.724425	0.629882	1.43157	1	3.04452	0.286151	0	B	0.25	0	0	0	1	0.477121	0.339189	0.271444	0.191416	-1.71245	1.14344	-0.698122	1.00228	-0.31958	0.0554239	0.144581	-0.0825894	-0.614557	3.73767
409	2014	1.47503	3.31194e+09	0.340873	0	0.693147	0	0	1	2.5908	8.70811	8.52417		21.9208	0.617375	-0.011588	-0.223428	2.19722	0.333333	0	0.239175	0.492949	0.564139	0.392188	1.06104	1	3.09104	0.303582	0	B	0.125	0	0	0	1	0.30103	0.388263	0.270018	0.14505	-1.91528	1.04172	-0.766698	0.385691	-0.224735	0.0683223	0.0632817	0.0297742	-0.776824	3.91202
409	2015	6.52572	5.67648e+09	0.561866	0	0.693147	0	0	0	3.9216	9.65534	9.33486		22.4596	0.727898	0.02745	1.85009	2.19722	0.333333	0	0.158753	0.35742	0.422442	0.647082	1.25142	1	3.13549	0.253259	0	B	0.125	0	0	0	0	0.30103	0.600573	0.299389	0.216005	-1.87572	-0.828512	0.292155	0.374491	0.0362954	-0.0187339	0.23619	-0.152198	-0.837217	3.80666
409	2016	6.53315	6.19826e+09	1.22586	1.38629	0.693147	0	0	1	3.34577	9.11042	9.69227		22.5475	0.78185	-0.032305	-0.000987	2.19722	0.333333	0	0.177423	0.355323	0.421269	0.580147	1.00269	1	3.17805	0.253425	0	S	0.125	0.153988	0	0	1	0.30103	0.813675	0.282492	0.247288	-0.935097	0.501713	-0.849552	-0.0141044	1.03796	0.0238195	-0.140422	-0.0859921	-0.357478	4.55388
409	2017	2.23942	5.97333e+09	1.35251	0	0.693147	0	0	0	3.19918	8.83393	9.14953		22.5106	0.818473	-0.044571	-0.354984	2.19722	0.333333	0	0.165153	0.345056	0.435124	0.641766	1.08931	1	3.21888	0.28631	0	S	0.125	0	0	0	0	0.30103	0.485321	0.273919	0.199784	-2.06768	-0.677069	0.327336	0.480321	-0.272933	-0.0777545	0.116986	-0.180292	-0.928174	4.49981
409	2021	2.35614	1.19934e+09	1.02553	4.25535	1.60944	1	0.86	1	4.23328	15.5269	11.5691		20.905	0.499622	0.031782	-0.482465	2.19722	0.333333	0	0.167061	0.347361	0.395563	0.649688	1.07925	1	3.3673	0.227234	0	I	0.5	0.472678	1	0.246238	1	0.69897	0.955264	0.937251	0.873963	3.2029	0.759137	0.548256	0.0866212	0.213172	-0.125322	0.23729	-0.120346	1.57813	8.9995
409	2022	3.79314	2.47851e+09	0.509354	5.13082	1.60944	1	0.86	1	4.25333	15.0065	11.5903		21.6309	0.339656	0.033253	1.14692	2.3979	0.363636	0	0.359278	0.465224	0.51145	0.148577	0.294886	1	3.4012	0.214573	0	I	0.4	0.913268	1	0.246238	1	0.69897	0.958464	0.921115	0.875822	4.10061	0.739237	0.65101	0.0403832	0.449956	-0.954998	-1.4578	-0.0271149	1.86218	2.89037
410	2011	1.05236	1.23553e+10	0.210512	0	0.693147	0	0	0	0.3533	9.30789	8.44827	0.4284	23.2374	0.868213	0.00964	0.194342	2.19722	0.333333	0	0.423351	0.467936	0.490556	0.0294095	0.105315	1	2.94444	0.511992	0	C3	0.125	0	0	0	0	0.30103	0.031301	0.288616	0.138407	-2.66978	-0.134213	0.42805	0.86861	-1.59272	-0.4191	-0.210211	-0.064324	-1.23859	5.33754
410	2012	0.59851	1.31224e+10	0.17698	1.09861	1.09861	0	0	0	1.2091	9.11625	7.82883	0.6438	23.2976	0.875378	0.002656	-0.189782	2.3979	0.363636	0	0.423476	0.472086	0.49084	0.0364189	0.114788	1	2.99573	0.490449	0	C3	0.2	0.122032	0	0	0	0.477121	0.472799	0.282673	0.0841904	-1.7867	-0.587747	0.466709	1.09983	-0.112581	-0.138859	-0.397091	0.14503	-0.721789	5.72031
410	2013	0.666908	1.63726e+10	0.13818	1.94591	1.09861	0	0.86	0	2.3133	13.0213	8.25479	0.696483	23.5189	0.833668	0.002329	-0.052372	2.19722	0.333333	0	0.330803	0.57881	0.6164	0.434405	0.749712	1	3.04452	0.457345	0	C3	0.25	0.216149	0	0.246238	0	0.477121	0.648958	0.859559	0.583879	0.705834	-1.44106	-0.0416481	0.465058	-1.02686	0.00901974	0.200039	0.138781	0.102922	5.50533
410	2014	3.7178	2.01461e+10	0.178647	2.48491	0.693147	0	0.86	0	2.7253	16.8892	9.69073	0.5227	23.7263	0.863882	0.001209	0.05907	2.19722	0.333333	0	0.300901	0.317224	0.331337	0.0173663	0.0542471	1	3.09104	0.295198	0	C3	0.125	0.27602	0	0.246238	0	0.30103	0.714687	0.979493	0.70956	1.04688	-1.66447	-0.194997	-0.251792	-1.05929	-0.36237	0.220587	0.11033	0.106071	5.51343
410	2015	10.0216	2.22896e+10	0.37376	3.4012	1.09861	0	0.86	1	4.2006	17.5505	13.0091	0.5234	23.8274	0.889553	-0.030157	-0.183116	2.19722	0.333333	0	0.301197	0.321249	0.333731	0.0220811	0.0665744	1	3.13549	0.296011	0	C3	0.25	0.3778	0	0.246238	1	0.477121	0.950051	1	1	2.51199	-0.383427	-1.37407	-0.148466	-0.121887	-0.416773	0.425412	-0.371402	0.856345	5.54518
410	2016	3.25293	2.47984e+10	0.28299	3.17805	1.09861	1	0.86	1	3.30215	17.2205	12.4701	0.5247	23.934	0.889553	-0.061053	-0.021947	2.19722	0.333333	0	0.301346	0.324513	0.337684	0.0286138	0.0768784	1	3.17805	0.28612	0	C3	0.25	0.353014	1	0.246238	1	0.477121	0.806715	0.989766	0.952828	2.71525	0.82553	0.412495	-0.557923	-0.47475	-0.246692	0.662871	-0.255328	1.23468	5.9162
410	2018	1.80595	2.03924e+10	0.754899	3.3322	0	0	0.86	1	3.75012	16.6971	12.3916	0.5233	23.7384	0.889553	-0.041341	0.197089	1.94591	0.428571	0	0.301346	0.315053	0.325849	0.0152442	0.0454859	1	3.2581	0.288793	0	C3	0	0.370137	0	0.246238	1	0	0.878183	0.973537	0.945957	1.77595	-0.425005	-1.53904	-1.66533	-0.496297	-0.593053	0.150483	-0.310268	0.297817	6.16752
411	2011	2.90336	3.67905e+09	0.208247	0	0	0	0	1	0.2122	8.65495	8.95905	0.5664	22.0259	0.750787	0.124928	0.284428	2.19722	0.333333	0	0.213545	0.497916	0.594173	0.54407	1.33167	1	2.94444	0.587074	0	F	0	0	0	0	1	0	0.00879043	0.268369	0.183113	-2.64259	1.38351	-0.835107	-0.321754	-1.50175	-0.424244	-0.246906	-0.113202	-1.30774	3.93183
411	2012	0.942283	4.11021e+09	0.255706	0	0	0	0	0	1.0707	8.09198	7.374	0.565429	22.1367	0.745088	0.036896	0.242026	2.19722	0.333333	0	0.213545	0.497916	0.620294	0.54407	1.33167	1	2.99573	0.619075	0	F	0	0	0	0	0	0	0.145752	0.250913	0.0443812	-3.04738	-0.324114	0.321226	-0.197707	-1.30092	-0.32356	-0.387741	0.0952351	-1.51633	4.17439
411	2013	0.734372	4.79761e+09	0.113269	0	0	0	0	1	2.2212	8.00975	7.1025	0.4943	22.2914	0.740446	0.037894	0.168022	2.19722	0.333333	0	0.213545	0.494331	0.643871	0.54407	1.31488	1	3.04452	0.637892	0	F	0	0	0	0	1	0	0.329298	0.248363	0.0206179	-2.51896	1.05608	-0.836149	-0.53279	-0.44208	0.0307774	-0.2335	0.271157	-1.17154	4.77068
411	2014	0.986206	5.21112e+09	0.176376	0	0	0	0	1	2.3071	8.1135	6.88959	0.494547	22.3741	0.737726	0.025649	0.137801	2.19722	0.333333	0	0.213545	0.494331	0.616246	0.54407	1.31488	1	3.09104	0.734962	0	F	0	0	0	0	1	0	0.343002	0.25158	0.00198314	-2.52475	1.04312	-0.833704	-0.539352	-0.393526	0.0581174	-0.239664	0.323405	-1.16855	3.66356
411	2015	2.94966	6.12497e+09	0.288571	0.693147	1.09861	0	0	1	3.7377	8.58762	7.87169	0.716311	22.5356	0.752556	0.027153	0.098952	2.19722	0.333333	0	0.215432	0.496218	0.615683	0.539287	1.30336	1	3.13549	0.709126	0	F	0.25	0.0769938	0	0	1	0.477121	0.876201	0.266282	0.0879416	-1.0719	0.535595	-0.746649	0.5838	1.37059	0.475617	0.0768756	0.243134	-0.259699	3.3673
411	2016	1.884	6.98714e+09	0.0563087	0.693147	1.09861	0	0	0	3.08656	8.22577	9.05111	0.716633	22.6673	0.757153	0.029267	0.115792	2.19722	0.333333	0	0.215432	0.496218	0.620741	0.539287	1.30336	1	3.17805	0.71248	0	F	0.25	0.0769938	0	0	0	0.477121	0.772322	0.255062	0.19117	-1.41291	-0.951828	0.374313	0.833191	0.713151	0.123048	0.0351484	-0.137872	-0.52821	3.43399
411	2017	0.610164	9.08339e+09	0.0696388	3.52636	1.09861	0	0.86	1	3.22662	15.116	10.694	0.78174	22.9297	0.790254	0.023826	0.095612	2.07944	0.375	0	0.2988	0.609734	0.691716	0.720981	1.04061	1	3.21888	0.692275	0	F	0.285714	0.391703	0	0.246238	1	0.477121	0.794666	0.924513	0.797374	1.97448	-0.115893	-1.25147	0.0560419	-0.39116	-0.304822	-0.0191149	-0.0618358	0.65662	2.94444
411	2018	1.17439	8.99251e+09	0.103667	2.63906	1.09861	0	0.86	1	4.2107	15.1262	8.35114	0.735661	22.9197	0.768319	0.024769	0.08382	2.19722	0.333333	0	0.2988	0.612481	0.69423	0.720981	1.0498	1	3.2581	0.693731	0	F	0.25	0.293143	0	0.246238	1	0.477121	0.951663	0.924828	0.592312	1.66811	-0.244479	-1.23652	-0.00225188	0.144056	0.222906	0.249929	0.413919	0.614898	3.13549
411	2019	0.974357	1.07695e+10	0.0730247	2.63906	0.693147	0	0.86	0	4.39156	14.9329	7.65586	0.84253	23.1	0.72408	0.034174	0.200505	2.19722	0.333333	0	0.249	0.671645	0.700874	0.803213	1.69737	1	3.29584	0.621353	0	F	0.125	0.293143	0	0.246238	0	0.30103	0.980515	0.918834	0.531458	1.0664	-1.90579	-0.163734	-0.405188	-0.108522	0.0660853	0.069524	0.447307	0.195605	3.13549
411	2021	1.99778	1.22453e+10	0.0622733	4.19651	1.60944	1	0.86	1	4.3461	15.4858	11.5196	0.826374	23.2284	0.712904	0.03372	0.068888	2.07944	0.375	0	0.242725	0.637995	0.655302	0.803213	1.62847	1	3.3673	0.584527	0	F	0.571429	0.466142	1	0.246238	1	0.69897	0.973263	0.935976	0.869635	3.20284	0.739966	0.545221	0.0740874	0.266845	-0.0918692	0.26757	-0.112313	1.58329	7.81964
411	2022	3.15693	1.31638e+10	0.139844	3.9581	1.38629	1	0.86	1	4.36616	15.6349	11.5331	0.976105	23.3007	0.705025	0.036406	0.14546	2.07944	0.375	0	0.240345	0.630684	0.642537	0.803213	1.62408	1	3.4012	0.659669	0	F	0.428571	0.708382	1	0.246238	1	0.60206	0.976463	0.9406	0.870817	3.60936	0.690134	0.555837	-0.280658	0.346265	-0.601629	-0.682077	-0.0342352	1.64935	2.70805
413	2011	1.01617	3.74112e+08	0.359396	0.693147	0.693147	0	0	0	0.5715	7.85066	7.90249	0.5701	19.9872	0.305501	0.032405	0.332753	1.94591	0.428571	0	0.289257	0.40616	0.446561	0.159	0.404149	0	2.99573	0.533951	0	C3	0.166667	0.0769938	0	0	0	0.30103	0.371079	0.24343	0.0906369	-2.23596	-0.505358	0.41143	0.60575	-0.483345	-0.186396	-0.394099	0.0235709	-1.0059	2.30259
413	2012	0.501869	2.06171e+09	0.348282	0	0.693147	0	0	1	1.339	7.82955	7.1293	0.3008	21.4468	0.755861	0.197903	1.85009	1.94591	0.428571	0	0.289257	0.430237	0.475492	0.159	0.487387	0	3.04452	0.557005	0	C3	0.166667	0	0	0	1	0.30103	0.188556	0.242776	0.0229634	-2.35767	1.31978	-0.680608	0.592711	-0.720656	0.0441113	-0.21673	0.237019	-0.963621	3.09104
413	2013	1.13265	9.03298e+09	0.166156	0.693147	1.38629	0	0	1	2.4235	7.99616	8.06401	0.523	22.9241	0.349694	0.073827	0.196378	1.94591	0.428571	0	0.143999	0.52712	0.707179	0.952381	2.66058	0	3.09104	0.870829	0	C3	0.5	0.0769938	0	0	1	0.60206	0.666539	0.247942	0.104774	-1.18197	0.82648	-0.653615	1.17463	0.812419	0.350584	-0.0142841	0.139631	-0.271409	3.55535
413	2014	1.68239	1.24682e+10	0.20856	0.693147	1.38629	0	0	0	2.4986	9.77369	9.78634	0.4822	23.2464	0.480613	0.084569	1.30003	1.94591	0.428571	0	0.146537	0.400846	0.416242	0.852079	1.73546	0	3.13549	0.35527	0	C3	0.5	0.0769938	0	0	0	0.60206	0.67852	0.303059	0.255521	-1.2329	-0.839774	0.408707	1.29855	0.41224	-0.0114134	0.144566	-0.204425	-0.419884	4.46591
413	2015	5.64952	2.87986e+10	0.35347	0.693147	1.38629	0	0	0	3.752	10.7631	10.8109	0.5242	24.0836	0.49437	0.058897	1.16955	1.94591	0.428571	0	0.216416	0.428871	0.51218	0.400465	0.981697	0	3.17805	0.259715	0	C3	0.5	0.0769938	0	0	0	0.60206	0.878483	0.333737	0.345199	-0.831188	-1.11164	0.332005	1.10005	0.924756	0.0421422	0.396501	-0.328215	-0.243962	4.31749
413	2016	5.07085	4.68263e+10	0.298964	1.94591	1.38629	0	0.86	1	3.2146	14.6139	10.9918	0.4243	24.5697	0.507345	0.034659	0.484089	1.94591	0.428571	0	0.113153	0.292883	0.405202	0.594636	1.58838	0	3.21888	0.353202	0	C3	0.5	0.216149	0	0.246238	1	0.60206	0.792748	0.908941	0.823433	1.76231	-0.0638662	-1.2408	0.491183	-0.428154	0.0732394	0.701255	-0.206439	0.668884	4.90527
413	2017	2.80874	6.76833e+10	0.366144	2.77259	1.09861	0	0.86	0	3.13865	17.5505	10.8967	0.4466	24.9381	0.526364	0.03287	1.51204	1.79176	0.5	0	0.158977	0.309885	0.370674	0.36487	0.949244	0	3.2581	0.282997	0	C3	0.4	0.307975	0	0.246238	0	0.477121	0.780632	1	0.815113	1.55951	-1.72336	-0.166313	0.24462	-0.849455	-0.414689	0.334349	-0.0788619	0.393909	4.66344
413	2018	1.20174	7.25761e+10	1.29998	3.73767	1.09861	1	0.86	1	3.7155	17.0487	13.0091	0.4093	25.0079	0.539472	0.032139	0.627314	1.94591	0.428571	1	0.15969	0.295032	0.346875	0.36324	0.84753	0	3.29584	0.319699	0	C3	0.333333	0.415175	1	0.246238	1	0.477121	0.87266	0.984439	1	2.98095	0.73535	0.400384	-0.631463	-0.272266	-0.351581	0.507848	-0.350587	1.33376	3.98898
413	2019	2.61153	6.77605e+10	1.39236	3.2581	0.693147	0	0.86	1	3.87383	17.366	13.0091	0.4163	24.9392	0.534897	-0.022205	-0.378671	1.94591	0.428571	0	0.15969	0.283739	0.310062	0.36324	0.776811	0	3.3322	0.252105	0	C3	0.166667	0.361905	0	0.246238	1	0.30103	0.897919	0.994278	1	2.21637	-0.374793	-1.44085	-0.692691	-0.357267	-0.502314	0.382618	-0.394883	0.634462	4.12713
413	2021	1.31369	6.24856e+10	0.209831	2.49176	1.09861	0	0.86	1	4.06843	17.0597	10.554	0.4461	24.8582	0.586016	-0.04496	-0.201001	1.94591	0.428571	0	0.15969	0.267416	0.281293	0.287002	0.674595	0	3.4012	0.191523	0	C3	0.333333	0.276781	0	0.246238	1	0.477121	0.928965	0.984781	0.785117	1.95648	-0.29268	-1.31794	-0.0532436	-0.0952682	-0.0127327	0.563848	0.0724145	0.688042	8.2953
413	2022	0.94196	5.85952e+10	0.212067	2.49176	1.09861	0	0.86	0	4.08849	16.7533	10.1265	0.4334	24.7939	0.596684	-0.029653	0.046282	1.94591	0.428571	1	0.162454	0.242079	0.25235	0.275028	0.490139	0	3.43399	0.207462	0	C3	0.333333	0.452199	0	0.246238	0	0.477121	0.932165	0.97528	0.747702	1.90988	-1.88104	-0.132623	0.130389	-0.270469	-0.471599	-0.21817	0.0922827	0.549916	2.99573
415	2011	1.52307	1.86155e+10	0.658627	0	0.693147	0	0	0	0.3892	8.56982	8.48591	0.693417	23.6473	0.541802	0.024316	1.85009	2.19722	0.333333	0	0.449021	0.672744	0.723503	0.271592	0.498246	0	2.94444	0.147274	0	L	0.125	0	0	0	0	0.30103	0.0370283	0.26573	0.141701	-2.68836	-0.131211	0.433272	0.868468	-1.55777	-0.396322	-0.231165	-0.117634	-1.24297	3.55535
415	2012	2.12498	3.00026e+10	0.9209	0	0.693147	0	0	0	1.4876	8.71661	8.29155	0.631027	24.1246	0.680917	0.022047	1.33177	2.3979	0.333333	0	0.449021	0.672744	0.701276	0.271592	0.498246	0	2.99573	0.176176	0	L	0.1	0	0	0	0	0.30103	0.212263	0.270281	0.124689	-2.4997	-0.335299	0.404347	0.728137	-1.03363	-0.233458	-0.133156	-0.0456747	-1.13462	3.21888
415	2013	2.7908	57125361000	0.240146	0.693147	0.693147	0	0	0	2.7648	8.97336	9.16858	0.837595	24.7685	0.853207	0.025405	1.55895	2.19722	0.333333	0	0.449021	0.672744	0.701989	0.271592	0.498246	0	3.04452	0.118244	1	L	0.125	0.0769938	0	0	0	0.30103	0.720989	0.278242	0.201452	-1.62242	-0.960875	0.298288	0.276578	0.456724	-0.0292758	-0.0223075	-0.122388	-0.723456	3.80666
415	2014	2.02869	67720684000	0.0541177	0	0.693147	0	0	0	2.5691	9.23777	9.29771	0.632125	24.9387	0.81397	0.018882	0.074565	2.19722	0.333333	0	0.4432	0.693093	0.755121	0.196835	0.563838	0	3.09104	0.651527	1	L	0.125	0	0	0	0	0.30103	0.384801	0.286441	0.212754	-2.15159	-0.567785	0.338009	0.556206	-0.588636	-0.188367	0.0823773	-0.198549	-0.982924	3.98898
415	2015	2.10663	131900896000	0.17082	0	1.09861	0	0	1	4.194	10.1244	10.1228	0.544053	25.6053	0.753311	0.017916	0.409674	2.19722	0.333333	0	0.446422	0.6228	0.659019	0.195416	0.395093	0	3.13549	0.628394	1	L	0.25	0	0	0	1	0.477121	0.644031	0.313933	0.284972	-1.1662	0.741725	-0.799638	0.713437	0.490553	0.184042	0.480286	-0.178112	-0.364679	4.27667
415	2016	1.37963	216632100000	0.0971808	0	0.693147	0	0	1	3.03306	8.98639	9.8533	0.570745	26.0627	0.825802	0.016304	1.51139	2.19722	0.333333	1	0.345562	0.566102	0.759898	0.246676	0.638207	0	3.17805	0.593429	1	L	0.125	0	0	0	1	0.30103	0.45882	0.278646	0.261382	-1.65757	0.925677	-0.820604	0.291191	-0.0911941	0.00483646	0.234212	-0.218193	-0.683133	3.71357
415	2017	0.655189	300394363000	0.134599	0	0.693147	0	0	0	3.13562	8.55012	9.55613	0.571008	26.0627	0.882109	0.012209	0.481368	2.19722	0.333333	1	0.349069	0.569609	0.762812	0.2442	0.631795	0	3.21888	0.607394	1	L	0.125	0	0	0	0	0.30103	0.475181	0.265119	0.235372	-2.04122	-0.669951	0.320503	0.480299	-0.315937	-0.113778	0.135544	-0.283374	-0.924643	2.99573
415	2018	0.7046	285818636000	0.0967613	0	0.693147	0	0	1	3.5737	8.21102	9.19655	0.553383	26.0627	0.807246	0.00909	0.149059	2.19722	0.333333	0	0.34537	0.56591	0.758687	0.246816	0.638562	0	3.2581	0.635537	1	L	0.125	0	0	0	1	0.30103	0.545071	0.254604	0.203899	-1.66803	0.849607	-0.8104	0.242978	0.21821	0.158242	0.201377	-0.120031	-0.659374	2.89037
415	2019	0.813491	265537353000	0.127613	0	0.693147	0	0	0	3.66301	8.58901	9.08432	0.518609	26.0627	0.794467	0.012054	-0.060255	2.19722	0.333333	0	0.303149	0.52369	0.715606	0.281191	0.7275	0	3.29584	0.554597	1	L	0.125	0	0	0	0	0.30103	0.559318	0.266325	0.194077	-1.9984	-0.759227	0.317706	0.422932	-0.0441728	-0.00165555	0.148278	-0.172632	-0.885733	3.04452
415	2021	0.794329	248231069000	0.100503	1.39315	1.09861	0	0	0	3.79993	8.72766	9.14921	0.646395	26.0627	0.839347	-0.00453	-0.022872	2.19722	0.333333	0	0.28016	0.5007	0.692616	0.304266	0.787193	0	3.3673	0.521749	1	L	0.25	0.154749	0	0	0	0.477121	0.88613	0.270624	0.199756	-1.08531	-1.09917	0.362509	0.724914	1.069	0.0483888	-0.1626	-0.0890688	-0.394356	7.59589
415	2022	0.653946	263644323000	0.0573648	0	0	0	0	0	3.81999	8.48566	8.84578	0.492398	26.0627	0.835867	-0.009262	0.191529	2.19722	0.333333	0	0.28016	0.5007	0.672331	0.304266	0.787193	0	3.4012	0.561799	1	L	0	0.0168653	0	0	0	0	0.584362	0.26312	0.173198	-2.29867	-0.878962	0.19659	-0.601528	-0.0811171	-0.119868	-0.0342906	-0.122496	-1.16797	1.60944
416	2011	0.717234	8.97457e+08	0.00847302	0	0	0	0	0	0.3901	8.36269	8.3724	0.2264	20.6151	0.121643	0.055547	-0.030628	2.19722	0.333333	0	0.225583	0.279257	0.300483	0.139803	0.237935	0	2.94444	0.25755	0	F	0	0	0	0	0	0	0.0371719	0.259307	0.131766	-3.04177	-0.222001	0.31054	-0.136147	-1.68011	-0.511434	-0.357976	-0.108013	-1.5494	1.38629
416	2012	0.599749	9.61648e+08	0.0107693	0	0	0	0	1	1.1768	8.14544	7.83637	0.2259	20.6842	0.118874	0.081271	-0.292239	2.19722	0.333333	0	0.225583	0.279384	0.299687	0.139803	0.238498	0	2.99573	0.257213	0	F	0	0	0	0	1	0	0.162679	0.252571	0.0848499	-2.61974	1.23421	-0.827028	-0.415607	-0.975806	-0.179869	-0.268245	0.106591	-1.25264	1.94591
416	2013	1.4761	9.35331e+08	0.00995998	0	0	0	0	1	2.2832	8.41484	8.4602	0.3108	20.6564	0.119955	0.022239	-0.00717	2.19722	0.333333	0	0.225583	0.281859	0.302723	0.139803	0.249469	0	3.04452	0.274916	0	F	0	0	0	0	1	0	0.339189	0.260924	0.139451	-2.32412	1.009	-0.880713	-0.579042	-0.49282	-0.0908049	-0.0931916	0.0174116	-1.11442	2.30259
416	2014	0.950887	9.35486e+08	0.355213	0	0	0	0	1	2.5908	9.11207	8.17273	0.226344	20.6566	0.0594846	0.101197	-0.108274	2.19722	0.333333	0	0.225583	0.270922	0.289821	0.126202	0.200986	0	3.09104	0.270044	0	F	0	0	0	0	1	0	0.388263	0.282544	0.11429	-2.27328	0.947544	-0.888732	-0.617251	-0.351902	-0.0436714	-0.0614084	0.126833	-1.08361	5.826
417	2011	0.745394	6.17161e+09	0.0770569	0	0	0	0	1	0.3466	8.73579	7.43721		22.5432	0.565579	0.109805	0.210966	2.3979	0.363636	1	0.221313	0.43725	0.511859	0.658588	0.975709	1	2.94444	0.72082	0	F	0	0	0	0	1	0	0.0302321	0.270876	0.0499132	-2.80094	1.39035	-0.796623	-0.300706	-1.36312	-0.275428	-0.363686	0.208957	-1.34402	4.76217
417	2012	0.90903	6.66444e+09	0.0126033	0	0	0	0	0	1.2231	8.80836	7.87207		22.6201	0.539711	0.071546	0.064787	2.30259	0.4	1	0.221313	0.41907	0.487149	0.658588	0.893562	1	2.99573	0.603189	0	F	0	0	0	0	0	0	0.170065	0.273126	0.087975	-2.92847	-0.373857	0.295313	-0.235967	-1.2737	-0.366716	-0.301939	0.040415	-1.47485	4.15888
417	2013	1.62218	7.51771e+09	0.0112694	0	0	0	0	1	2.2445	9.18267	8.73777		22.7405	0.540901	0.066883	0.088354	2.3979	0.363636	0	0.221313	0.414655	0.474858	0.434953	0.873613	1	3.04452	0.50219	0	F	0	0	0	0	1	0	0.333015	0.284733	0.163745	-2.26614	0.999216	-0.895123	-0.586897	-0.545927	-0.142317	-0.0438011	0.00742523	-1.09936	4.14313
417	2014	1.49101	7.94972e+09	0.0106395	0.693147	0	0	0	1	2.7222	9.10728	8.70001		22.7964	0.532677	0.057688	0.006273	2.3979	0.363636	0	0.221381	0.435653	0.483141	0.658371	0.967888	1	3.09104	0.52274	0	F	0	0.0769938	0	0	1	0	0.714193	0.282395	0.16044	-1.66504	0.548478	-0.947804	-0.907338	0.622727	0.0419257	-0.105251	0.082372	-0.805415	4.11087
417	2015	4.14499	8.29493e+09	0.0607791	1.09861	0	0	0	0	3.8123	9.69248	9.34356		22.8389	0.530825	0.04094	-0.020798	2.3979	0.363636	0	0.221381	0.472331	0.543195	0.658371	1.13357	1	3.13549	0.52542	0	F	0	0.122032	0	0	0	0	0.888103	0.300541	0.216767	-1.6127	-1.27009	0.13675	-0.884692	0.810386	-0.139496	-0.156284	-0.0794607	-0.871347	3.80666
417	2016	1.52279	9.22556e+09	0.00795959	1.38629	0	0	0	0	3.38538	8.98239	9.22641		22.9452	0.551745	0.04132	-0.002963	2.30259	0.4	0	0.380044	0.503627	0.562129	0.125019	0.325181	1	3.17805	0.540767	0	F	0	0.153988	0	0	0	0	0.819994	0.278523	0.206513	-1.67001	-1.17889	0.167165	-0.823673	0.649646	-0.228591	-0.357666	-0.099157	-0.907319	2.94444
417	2017	0.910876	1.00963e+10	0.0245413	1.94591	0	1	0.86	0	3.24476	12.619	8.57263		23.0354	0.572341	0.030631	0.067182	2.3979	0.363636	0	0.380044	0.519076	0.593937	0.125019	0.365831	1	3.21888	0.583819	0	F	0	0.216149	1	0.246238	0	0	0.797559	0.847086	0.611698	0.881886	-0.746915	1.46895	-1.80814	-0.758563	0.101199	0.424706	0.116985	0.238007	3.55535
417	2018	0.436786	1.05117e+10	0.0107136	2.30259	0	1	0.86	0	3.93785	15.6269	8.31557		23.0758	0.575794	0.030453	0.028107	2.3979	0.363636	0	0.380044	0.540241	0.601513	0.125019	0.421522	1	3.2581	0.57064	0	F	0	0.255768	1	0.246238	0	0	0.908133	0.940353	0.589199	1.18478	-0.916568	1.43429	-1.91935	-0.48043	0.0561099	0.433683	0.384605	0.364624	3.46574
417	2019	0.827608	1.08204e+10	0.00131061	1.94591	0	1	0.86	0	4.0611	12.3608	8.32239		23.1047	0.562743	0.023169	0.021215	2.3979	0.363636	0	0.380044	0.517189	0.568954	0.125019	0.360866	1	3.29584	0.540194	0	F	0	0.216149	1	0.246238	0	0	0.927795	0.839078	0.589796	0.994197	-0.891027	1.45414	-1.90695	-0.353723	0.241999	0.474435	0.169281	0.310337	1.94591
417	2021	0.726136	1.28932e+10	0.000881708	2.30944	1.09861	1	0.86	0	4.23617	15.5464	8.42068		23.28	0.609406	0.020556	0.001272	2.19722	0.444444	0	0.380044	0.478042	0.495677	0.120071	0.25786	1	3.3673	0.475495	0	F	0.25	0.256529	1	0.246238	0	0.477121	0.955725	0.937857	0.598399	1.77709	-0.821502	1.6262	-0.361511	-0.129895	0.296304	0.639691	0.365569	0.873955	7.73936
417	2022	1.9846	1.30617e+10	0.000881708	3.00259	1.38629	1	0.86	1	4.25622	15.6111	11.1173		23.293	0.601921	0.017557	-0.005665	2.07944	0.5	0	0.380044	0.421857	0.442356	0.0415887	0.110021	1	3.4012	0.43231	0	F	0.428571	0.541445	1	0.246238	1	0.60206	0.958924	0.939863	0.834421	3.19093	0.728954	0.533795	-0.237507	0.234974	-0.259348	-0.0940457	-0.00129176	1.5147	2.48491
419	2011	0.793823	3.56947e+09	0.000881708	0	0	0	0	1	0.3902	8.35597	7.7643		21.9957	0.532363	0.063879	0.145013	2.07944	0.375	1	0.45113	0.51022	0.549534	0.0411049	0.130982	1	2.77259	0.53784	0	F	0	0	0	0	1	0	0.0371878	0.259099	0.0785417	-2.76798	1.38046	-0.803451	-0.312026	-1.34893	-0.287118	-0.345026	0.118483	-1.33335	2.89037
419	2012	0.898542	3.70739e+09	0.0134866	0	0	0	0	1	1.2356	8.30732	8.014		22.0336	0.530868	0.042702	0.038179	2.19722	0.333333	1	0.45113	0.498976	0.526383	0.0330199	0.106058	1	2.83321	0.497914	0	F	0	0	0	0	1	0	0.17206	0.25759	0.100397	-2.5803	1.21697	-0.835469	-0.429133	-0.96147	-0.19197	-0.240731	0.0812618	-1.23858	3.63759
419	2013	2.00317	3.81494e+09	0.0524254	0.693147	0	0	0	0	2.4425	8.6665	8.66371		22.0622	0.520257	0.038631	0.101738	2.19722	0.333333	1	0.45113	0.499373	0.526789	0.0339446	0.106938	1	2.89037	0.487815	0	F	0	0.0769938	0	0	0	0	0.66957	0.268728	0.157263	-2.08872	-0.981011	0.197403	-0.674735	0.204495	-0.151559	-0.219355	-0.0448415	-1.07755	2.99573
419	2014	1.32406	3.77962e+09	0.186589	0	0	0	0	0	2.4799	8.61089	8.09925		22.0529	0.487812	0.036305	0.00736	2.19722	0.333333	1	0.45113	0.49859	0.527771	0.0339446	0.105202	1	2.94444	0.495028	0	F	0	0	0	0	0	0	0.37057	0.267003	0.107859	-2.67222	-0.611961	0.253066	-0.405401	-0.686974	-0.209112	-0.164218	0.00698616	-1.34039	1.79176
419	2015	3.58713	3.84299e+09	0.0351236	1.09861	0	0	0	0	3.8424	9.2588	8.93577		22.0695	0.487041	0.029066	-0.030409	2.19722	0.333333	1	0.448823	0.489901	0.521744	0.0299423	0.0915238	1	2.99573	0.498474	0	F	0	0.122032	0	0	0	0	0.892905	0.287093	0.181075	-1.67472	-1.26063	0.151788	-0.874855	0.857036	-0.0873771	-0.205332	-0.0218065	-0.887437	2.07944
419	2016	2.07733	3.97759e+09	2.17833	0	0	0	0	1	3.18074	8.50773	9.34827		22.1039	0.475139	0.029771	-0.093825	2.19722	0.333333	1	0.443304	0.493924	0.532372	0.0383531	0.114188	1	3.04452	0.476621	0	F	0	0	0	0	1	0	0.482379	0.263804	0.217179	-2.04248	0.819764	-0.933886	-0.720547	-0.117047	-0.0482786	0.0775208	-0.141711	-0.991045	2.63906
419	2017	0.794912	4.15641e+09	0.0278213	0.693147	0	0	0	0	3.18964	8.1849	8.489		22.1479	0.470669	0.036268	0.03966	2.19722	0.333333	1	0.443304	0.496947	0.540439	0.039312	0.121007	1	3.09104	0.475372	0	F	0	0.0769938	0	0	0	0	0.788765	0.253794	0.141971	-1.98921	-1.11058	0.184746	-0.764723	0.578875	-0.0204046	-0.178333	-0.0235701	-1.01263	2.77259
419	2018	0.504929	4.9275e+09	0.0838315	1.09861	0	0	0	1	3.82193	7.98245	8.27894		22.3181	0.394411	0.037056	-0.040527	2.19722	0.333333	1	0.443304	0.492749	0.536339	0.0303151	0.111537	1	3.13549	0.47689	0	F	0	0.122032	0	0	1	0	0.889639	0.247517	0.123586	-1.46231	0.364928	-0.947517	-1.03724	1.21527	0.17477	-0.246566	0.13473	-0.691199	2.56495
419	2019	0.715536	5.10194e+09	0.0800954	1.09861	0	0	0	0	4.03463	7.86661	7.97247		22.3529	0.374371	0.039887	-0.082068	2.19722	0.333333	1	0.443304	0.489961	0.530468	0.0303151	0.105248	1	3.17805	0.478216	0	F	0	0.122032	0	0	0	0	0.923573	0.243925	0.0967618	-1.81338	-1.25576	0.187346	-0.864762	1.03431	0.0628358	-0.322988	0.0938264	-0.917633	1.94591
419	2021	0.559493	5.79474e+09	0.106539	2.77944	1.38629	0	0.86	0	4.12988	14.9892	7.67879		22.4802	0.424588	0.028885	0.005331	2.19722	0.333333	1	0.443304	0.491676	0.538188	0.0303151	0.109117	1	3.2581	0.469533	0	F	0.375	0.308737	0	0.246238	0	0.60206	0.938768	0.92058	0.533465	1.38581	-1.76272	-0.0255879	0.635485	-0.0929456	0.12786	0.0972877	0.446166	0.480431	6.89467
419	2022	3.35443	5.23147e+09	0.0729702	2.64591	1.38629	0	0.86	0	4.14993	15.5398	8.98331		22.378	0.359517	0.030019	-0.078472	2.19722	0.333333	1	0.443304	0.499019	0.542265	0.0401821	0.125681	1	3.29584	0.481507	0	F	0.375	0.479131	0	0.246238	0	0.60206	0.941967	0.937653	0.647643	1.92503	-1.81179	-0.0306357	0.576858	-0.0818006	-0.32597	-0.41522	0.261876	0.64462	1.94591
420	2011	2.68528	3.03594e+09	0.523898	0	0	0	0	0	0.2786	8.89224	8.48322		21.8338	0.801884	-0.097166	-0.007209	2.3979	0.363636	0	0.21255	0.250855	0.271808	0.097601	0.180216	1	2.94444	0.120463	0	C2	0	0	0	0	0	0	0.0193836	0.275727	0.141466	-3.02764	-0.211066	0.305445	-0.128344	-1.75265	-0.551519	-0.339423	-0.0999964	-1.55045	3.73767
420	2013	1.60696	3.99861e+09	0.190037	0	0	0	0	0	2.2497	8.49938	8.56121		22.1092	0.889553	-0.115604	-0.099772	2.3979	0.363636	0	0.21255	0.246955	0.27147	0.0569178	0.161868	1	3.04452	0.0784016	0	C2	0	0	0	0	0	0	0.333845	0.263546	0.148292	-2.6633	-0.57723	0.247942	-0.386264	-0.816065	-0.277678	-0.150928	-0.100158	-1.34996	3.2581
420	2014	2.63756	3.30859e+09	0.202075	0	0	0	0	1	2.5475	8.82288	8.18591		21.9198	0.692103	-0.000481	-0.256614	2.30259	0.4	0	0.112194	0.358763	0.584346	0.678012	2.1977	1	3.09104	0.106856	0	C2	0	0	0	0	1	0	0.381355	0.273576	0.115443	-2.29154	0.959526	-0.884918	-0.609733	-0.365192	-0.0424499	-0.0754741	0.105088	-1.09128	3.13549
420	2015	5.55621	2.65013e+09	0.469719	0	0	0	0	0	4.1347	9.36939	8.69985		21.6979	0.632747	0.000837	-0.000754	2.3979	0.363636	0	0.112194	0.358763	0.584346	0.678012	2.1977	1	3.13549	0.0728772	0	C2	0	0	0	0	0	0	0.63457	0.290523	0.160426	-2.25646	-0.946629	0.178684	-0.64393	0.0427174	-0.0570912	0.0819062	-0.0354403	-1.14033	3.29584
420	2016	3.47229	4.6207e+09	0.172108	0	0	0	0	0	3.2359	8.84691	9.356		22.2538	0.417175	0.006366	0.345763	2.3979	0.363636	0	0.145023	0.346994	0.535731	0.381461	1.39268	1	3.17805	0.118449	0	C2	0	0	0	0	0	0	0.491179	0.274322	0.217855	-2.36612	-0.784722	0.192219	-0.538916	-0.400594	-0.222195	0.0300552	-0.222223	-1.21738	4.33073
420	2017	1.55608	6.18013e+09	0.209517	0	0	0	0	1	3.10718	8.63519	8.62119		22.5446	0.550183	0.015818	0.576043	2.3979	0.363636	0	0.155938	0.346582	0.521795	0.354761	1.22256	1	3.21888	0.345212	0	C2	0	0	0	0	1	0	0.470643	0.267757	0.153542	-2.14044	0.847626	-0.912248	-0.693065	-0.118214	0.0014447	0.0113438	0.014938	-1.02143	4.36945
420	2018	0.561141	7.14026e+09	0.164951	0	0	0	0	1	3.78464	8.41016	8.48239		22.689	0.591152	0.021138	0.165882	2.3979	0.363636	0	0.161397	0.331598	0.489267	0.311323	1.05455	1	3.2581	0.266915	0	C2	0	0	0	0	1	0	0.578723	0.260779	0.141393	-2.03921	0.72668	-0.926398	-0.776759	0.214541	0.11259	0.0582385	0.0434426	-0.959229	4.52179
420	2019	0.834513	8.47843e+09	0.16885	0	0	0	0	1	3.7962	8.52684	8.43011		22.8608	0.643893	0.012799	0.050017	2.3979	0.363636	0	0.162484	0.481153	0.557995	0.993345	1.96123	1	3.29584	0.419553	0	C2	0	0	0	0	1	0	0.580567	0.264397	0.136817	-2.03872	0.723981	-0.926422	-0.777803	0.219504	0.115387	0.059213	0.0617957	-0.958321	4.04305
420	2021	2.52522	8.77253e+09	0.207475	0	0	0	0	1	3.95198	9.09963	9.35936		22.8949	0.662834	-0.015222	0.432225	2.3979	0.363636	0	0.146689	0.397873	0.445726	0.802246	1.71236	1	3.3673	0.497932	0	C2	0	0	0	0	1	0	0.605419	0.282158	0.21815	-1.87205	0.666245	-0.963279	-0.826564	0.23027	0.0391917	0.177684	-0.0910141	-0.903822	9.11921
420	2022	2.16617	1.05142e+10	0.118223	1.39315	1.09861	0	0	0	3.97203	8.99558	9.26037		23.076	0.588122	-0.008968	0.024995	2.3979	0.363636	0	0.129355	0.303333	0.352613	0.614855	1.34497	1	3.4012	0.374836	0	C2	0.2	0.260261	0	0.211061	0	0.477121	0.913586	0.734731	0.671892	0.978726	-1.68342	-0.0488737	0.274293	-0.0669482	0.00602151	0.184274	-0.267879	0.253523	5.61677
421	2011	1.06439	2.92354e+09	0.40636	0.693147	0	0	0	0	0.1571	8.34355	7.98956	0.6073	21.7961	0.621109	0.033369	-0.119153	2.19722	0.333333	0	0.300641	0.408557	0.430428	0.238442	0.358953	1	2.99573	0.414964	0	O	0	0.0769938	0	0	0	0	0.304967	0.258714	0.098258	-2.61443	-0.532572	0.28847	-0.354764	-0.830725	-0.395829	-0.518356	0.0271033	-1.33947	3.68888
421	2012	0.716687	2.59058e+09	0.575952	0	0	0	0	1	1.0994	8.2113	7.8755	0.3975	21.6751	0.54628	0.039964	0.145967	2.07944	0.375	0	0.300641	0.408514	0.431492	0.238442	0.35881	1	3.04452	0.429697	0	S	0	0	0	0	1	0	0.150331	0.254613	0.0882748	-2.62682	1.24695	-0.826475	-0.406948	-1.01609	-0.195749	-0.270052	0.101045	-1.25846	4.55388
421	2013	0.583341	2.41293e+09	0.197736	0	0	0	0	1	2.243	8.07195	7.79852	0.4	21.6041	0.47894	0.038788	-0.053212	2.07944	0.375	0	0.300641	0.408514	0.431855	0.238442	0.35881	1	3.09104	0.413766	0	S	0	0	0	0	1	0	0.332776	0.250292	0.0815374	-2.42686	1.0359	-0.857242	-0.554097	-0.468874	-0.0287468	-0.168051	0.131749	-1.14513	3.91202
421	2014	2.04304	2.30897e+09	0.608973	0	1.09861	0	0	0	2.4602	8.68405	8.60703	0.576525	21.5601	0.387614	0.071172	-0.056509	2.07944	0.375	1	0.300641	0.410824	0.436645	0.238442	0.366494	1	3.13549	0.422278	0	S	0.285714	0	0	0	0	0.477121	0.367427	0.269272	0.152302	-2.08561	-0.468138	0.441353	1.18272	-0.511472	-0.0504517	0.0540346	-0.0923545	-0.848804	3.78419
421	2015	3.56923	6.68276e+09	0.157779	0	1.09861	0	0	0	3.8284	9.13905	8.97424	0.593776	22.6228	0.474536	0.058419	1.53507	2.07944	0.375	1	0.495348	0.585216	0.625866	0.0949406	0.181424	1	3.17805	0.470402	0	D	0.285714	0	0	0	0	0.477121	0.585705	0.28338	0.184442	-1.76473	-0.739555	0.385257	0.990141	0.103069	0.0914605	0.239717	-0.111504	-0.689917	3.71357
421	2016	2.12601	7.04231e+09	0.0391414	1.38629	1.09861	0	0	1	3.228	8.32495	9.2886	0.790711	22.6752	0.491874	0.042117	-0.024196	2.07944	0.375	0	0.495348	0.587235	0.620265	0.0949406	0.1855	1	3.21888	0.485428	0	D	0.285714	0.153988	0	0	1	0.477121	0.794885	0.258137	0.211956	-0.844946	0.600077	-0.751798	0.607908	1.1026	0.142126	-0.153263	-0.0537871	-0.217559	3.61092
421	2017	0.820657	1.09201e+10	0.0682104	1.09861	1.09861	0	0	1	3.24693	7.61519	8.47887	0.788615	23.1139	0.686656	0.027755	-0.071596	2.19722	0.333333	0	0.495348	0.577893	0.609611	0.0949406	0.16664	1	3.2581	0.3923	0	D	0.25	0.122032	0	0	1	0.477121	0.797905	0.236129	0.141085	-1.03582	0.626038	-0.729386	0.635073	1.15633	0.297018	-0.12722	0.0599282	-0.272674	4.15888
421	2018	0.613856	1.14342e+10	0.136976	0.693147	1.09861	0	0	0	4.08619	7.45157	8.23111	0.79449	23.1599	0.697497	0.021564	-0.028096	2.07944	0.375	0	0.495348	0.575872	0.590098	0.0949406	0.16256	1	3.29584	0.580763	0	D	0.285714	0.0769938	0	0	0	0.477121	0.931798	0.231056	0.1194	-1.35705	-1.11053	0.375366	0.728909	1.24737	0.35339	0.033818	0.00352946	-0.46269	3.2581
421	2019	0.521681	1.21302e+10	0.100384	0.693147	1.09861	0	0	1	4.22918	7.21729	7.5148	0.7864	23.219	0.705187	0.015481	0.024456	2.19722	0.333333	0	0.495348	0.575872	0.598224	0.0949406	0.16256	1	3.3322	0.575872	0	D	0.25	0.0769938	0	0	1	0.477121	0.95461	0.223791	0.0567045	-1.07891	0.470724	-0.737564	0.538768	1.65761	0.613197	0.042959	0.241049	-0.238449	3.04452
421	2021	1.09849	1.41756e+10	0.0558072	2.77944	1.38629	0	0.86	0	4.30835	14.4626	8.30003	0.786765	23.3748	0.712896	0.013329	-0.475309	2.19722	0.333333	0	0.495348	0.581045	0.615006	0.0949406	0.173004	1	3.4012	0.571659	0	D	0.375	0.308737	0	0.246238	0	0.60206	0.96724	0.90425	0.587839	1.4743	-1.80225	-0.0433764	0.599957	-0.0261232	0.113148	0.149608	0.28851	0.51301	7.7643
421	2022	2.71781	1.54621e+10	0.0437331	2.30944	1.09861	0	0.86	0	4.3284	15.5537	9.04145	0.760821	23.4617	0.740399	0.00587	0.981931	2.07944	0.375	0	0.490479	0.565935	0.580697	0.0949406	0.153841	1	3.43399	0.571735	0	D	0.285714	0.420346	0	0.246238	0	0.477121	0.97044	0.938084	0.652731	1.70708	-1.88355	-0.104095	0.139314	-0.0852015	-0.248642	-0.213059	0.236735	0.502161	3.2581
422	2011	2.61226	2.67794e+10	0.608736	0	0	0	0	0	0.3018	9.37167	9.73306	0.411	24.0109	0.736392	0.055628	0.538755	2.3979	0.363636	0	0.164113	0.25321	0.292661	0.168518	0.5429	1	2.99573	0.358586	0	C2	0	0	0	0	0	0	0.0230849	0.290593	0.250857	-2.85032	-0.249573	0.264375	-0.167273	-1.81822	-0.671124	-0.209623	-0.327601	-1.5	5.03044
422	2012	1.73632	2.96485e+10	0.544171	0	1.09861	0	0	1	1.21	9.22494	9.29514	0.2996	24.1127	0.734845	0.052242	0.089319	2.3979	0.363636	0	0.168526	0.28942	0.333315	0.245236	0.717361	1	3.04452	0.345527	0	C2	0.2	0	0	0	1	0.477121	0.167975	0.286043	0.212529	-1.86554	1.33293	-0.677457	1.13345	-0.850885	-0.125786	0.0764727	-0.124984	-0.710933	4.93447
422	2013	1.56023	3.53549e+10	0.471407	0	1.09861	0	0	1	2.4151	9.18949	9.05427	0.2509	24.2887	0.788887	0.006167	-0.003701	2.30259	0.4	1	0.16854	0.259404	0.276648	0.244272	0.539124	1	3.09104	0.256604	0	C2	0.222222	0	0	0	1	0.477121	0.360232	0.284944	0.191447	-1.66993	1.11244	-0.706443	0.981675	-0.269124	0.0609405	0.174175	-0.0526486	-0.595465	4.15888
422	2014	1.85437	3.73746e+10	0.353664	0	1.09861	0	0	1	2.6107	9.22055	8.86672	0.259	24.3443	0.79884	0.002172	-0.056954	2.3979	0.363636	1	0.16854	0.266797	0.288272	0.244272	0.582989	1	3.13549	0.288654	0	C2	0.2	0	0	0	1	0.477121	0.391438	0.285907	0.175032	-1.65491	1.07936	-0.707289	0.960598	-0.168141	0.103144	0.178424	-0.00793868	-0.581246	4.31749
422	2015	3.69459	3.99793e+10	0.515929	0	1.09861	0	0	1	3.8507	9.61699	9.39591	0.2522	24.4116	0.798188	0.001402	0.00855	2.3979	0.363636	1	0.170767	0.292681	0.342029	0.240842	0.71392	1	3.17805	0.347313	0	C2	0.2	0	0	0	1	0.477121	0.589262	0.2982	0.221348	-1.34063	0.829316	-0.763561	0.781108	0.379259	0.215083	0.3633	-0.0668543	-0.430849	4.02535
422	2016	1.64228	3.9773e+10	0.524985	0	1.09861	0	0	0	3.31833	8.87645	9.48243	0.1712	24.4065	0.828894	-0.035314	-0.172077	2.3979	0.363636	1	0.170767	0.312795	0.383389	0.240651	0.831706	1	3.21888	0.48414	0	C2	0.2	0	0	0	0	0.477121	0.50433	0.275238	0.228921	-1.8089	-0.651123	0.388732	1.04597	-0.156335	-0.0150571	0.22346	-0.24343	-0.728652	3.71357
422	2017	2.15659	3.25513e+10	0.388629	0	1.09861	0	0	1	3.31095	9.06447	9.8423	0.1904	24.2061	0.889553	-0.141745	-0.212522	2.19722	0.333333	0	0.170767	0.230062	0.255542	0.19369	0.347228	1	3.2581	0.227776	0	C2	0.25	0	0	0	1	0.477121	0.503153	0.281068	0.260419	-1.40974	0.928818	-0.75454	0.844612	0.116825	0.11821	0.327745	-0.204806	-0.478381	4.68213
422	2021	5.97335	2.08661e+10	1.27913	0	0	0	0	0	4.19384	9.8311	10.9918	0.329756	23.7614	0.809812	0.096976	0.343315	2.07944	0.375	0	0.170767	0.329629	0.355078	0.293075	0.930285	1	3.4012	0.25174	0	C2	0	0	0	0	0	0	0.644005	0.304839	0.361026	-1.94512	-1.01438	0.107043	-0.71436	-0.0584166	-0.262188	0.305846	-0.478649	-1.05139	9.12063
422	2022	4.57401	1.96666e+10	1.40109	0	0	0	0	0	4.21389	9.85273	10.5405	0.174223	23.7022	0.653785	0.13468	0.116936	2.56495	0.533333	0	0.170767	0.307303	0.325363	0.293075	0.799546	1	3.43399	0.247303	0	C2	0	0.0168653	0	0	0	0	0.647204	0.30551	0.32153	-1.96097	-1.00949	0.122852	-0.707299	-0.0183826	-0.253064	0.204875	-0.378708	-1.0532	3.58352
423	2011	0.887064	4226349298	0.0237143	1.09861	0.693147	0	0	0	0.3901	9.87525	8.7559	0.472344	22.1646	0.177752	0.209458	0.11976	2.19722	0.333333	0	0.231417	0.281103	0.330138	0.0564608	0.214703	1	2.94444	0.662692	0	C2	0.125	0.122032	0	0	0	0.30103	0.342139	0.306208	0.165331	-1.98982	-0.521274	0.382455	0.587521	-0.645084	-0.430094	-0.432808	-0.0162194	-0.940855	6.15273
423	2012	0.81793	5.32566e+09	0.0642155	1.38629	0.693147	0	0	1	1.1768	9.93465	8.47449	0.63059	22.3958	0.190484	0.209458	0.107736	2.19722	0.333333	0	0.231417	0.283498	0.329292	0.0588457	0.225053	1	2.99573	0.598671	0	C2	0.125	0.153988	0	0	1	0.30103	0.467646	0.30805	0.140702	-1.45912	0.923741	-0.757963	0.295999	0.0543474	-0.189994	-0.432156	0.172555	-0.611167	6.36819
423	2013	1.07888	5.97972e+09	0.247928	1.09861	0.693147	0	0	0	2.2832	9.95168	8.79149	0.519121	22.5116	0.149746	0.196027	0.314204	2.19722	0.333333	0	0.231417	0.290589	0.339193	0.087875	0.255694	1	3.04452	0.517491	0	C2	0.125	0.122032	0	0	0	0.30103	0.644156	0.308578	0.168447	-1.62632	-0.878585	0.323815	0.337414	0.244187	-0.176665	-0.238107	0.0201929	-0.743884	6.29711
423	2014	1.21745	7.45993e+09	0.0658056	0.693147	0.693147	0	0	0	2.5908	10.1258	9.20894	0.499311	22.7328	0.192	0.204213	-0.001816	2.19722	0.333333	0	0.231417	0.29453	0.336101	0.0810123	0.272724	1	3.09104	0.418434	1	C2	0.125	0.0769938	0	0	0	0.30103	0.69323	0.313976	0.204984	-1.60341	-0.945582	0.290855	0.28973	0.341466	-0.0896068	0.00732928	-0.0620531	-0.725428	6.22456
423	2015	2.67715	8.60902e+09	0.117392	1.09861	0	0	0	0	3.9216	10.5261	9.91512	0.476834	22.8761	0.177256	0.203848	0.359354	2.19722	0.333333	0	0.231417	0.305811	0.347778	0.126339	0.321472	1	3.13549	0.4175	1	C2	0	0.122032	0	0	0	0	0.90554	0.326388	0.266793	-1.48811	-1.31502	0.108868	-0.92007	0.810376	-0.198313	-0.0639258	-0.142998	-0.83035	6.32794
423	2016	1.29435	9.94957e+09	0.110079	0.693147	0	0	0	1	3.34577	10.2422	9.66916	0.620204	23.0208	0.157136	0.199923	0.159179	2.19722	0.333333	0	0.231417	0.327964	0.386977	0.201361	0.417199	1	3.17805	0.502426	1	C2	0	0.0769938	0	0	1	0	0.813675	0.317588	0.245265	-1.38268	0.393993	-1.00546	-1.02279	0.836989	0.0100704	0.0845377	-0.0337998	-0.694326	6.53669
423	2017	1.12847	1.2376e+10	0.108862	1.38629	0	0	0	0	3.19918	10.1827	9.44825	0.672062	23.239	0.202369	0.183108	0.167039	2.19722	0.333333	0	0.231417	0.390784	0.458057	0.287249	0.688657	1	3.21888	0.502168	1	C2	0	0.153988	0	0	0	0	0.790287	0.315741	0.22593	-1.62907	-1.16595	0.154453	-0.813966	0.518107	-0.307795	-0.311552	-0.0735554	-0.903843	6.42487
423	2018	0.679363	1.387e+10	0.0298876	1.09861	0	0	0	1	3.88476	9.97683	9.34277	0.620298	23.353	0.183198	0.159004	-0.004615	2.19722	0.333333	0	0.231417	0.439797	0.504421	0.35068	0.900452	1	3.2581	0.546154	1	C2	0	0.122032	0	0	1	0	0.899662	0.309358	0.216698	-1.2389	0.301358	-0.999613	-1.08795	1.13695	0.033385	-0.071982	0.0413388	-0.623761	6.29527
423	2019	0.859207	1.16537e+10	0.0171255	1.60944	0	0	0	0	4.00836	9.95169	9.45571	0.617684	23.1789	0.139923	-0.0349	-0.510632	2.19722	0.333333	0	0.231417	0.437728	0.500701	0.38279	0.891512	1	3.29584	0.561892	1	C2	0	0.178774	0	0	0	0	0.919381	0.308578	0.226583	-1.43402	-1.31604	0.137798	-0.921332	0.917786	-0.238801	-0.333424	-0.065617	-0.807052	5.90808
423	2021	1.23777	1.1628e+10	0.0493683	3.40805	1.38629	0	0.86	1	4.23328	16.7704	11.8498	0.610257	23.1767	0.140407	0.03888	0.128921	2.07944	0.375	0	0.231417	0.430061	0.458609	0.38279	0.858381	1	3.3673	0.529441	1	C2	0.428571	0.378562	0	0.246238	1	0.60206	0.955264	0.97581	0.898535	2.48315	-0.313254	-1.28096	0.301729	0.0295962	-0.235873	0.340175	-0.179625	0.935931	9.44951
423	2022	1.02693	1.26314e+10	0.0608209	3.00259	1.38629	0	0.86	1	4.25333	16.6914	11.6207	0.663667	23.2595	0.18055	0.064241	0.0501	2.07944	0.375	0	0.231417	0.426751	0.459746	0.38279	0.844078	1	3.4012	0.569939	1	C2	0.428571	0.541445	0	0.246238	1	0.60206	0.958464	0.973359	0.878483	2.79291	-0.319433	-1.23773	0.288243	0.132089	-0.52345	-0.301702	-0.0888522	1.03572	4.60517
425	2011	2.16265	3.47135e+10	0.376018	1.79176	0.693147	0	0.86	1	0.1571	14.1011	9.92813	0.714785	24.2704	0.563431	0.112507	0.307654	2.19722	0.444444	1	0.492031	0.617838	0.65632	0.0697666	0.255689	1	2.94444	0.378396	0	C3	0.125	0.199026	0	0.0351774	1	0.30103	0.304967	0.437242	0.267931	-1.11946	0.985726	-0.821371	0.328766	-0.689585	-0.489314	-0.471905	0.119536	-0.553351	5.20949
425	2012	0.934593	4.53589e+10	0.335821	1.94591	0.693147	0	0.86	0	1.0994	13.8034	8.89522	0.7647	24.5379	0.613681	0.061589	-0.025435	2.19722	0.444444	1	0.492598	0.600868	0.63545	0.0696864	0.219794	1	2.99573	0.670849	0	C3	0.125	0.216149	0	0.246238	0	0.30103	0.455298	0.883811	0.639933	0.394182	-1.29452	-0.10611	0.0118399	-1.73172	-0.311843	0.100739	0.0300543	-0.166119	5.59471
425	2013	0.511245	4.90967e+10	0.219437	2.07944	0.693147	0	0.86	1	2.243	16.8064	8.61867	0.7135	24.6171	0.598504	0.03271	-0.159891	2.19722	0.444444	1	0.492598	0.599688	0.62144	0.0696864	0.217398	1	3.04452	0.641099	0	C3	0.125	0.230982	0	0.246238	1	0.30103	0.637743	0.976926	0.615727	1.0766	0.0421455	-1.29063	-0.346964	-0.951963	-0.0748981	0.313634	0.40468	0.226504	5.00395
425	2014	1.14786	4.88505e+10	0.263688	1.79176	0.693147	0	0.86	1	2.4602	13.8073	9.00908	0.6929	24.612	0.581602	0.008114	-0.136636	2.19722	0.444444	1	0.469317	0.550152	0.564907	0.0682431	0.17224	1	3.09104	0.619835	0	C3	0.125	0.199026	0	0.0351774	1	0.30103	0.672394	0.428131	0.187491	-0.811122	0.577579	-0.861448	0.0522532	0.451669	-0.0859568	-0.333864	0.338348	-0.35095	4.96981
425	2015	3.54404	4.27079e+10	0.313187	1.38629	0.693147	0	0	1	3.8284	10.7455	10.7113	0.6976	24.4777	0.517557	-0.001369	-0.285264	2.19722	0.444444	1	0.421338	0.502361	0.538194	0.0659322	0.192299	1	3.13549	0.559812	0	C3	0.125	0.153988	0	0	1	0.30103	0.890671	0.333191	0.336476	-0.652824	0.365445	-0.909393	-0.116087	1.16969	-0.0459825	0.0585363	-0.184011	-0.252893	4.91998
425	2016	0.859818	4.39771e+10	0.171021	2.63906	1.09861	0	0.86	1	3.228	17.263	9.7892	0.6971	24.5069	0.534267	0.004994	0.014011	2.07944	0.375	1	0.425964	0.507872	0.544168	0.0659287	0.192289	1	3.17805	0.570483	0	C3	0.285714	0.293143	0	0.246238	1	0.477121	0.794885	0.991084	0.718178	1.74663	-0.121954	-1.26929	0.0736092	-0.450409	-0.0980975	0.358424	0.230641	0.589122	4.56435
425	2017	1.07929	4.977e+10	0.303104	3.91202	1.09861	1	0.86	1	3.24693	17.07	11.7782	0.6544	24.6307	0.516661	0.021948	0.724629	2.07944	0.5	0	0.425964	0.489506	0.524352	0.0507885	0.149172	1	3.21888	0.562908	0	C3	0.285714	0.434542	1	0.246238	1	0.477121	0.797905	0.985101	0.892266	2.78263	0.848881	0.453632	-0.540361	-0.421886	-0.346014	0.280373	-0.0989592	1.25711	4.72739
425	2018	1.03136	6.12499e+10	0.223383	4.56435	1.09861	1	19.2876	1	4.08619	16.8424	11.9876	0.722	24.8382	0.504644	0.037032	0.524488	2.07944	0.5	0	0.381053	0.513576	0.578973	0.123267	0.347781	1	3.2581	0.576443	0	C3	0.285714	0.507002	1	1	1	0.477121	0.931798	0.978042	0.910596	5.04695	-0.0794171	-0.0118125	-1.25131	-2.10225	3.31841	-0.990387	-0.252574	2.07586	4.77912
425	2019	1.18192	7.72917e+10	0.327886	4.7362	1.09861	1	0.86	1	4.22918	16.8626	12.3422	0.7512	25.0709	0.564685	0.052625	0.332492	2.19722	0.444444	0	0.381109	0.549257	0.598815	0.152472	0.441207	1	3.29584	0.626825	0	C3	0.25	0.52609	1	0.246238	1	0.477121	0.95461	0.97867	0.941626	3.21779	0.65031	0.430665	-0.692122	0.0629856	-0.430706	0.070892	-0.181245	1.43432	4.98361
425	2021	1.53208	1.10029e+11	0.424049	4.43767	1.60944	1	0.86	1	4.30835	17.3119	13.0091	0.6903	25.424	0.662188	0.055961	0.140053	2.19722	0.444444	0	0.381117	0.51622	0.549376	0.123247	0.354492	1	3.3673	0.562807	0	C3	0.5	0.49293	1	0.246238	1	0.69897	0.96724	0.9926	1	3.50826	0.686989	0.491713	0.0240023	0.137006	-0.330714	0.360941	-0.29834	1.67005	9.44951
425	2022	0.638924	1.75086e+11	0.0317896	3.74452	1.38629	1	0.86	1	4.3284	16.8376	12.5961	0.7886	25.8885	0.687841	0.025102	0.112532	2.19722	0.333333	0	0.201152	0.410228	0.529211	0.30657	1.03939	1	3.4012	0.303497	0	C3	0.375	0.671069	1	0.246238	1	0.60206	0.97044	0.977893	0.963849	3.70434	0.658757	0.506331	-0.30821	0.223766	-0.662386	-0.405224	-0.190138	1.67202	4.78749
426	2011	3.285	3.14084e+09	0.279299	0	0	1	0	1	0.4035	9.09869	9.45391	0.4754	21.8678	0.486809	0.07797	-0.039838	2.19722	0.333333	0	0.330177	0.507499	0.522171	0.438943	0.537051	0	2.89037	0.529817	0	B	0	0	1	0	1	0	0.0393097	0.282129	0.226426	-2.02468	2.35291	0.887119	-0.90948	-1.4019	-0.265162	0.12438	-0.1324	-0.756544	3.43399
426	2012	1.88049	3.32556e+09	0.466213	0	0	0	0	0	1.3978	9.05058	9.14281	0.4751	21.9249	0.487297	0.032738	1.31571	2.19722	0.333333	0	0.330177	0.510687	0.531319	0.438943	0.546707	0	2.94444	0.511682	0	B	0	0	0	0	0	0	0.197936	0.280637	0.199196	-2.72972	-0.43787	0.251466	-0.293549	-1.26244	-0.460642	-0.16415	-0.203261	-1.41111	3.61092
426	2013	1.11558	4.25785e+09	0.36713	0	0	0	0	0	2.6045	8.67485	8.36893	0.3835	22.172	0.358713	0.013178	-0.06512	2.19722	0.333333	0	0.305054	0.598519	0.611717	0.506124	0.96201	0	2.99573	0.483072	0	B	0	0	0	0	0	0	0.390448	0.268987	0.131462	-2.61307	-0.642159	0.241007	-0.42921	-0.643632	-0.217443	-0.125779	-0.0421375	-1.31769	3.52636
426	2014	2.4326	3.93294e+09	0.541118	0	0	0	0	0	3.0084	8.91323	8.83405	0.576475	22.0927	0.299452	0.036537	0.402081	2.19722	0.333333	0	0.305054	0.598519	0.613495	0.506124	0.96201	0	3.04452	0.494664	0	B	0	0	0	0	0	0	0.454885	0.276378	0.172172	-2.47031	-0.731561	0.213251	-0.496057	-0.483168	-0.209652	-0.0358138	-0.114944	-1.25749	3.95124
426	2015	5.36414	4.07425e+09	0.348725	0	0	0	0	0	4.51369	9.12627	8.70996	0.427207	22.128	0.337222	-0.007125	-0.284352	2.19722	0.333333	0	0.305054	0.604563	0.6287	0.506124	0.981823	0	3.09104	0.542855	0	B	0	0	0	0	0	0	0.695033	0.282984	0.161311	-2.19381	-1.01453	0.169441	-0.692136	0.227572	0.00079069	0.111403	-0.0449699	-1.10406	3.3673
426	2016	3.84076	9.76278e+09	0.611411	0	0	0	0	0	4.03997	9.22502	9.93066	0.547843	23.0018	0.501488	0.010942	0.043384	2.19722	0.333333	0	0.321072	0.610018	0.706815	0.331488	0.899941	0	3.13549	0.634927	0	B	0	0	0	0	0	0	0.619458	0.286046	0.268153	-2.12898	-0.953651	0.147929	-0.662195	-0.0606764	-0.173275	0.174769	-0.300655	-1.11054	3.63759
426	2017	1.28702	9.33136e+09	0.646817	0	0.693147	0	0	1	3.40096	8.69524	8.87836	0.538907	22.9566	0.423948	0.057982	1.43897	2.19722	0.333333	0	0.297605	0.563398	0.657215	0.323939	0.893107	0	3.17805	0.670574	0	B	0.125	0	0	0	1	0.30103	0.517512	0.269619	0.17605	-1.71994	0.882057	-0.800989	0.270245	0.139821	0.148513	0.174559	-0.0275088	-0.681717	2.77259
426	2018	1.52265	8.9335e+09	0.456486	0	0.693147	0	0	0	3.49765	8.4317	8.91731	0.431798	22.9131	0.427777	-0.018685	0.155136	2.19722	0.333333	0	0.297605	0.562621	0.658544	0.323939	0.890496	0	3.21888	0.595488	0	B	0.125	0	0	0	0	0.30103	0.532938	0.261447	0.179459	-2.05639	-0.722281	0.328999	0.450143	-0.109446	-0.00517581	0.111244	-0.151405	-0.910351	2.83321
426	2019	2.49942	9.26939e+09	0.44019	0	0.693147	0	0	0	3.62977	8.8611	9.81569	0.417077	22.95	0.420149	0.011229	-0.510632	2.19722	0.333333	0	0.302677	0.553534	0.652719	0.262233	0.828794	0	3.2581	0.512733	0	B	0.125	0	0	0	0	0.30103	0.554016	0.274762	0.25809	-1.90378	-0.77285	0.295164	0.406363	-0.104397	-0.0778006	0.219249	-0.307315	-0.861137	3.2581
426	2021	2.12933	9.05363e+09	0.51505	0	0	0	0	0	3.85276	8.99418	9.78279	0.387159	22.9264	0.406827	0.026836	1.13654	2.19722	0.333333	0	0.302677	0.485556	0.521138	0.291766	0.604205	0	3.3322	0.383101	0	B	0	0	0	0	0	0	0.589591	0.278888	0.25521	-2.19171	-0.911969	0.160068	-0.632056	-0.135245	-0.179344	0.134459	-0.288439	-1.1377	6.93049
426	2022	1.8749	9.62398e+09	0.425973	2.08629	1.09861	0	0.86	0	3.87282	16.0996	9.46281	0.673357	22.9875	0.422657	0.01862	0.038373	2.19722	0.333333	0	0.302677	0.487621	0.527309	0.291766	0.611028	0	3.3673	0.396507	0	B	0.25	0.381361	0	0.246238	0	0.477121	0.897758	0.955011	0.689611	1.61457	-1.81298	-0.116599	0.188316	-0.355277	-0.2885	-0.0524082	0.163067	0.450872	1.60944
428	2011	0.735456	5.51686e+09	0.144022	0	0	0	0	0	0.3902	8.84815	7.95191	0.4606	22.4311	0.68591	0.026496	0.139307	2.19722	0.555556	0	0.454341	0.486465	0.505651	0.0259973	0.0707046	1	2.83321	0.487327	0	H	0	0	0	0	0	0	0.0371878	0.27436	0.0949627	-3.07369	-0.219788	0.31766	-0.128946	-1.67178	-0.488652	-0.376473	0.00927397	-1.55737	4.14313
428	2012	0.470246	6.71199e+09	0.199101	0	0	0	0	0	1.2356	8.58784	7.41397	0.4567	22.6272	0.731865	0.018917	0.051183	2.07944	0.5	0	0.454341	0.485274	0.507206	0.0236907	0.0680832	1	2.89037	0.488972	0	H	0	0	0	0	0	0	0.17206	0.266289	0.0478794	-2.99133	-0.363045	0.310183	-0.22412	-1.23855	-0.318723	-0.34911	0.121464	-1.49175	4.39445
428	2013	1.51343	8.04044e+09	0.523362	0	0	0	0	1	2.4425	8.96875	8.5637	0.4604	22.8078	0.76369	0.015093	0.082586	2.19722	0.555556	0	0.460282	0.485187	0.503913	0.0256336	0.0541081	1	2.94444	0.476183	0	H	0	0	0	0	1	0	0.364604	0.2781	0.148509	-2.25897	0.968903	-0.893978	-0.606797	-0.437883	-0.093939	-0.0473686	0.0340437	-1.08754	4.31749
428	2014	2.29509	9.23077e+09	0.192849	0	0.693147	0	0	0	2.4799	9.26863	9.4265	0.480219	22.9458	0.80305	-0.011045	-0.149701	2.07944	0.5	0	0.460282	0.480018	0.495045	0.0177057	0.0428781	1	2.99573	0.481081	0	H	0.142857	0	0	0	0	0.30103	0.37057	0.287398	0.224026	-2.15129	-0.554291	0.336713	0.564362	-0.638103	-0.212678	0.0859239	-0.225051	-0.987386	4.04305
428	2015	3.17059	9.52343e+09	0.108346	1.38629	0.693147	0	0	0	3.8424	9.53242	8.85109	0.839403	22.977	0.642123	-0.003732	-0.211163	2.07944	0.5	0	0.324762	0.657304	0.687371	0.906618	1.02396	1	3.04452	0.568095	0	H	0.142857	0.153988	0	0	0	0.30103	0.892905	0.295578	0.173663	-1.27661	-1.16831	0.286634	0.130855	1.00364	-0.0180785	-0.215074	0.0231104	-0.565859	3.68888
428	2016	1.39136	8.90883e+09	0.209841	0.693147	0.693147	0	0	0	3.18074	8.78537	9.33935	0.841766	22.9103	0.666576	-0.047504	-0.159735	2.19722	0.555556	0	0.324762	0.680145	0.724375	0.906618	1.09429	1	3.09104	0.611035	0	H	0.125	0.0769938	0	0	0	0.30103	0.787346	0.272413	0.216398	-1.53085	-1.04001	0.28281	0.218956	0.64935	0.0180595	0.0270153	-0.160882	-0.677294	3.91202
428	2017	0.804976	9.02757e+09	0.327004	1.79176	0.693147	0	0.86	1	3.18964	12.7793	9.01201	0.845337	22.9235	0.676985	-0.007883	0.059095	2.19722	0.555556	0	0.324762	0.632479	0.644384	0.906618	0.947515	1	3.13549	0.468456	0	H	0.125	0.199026	0	0.0351774	1	0.30103	0.788765	0.396255	0.187748	-0.715301	0.455274	-0.873174	-0.0358937	0.823417	0.0429421	-0.299656	0.288306	-0.288793	4.15888
428	2018	0.381425	7.19645e+09	0.435816	1.09861	0.693147	0	0	0	3.82193	8.41207	8.48219	0.8435	22.6969	0.658974	-0.086081	-0.098735	2.19722	0.555556	0	0.324762	0.636611	0.654822	0.906618	0.960239	1	3.17805	0.623385	0	H	0.125	0.122032	0	0	0	0.30103	0.889639	0.260838	0.141375	-1.43741	-1.1387	0.301779	0.154893	1.02744	0.10474	-0.169848	0.0192238	-0.61541	3.71357
428	2019	0.396149	6.56765e+09	0.439568	1.38629	0.693147	0	0	0	4.03463	8.21315	8.09651	0.809039	22.6054	0.626011	0.000298	0.159084	2.19722	0.555556	0	0.324762	0.622476	0.647974	0.821963	0.916714	1	3.21888	0.597747	0	H	0.125	0.153988	0	0	0	0.30103	0.923573	0.25467	0.107619	-1.38667	-1.16904	0.315521	0.135009	1.16833	0.111835	-0.311708	0.100204	-0.588119	3.63759
428	2021	1.20163	5.62812e+09	0.562784	1.39315	1.09861	0	0	0	4.12988	8.50386	8.94429	0.779429	22.451	0.681896	0.001206	0.152841	2.07944	0.5	0	0.324762	0.580652	0.603897	0.702593	0.787931	1	3.29584	0.561051	0	H	0.285714	0.154749	0	0	0	0.477121	0.938768	0.263685	0.181821	-1.05751	-1.15344	0.360668	0.688558	1.24113	0.117773	-0.156088	-0.0539834	-0.37012	8.36101
428	2022	5.87652	5.29591e+09	0.275344	1.79861	1.09861	0	0.86	0	4.14993	13.0325	10.1303	0.779576	22.3902	0.738665	-0.069192	-0.202914	2.19722	0.555556	0	0.324762	0.563192	0.57775	0.699594	0.734168	1	3.3322	0.237588	0	H	0.25	0.3311	0	0.246238	0	0.477121	0.941967	0.859906	0.74803	1.5201	-1.83304	-0.124557	0.163083	-0.200127	-0.124497	0.109578	-0.176196	0.430181	3.29584
429	2011	0.638964	1.18024e+10	0.0511266	0	1.38629	0	0	1	0.6866	8.13651	8.182	0.4642	23.1916	0.597053	0.020052	0.075655	2.3979	0.363636	0	0.408315	0.453149	0.466362	0.0381497	0.109802	1	2.94444	0.28987	0	G	0.3	0	0	0	1	0.60206	0.0844743	0.252294	0.115101	-2.00739	1.51096	-0.566045	1.65788	-0.956147	-0.0146109	-0.0688784	0.0262641	-0.691417	3.46574
429	2012	0.366087	1.31546e+10	0.0814564	0	1.38629	0	0	1	1.3831	7.862	7.21744	0.4339	23.3	0.611355	0.016123	0.025671	2.30259	0.4	1	0.408337	0.454217	0.476931	0.0381476	0.112358	1	2.99573	0.327496	0	G	0.333333	0	0	0	1	0.60206	0.195591	0.243782	0.0306784	-2.006	1.40518	-0.556761	1.59338	-0.571076	0.172593	-0.09424	0.222611	-0.655626	3.85015
429	2013	0.53538	1.26945e+10	0.126259	0	1.38629	0	0	0	2.4561	7.94567	7.32975	0.4629	23.2644	0.601973	0.007741	0.200584	2.3979	0.363636	0	0.408337	0.461282	0.481215	0.0420789	0.12966	1	3.04452	0.301881	0	G	0.3	0	0	0	0	0.60206	0.366773	0.246376	0.040508	-2.13575	-0.389041	0.538345	1.64056	-0.372837	0.135982	-0.0407247	0.125433	-0.776937	3.21888
429	2014	1.2405	1.25135e+10	0.254439	0	1.38629	0	0	0	2.5598	8.17363	7.73105	0.4476	23.2501	0.530826	0.028471	0.096082	2.3979	0.363636	0	0.40836	0.456807	0.485181	0.0381455	0.118638	1	3.09104	0.329519	0	G	0.3	0	0	0	0	0.60206	0.383317	0.253445	0.0756321	-2.05771	-0.420536	0.521527	1.61487	-0.350477	0.108611	0.0133371	0.0589743	-0.749898	4.78749
429	2015	2.9085	1.21078e+10	0.269033	0	1.38629	0	0	0	3.7379	8.76583	8.78002	0.4392	23.2171	0.493845	0.043818	0.062158	2.3979	0.363636	0	0.40836	0.46189	0.491209	0.0382955	0.131085	1	3.13549	0.328905	0	G	0.3	0	0	0	0	0.60206	0.571267	0.271808	0.167443	-1.68328	-0.673111	0.45036	1.42861	0.135997	0.161134	0.244926	-0.0962976	-0.58593	3.52636
429	2016	1.47577	1.60724e+10	0.436717	1.38629	1.94591	0	0	1	2.95065	8.1246	9.05532	0.9094	23.5004	0.449772	0.075153	0.827921	2.63906	0.357143	0	0.245531	0.639114	0.684688	0.908348	1.60299	1	3.17805	0.383185	0	G	0.461538	0.153988	0	0	1	0.845098	0.750639	0.251924	0.191539	-0.528995	0.77754	-0.578352	1.88523	1.15299	0.29054	-0.0754532	-0.0228319	0.110349	3.2581
429	2017	2.24069	1.65233e+10	0.244029	1.09861	1.60944	0	0	0	3.0492	8.10799	8.67386	0.8827	23.528	0.427832	0.104935	0.093452	2.63906	0.333333	0	0.245543	0.639126	0.688342	0.908348	1.60291	1	3.21888	0.373308	0	G	0.285714	0.122032	0	0	0	0.69897	0.766362	0.25141	0.158151	-1.13368	-0.866459	0.491784	1.58751	0.838657	0.164399	-0.0972648	-0.0542049	-0.295643	3.63759
429	2018	0.813724	1.62959e+10	0.29888	1.09861	1.38629	0	0	1	3.99859	7.73402	7.95191	0.895946	23.5142	0.383508	0.115989	0.041967	2.63906	0.333333	0	0.245543	0.639126	0.691685	0.908348	1.60291	1	3.2581	0.430776	0	G	0.230769	0.122032	0	0	1	0.60206	0.917823	0.239814	0.0949627	-0.816879	0.534585	-0.685021	0.967844	1.59022	0.496712	-0.0486421	0.192045	-0.086982	2.48491
429	2019	0.821519	1.76745e+10	0.298227	0	1.60944	0	0	1	4.21661	7.75762	7.3815	0.679	23.5954	0.420036	0.085344	-0.049945	2.63906	0.333333	0	0.245557	0.63914	0.703629	0.908265	1.60282	1	3.29584	0.816602	0	G	0.307692	0	0	0	1	0.69897	0.647639	0.240545	0.0450376	-1.35057	0.902006	-0.604293	1.54264	0.803401	0.590717	0.233771	0.240788	-0.263248	1.79176
429	2021	0.322432	1.88758e+10	0.63379	3.0979	1.38629	0	0.86	1	4.15707	14.793	9.7028	0.885	23.6611	0.400237	0.125661	0.395137	2.56495	0.333333	0	0.245592	0.639175	0.680797	0.908183	1.60259	1	3.3673	0.755509	0	G	0.25	0.34411	0	0.246238	1	0.60206	0.943106	0.914496	0.710616	2.05353	-0.221956	-1.20551	0.385718	0.139467	0.0638041	0.201387	0.128127	0.808426	7.32778
429	2022	0.237594	2.02672e+10	0.433998	2.64591	1.38629	0	0.86	0	4.17712	14.8476	6.98564	0.88791	23.7323	0.439049	0.091694	-0.211689	2.56495	0.333333	0	0.245592	0.643308	0.683504	0.908183	1.61942	1	3.4012	0.674454	0	G	0.25	0.479131	0	0.246238	0	0.60206	0.946305	0.916189	0.472797	1.65671	-1.76337	0.0323381	0.630083	0.0513215	-0.128137	-0.613488	0.631634	0.571538	3.68888
430	2012	2.15658	5.13007e+08	0.000881708	0	0	0	0	0	1.2356	10.7047	7.99024	0.4867	20.0558	0.255149	0.209458	0.225204	2.19722	0.333333	0	0.30021	0.504742	0.590497	0.313962	0.681296	1	3.04452	0.434305	0	N	0	0	0	0	0	0	0.17206	0.331928	0.0983173	-2.83464	-0.405927	0.272632	-0.254906	-1.32501	-0.42967	-0.218852	0.135164	-1.44561	3.46574
430	2013	2.21435	6.02772e+08	0.00362198	0	0	0	0	1	2.4425	10.678	8.03236	0.4827	20.2171	0.280697	0.09395	-0.26693	2.19722	0.333333	0	0.30021	0.523445	0.594653	0.313962	0.743596	1	3.09104	0.267164	0	N	0	0	0	0	1	0	0.364604	0.331101	0.102004	-2.25485	0.956038	-0.895922	-0.605914	-0.45701	-0.0965772	-0.0294386	0.250953	-1.08378	2.89037
430	2014	2.28676	6.84745e+08	0.00561442	0	0	0	0	0	2.4799	10.768	8.63746	0.4858	20.3446	0.272118	0.093268	-0.0326	2.19722	0.333333	0	0.30021	0.497458	0.540912	0.313962	0.657033	1	3.13549	0.275898	0	N	0	0	0	0	0	0	0.37057	0.333891	0.154966	-2.51858	-0.654589	0.216197	-0.435507	-0.77259	-0.317893	-0.0357742	0.0310695	-1.29502	2.83321
430	2015	5.8964	8.72799e+08	0.00412868	0	0	0	0	0	3.8424	10.768	9.06219	0.4807	20.5872	0.29778	0.146817	0.394353	2.19722	0.333333	0	0.30021	0.497458	0.531222	0.313962	0.657033	1	3.17805	0.266172	0	N	0	0	0	0	0	0	0.587938	0.333891	0.19214	-2.21017	-0.919679	0.163178	-0.625408	-0.151378	-0.168737	0.137221	-0.0286052	-1.14054	4.76217
430	2016	2.74069	2.04417e+09	0.0863225	0	0	0	0	1	3.18074	10.768	9.24629	0.478506	21.4383	0.667676	0.041442	-0.122535	2.19722	0.333333	0	0.30021	0.497458	0.534732	0.313962	0.657033	1	3.21888	0.313116	0	N	0	0	0	0	1	0	0.482379	0.333891	0.208253	-1.96327	0.789637	-0.953558	-0.734893	-0.172887	-0.104166	0.153811	0.0210675	-0.965881	2.70805
430	2017	1.15813	2.33621e+09	0.0799504	0	0	0	0	0	3.18964	10.768	8.38343	0.43568	21.5718	0.331729	0.030146	-0.071825	2.19722	0.333333	0	0.278281	0.477681	0.58114	0.268435	0.716542	1	3.2581	0.420036	0	N	0	0	0	0	0	0	0.483799	0.333891	0.132732	-2.4163	-0.782299	0.202111	-0.522153	-0.424824	-0.198734	0.0127341	0.0981474	-1.23052	2.70805
430	2018	0.522102	2.49598e+09	0.00181606	0	0.693147	0	0	1	3.82193	10.768	8.12593	0.419586	21.6379	0.36453	0.010341	-0.147832	2.3979	0.363636	0	0.278281	0.477681	0.571672	0.268435	0.716542	1	3.29584	0.478639	0	N	0.1	0	0	0	1	0.30103	0.584673	0.333891	0.110193	-1.64906	0.789776	-0.812914	0.218822	0.320737	0.212279	0.228801	0.266522	-0.63746	2.30259
430	2019	0.728151	2.66803e+09	0.00752546	0	0.693147	0	0	0	4.03463	10.768	7.53048	0.432784	21.7046	0.399074	0.004399	-0.092092	2.3979	0.363636	0	0.278281	0.477681	0.560535	0.268435	0.716542	1	3.3322	0.452147	0	N	0.1	0	0	0	0	0.30103	0.618606	0.333891	0.0580769	-2.03091	-0.826264	0.329019	0.397891	0.151352	0.122235	0.131449	0.292567	-0.872139	1.38629
430	2021	1.85278	2.84086e+09	0.0785087	0	0	0	0	1	4.12988	10.768	8.14787	0.34754	21.7674	0.518701	-0.047965	0.174428	2.3979	0.363636	0	0.278281	0.479833	0.572151	0.268435	0.724275	1	3.4012	0.441595	0	N	0	0	0	0	1	0	0.633801	0.333891	0.112114	-1.91968	0.635415	-0.950794	-0.831169	0.330772	0.121376	0.152263	0.267475	-0.905118	7.38212
430	2022	5.22299	2.86168e+09	0.0112633	0	0	0	0	0	4.14993	10.5429	8.64136	0.332416	21.7747	0.612681	-0.091204	-0.333358	2.3979	0.363636	0	0.278281	0.463853	0.511289	0.268435	0.666851	1	3.43399	0.389169	0	N	0	0.0168653	0	0	0	0	0.637	0.326909	0.155306	-2.17823	-0.965893	0.171952	-0.655032	0.0294003	-0.115904	0.058263	0.0554966	-1.11486	2.48491
488	2011	1.76427	4.56308e+10	0.374693	1.09861	0	1	0	1	0.3901	9.51422	8.96891	0.4274	24.5438	0.671543	0.014589	0.031643	2.63906	0.333333	1	0.188948	0.374606	0.408279	0.752049	0.982588	1	2.94444	0.0624954	0	C2	0	0.122032	1	0	1	0	0.342139	0.295013	0.183975	-1.45767	1.99476	0.867116	-1.16236	-0.433533	-0.209518	-0.178333	0.0688631	-0.492524	4.89784
488	2012	0.850332	4.77254e+10	0.214823	0.693147	0	1	0	0	1.1768	9.19826	8.62515	0.4376	24.5887	0.699418	0.001	0.113492	2.63906	0.333333	1	0.189011	0.382173	0.407087	0.751767	1.02196	1	2.99573	0.339919	0	C2	0	0.0769938	1	0	0	0	0.467646	0.285216	0.153888	-1.80676	0.272337	1.9777	-1.058	-0.358293	-0.147588	-0.0366811	0.0216585	-0.693101	4.74493
488	2013	0.642483	4.75219e+10	0.325165	0.693147	0.693147	1	0	0	2.2832	9.15988	8.40043	0.4201	24.5845	0.691966	0.014496	0.031739	2.48491	0.333333	1	0.197328	0.38018	0.434227	0.529493	0.92664	1	3.04452	0.403762	0	C2	0.0909091	0.0769938	1	0	0	0.30103	0.644156	0.284026	0.13422	-1.29661	0.166125	2.07925	-0.188225	0.310294	0.155399	0.161641	0.089297	-0.2872	4.52179
488	2014	1.09907	5.6822e+10	0.273554	0	0.693147	1	0	1	2.5908	9.21976	8.74018	0.2031	24.7632	0.747491	0.008689	-0.063133	2.48491	0.333333	1	0.181075	0.360441	0.380135	0.835631	0.990562	1	3.09104	0.298372	0	C2	0.0909091	0	1	0	1	0.30103	0.388263	0.285883	0.163956	-1.36484	2.05215	0.968535	-0.170221	-0.202784	0.22364	0.393648	0.0684904	-0.253828	4.47734
488	2015	3.42262	7.79617e+10	0.272766	1.09861	0.693147	0	0	0	3.9216	9.97981	9.36478	0.4165	25.0795	0.778623	0.014511	0.057114	2.48491	0.333333	1	0.151313	0.375023	0.414201	0.995818	1.47846	1	3.13549	0.49615	0	C2	0.0909091	0.122032	0	0	0	0.30103	0.90554	0.30945	0.218624	-1.24665	-1.19912	0.257998	0.107232	0.987249	-0.00356989	-0.0235434	-0.0627225	-0.555667	4.49981
488	2016	2.32705	8.22854e+10	0.182556	1.79176	0.693147	0	0.86	0	3.34577	13.5418	9.65072	0.4236	25.1335	0.725773	0.025244	0.117581	2.30259	0.4	1	0.151313	0.406317	0.428392	0.857192	1.68527	1	3.17805	0.390516	0	C2	0.111111	0.199026	0	0.0351774	0	0.30103	0.813675	0.4199	0.243651	-0.92527	-1.18801	0.227704	0.112999	0.543988	-0.184355	-0.265856	0.106092	-0.478178	4.72739
488	2017	2.75316	1.05625e+11	0.183007	1.60944	0.693147	0	0	0	3.19918	9.59739	10.1583	0.551	25.3832	0.713381	0.040008	0.306002	2.30259	0.4	0	0.151313	0.432046	0.449918	0.849401	1.85531	1	3.21888	0.376407	0	C2	0.111111	0.178774	0	0	0	0.30103	0.790287	0.297592	0.288079	-1.18306	-1.07831	0.273644	0.178433	0.643988	-0.269455	-0.256779	-0.24875	-0.571109	5.01728
488	2018	1.73876	1.05319e+11	0.174181	1.09861	0.693147	0	0	0	3.88476	9.34815	10.0698	0.542	25.3803	0.754349	0.024317	-0.020246	2.3979	0.363636	0	0.152911	0.433938	0.455801	0.840477	1.83785	1	3.2581	0.348825	0	C2	0.1	0.122032	0	0	0	0.30103	0.899662	0.289864	0.280335	-1.19262	-1.19856	0.24534	0.0986044	0.951062	-0.0520106	0.0106925	-0.24871	-0.543758	4.58497
488	2019	1.32071	9.79589e+10	0.148734	1.09861	0.693147	0	0	1	4.00836	9.11303	9.2848	0.513943	25.3078	0.731114	0.01725	0.052628	2.07944	0.375	0	0.153341	0.432548	0.453499	0.837802	1.82082	1	3.29584	0.343143	0	C2	0.142857	0.122032	0	0	1	0.30103	0.919381	0.282573	0.211624	-0.926605	0.387846	-0.865042	-0.0872078	1.35567	0.211167	0.0118513	0.00255502	-0.323832	3.93183
488	2021	4.09776	8.28415e+10	0.223216	0	0	1	0	1	4.23328	9.70589	10.5719	0.20223	25.1402	0.727832	0.023962	0.074286	2.19722	0.333333	0	0.153248	0.416334	0.438309	0.816727	1.71673	1	3.3673	0.302838	0	C2	0	0	1	0	1	0	0.650297	0.300957	0.32428	-1.14247	1.60075	0.734186	-1.44587	0.331696	0.143304	0.626899	-0.246406	-0.317197	9.12162
488	2022	1.00078	8.4301e+10	0.163504	0	0	1	0	0	4.25333	9.13554	9.30683	0.216029	25.1577	0.718529	0.003797	-0.030753	2.3979	0.363636	1	0.153477	0.43716	0.464207	0.81646	1.84837	1	3.4012	0.301857	0	C2	0	0.0168653	1	0	0	0	0.653497	0.283271	0.213552	-1.63102	0.0427809	1.91045	-1.22172	0.129087	0.0693352	0.365935	-0.116805	-0.590397	3.4012
498	2013	1.54506	9.42008e+09	0.608085	0	0	0	0	0	2.2832	9.11377	9.30529	0.6838	22.9661	0.755201	0.028665	0.092598	2.07944	0.375	0	0.606567	0.730239	0.765847	0.127354	0.203888	1	3.04452	0.0425214	0	E	0	0	0	0	0	0	0.339189	0.282596	0.213417	-2.54069	-0.60856	0.219614	-0.414497	-0.854692	-0.355622	-0.0592878	-0.21463	-1.31374	3.80666
498	2014	1.35015	1.00261e+10	0.685123	0	0	0	0	0	2.5908	8.60472	8.08795	0.68591	23.0285	0.735114	0.032077	-0.044558	1.94591	0.428571	0	0.606567	0.746386	0.769992	0.127354	0.230509	1	3.09104	0.0323532	0	E	0	0	0	0	0	0	0.388263	0.266812	0.106869	-2.653	-0.632448	0.250118	-0.419627	-0.633911	-0.192793	-0.154386	0.0112164	-1.32943	3.13549
498	2015	8.41032	1.04159e+10	1.24172	0	0	0	0	1	3.9216	9.85253	9.83199	0.700317	23.0666	0.708156	0.036953	0.084248	2.07944	0.375	0	0.606567	0.70016	0.712198	0.127354	0.1543	1	3.13549	0.0531659	0	E	0	0	0	0	1	0	0.600573	0.305503	0.259517	-1.78916	0.650852	-0.983343	-0.840438	0.171573	-0.0277708	0.244417	-0.142052	-0.881543	3.55535
498	2016	4.60382	1.50432e+10	0.983151	0.693147	0	0	0	1	3.34577	9.13601	9.8061	0.934548	23.4342	0.769289	0.033856	0.09826	2.19722	0.333333	0	0.606567	0.704206	0.724481	0.127354	0.16097	1	3.17805	0.247681	0	E	0	0.0769938	0	0	1	0	0.813675	0.283286	0.25725	-1.41076	0.406837	-0.998313	-1.01801	0.859892	0.0298304	0.0548186	-0.13144	-0.703718	3.61092
498	2017	2.55707	1.76268e+10	2.31654	0	0	0	0	0	3.19918	8.63913	8.77771	0.696522	23.5927	0.769372	0.035376	0.520037	2.19722	0.333333	0	0.606567	0.698271	0.717876	0.094551	0.151185	1	3.21888	0.328969	0	E	0	0	0	0	0	0	0.485321	0.267879	0.167241	-2.45248	-0.762227	0.211862	-0.517596	-0.382896	-0.170809	-0.0320631	-0.116566	-1.24322	3.78419
498	2018	3.34481	2.38915e+10	0.628606	0	0	0	0	1	3.88476	8.53369	9.16451	0.685662	23.8968	0.733793	0.032617	0.192467	1.94591	0.428571	0	0.606567	0.69174	0.698562	0.0822558	0.140418	1	3.2581	0.228541	0	E	0	0	0	0	1	0	0.594696	0.264609	0.201095	-1.93159	0.691221	-0.95006	-0.808452	0.223748	0.0632256	0.132589	-0.0876348	-0.924445	3.71357
498	2019	1.97283	3.20612e+10	0.924903	0.693147	0.693147	0	0	0	4.00836	8.4311	8.65085	0.919233	24.1909	0.742626	0.028826	0.575019	2.07944	0.375	0	0.606567	0.687914	0.695994	0.0822558	0.13411	1	3.29584	0.693133	0	E	0.142857	0.0769938	0	0	0	0.30103	0.919381	0.261428	0.156137	-1.47414	-1.17529	0.281092	0.130712	1.08439	0.201386	0.0358832	-0.0238531	-0.619744	3.46574
498	2021	2.38434	8.33869e+10	0.847589	2.49176	1.09861	0	0.86	0	4.23328	15.7225	8.68575	0.876728	25.1468	0.759996	0.039735	0.670347	2.3979	0.363636	0	0.498415	0.704089	0.74162	0.218103	0.412656	1	3.3673	0.520476	0	E	0.2	0.276781	0	0.246238	0	0.477121	0.955264	0.943319	0.621599	1.35504	-1.85281	-0.124978	0.175028	-0.186393	0.0400457	0.299891	0.276522	0.388759	7.84815
498	2022	4.35609	1.0305e+11	0.492997	2.49176	1.09861	0	0.86	0	4.25333	16.2989	9.58658	0.871528	25.3585	0.777271	0.034039	0.130326	2.30259	0.4	0	0.497597	0.656058	0.688959	0.138232	0.318452	1	3.4012	0.698484	0	E	0.222222	0.452199	0	0.246238	0	0.477121	0.958464	0.961189	0.700444	1.85613	-1.89369	-0.117663	0.1261	-0.152965	-0.388942	-0.266137	0.178702	0.54299	2.94444
501	2011	0.509317	9.695e+09	0.0121947	0	1.09861	0	0	0	0.3018	8.13032	8.04847	0.576	22.9949	0.769568	0.051932	0.208485	2.3979	0.363636	0	0.201657	0.505599	0.607083	0.714286	1.50722	1	2.99573	0.784325	0	F	0.2	0	0	0	0	0.477121	0.0230849	0.252102	0.103414	-2.5826	-0.0427653	0.52762	1.48476	-1.48642	-0.280834	-0.230889	-0.0561383	-1.09668	5.72685
501	2012	0.502976	1.10386e+10	0.000881708	0	1.09861	0	0	1	1.21	8.0586	7.68662	0.6182	23.1247	0.760921	0.050216	0.170228	2.30259	0.4	0	0.220246	0.520185	0.661406	0.598946	1.36184	1	3.04452	0.763203	0	F	0.222222	0	0	0	1	0.477121	0.167975	0.249878	0.0717432	-2.11043	1.38475	-0.620011	1.18375	-0.737584	0.0479695	-0.108313	0.134115	-0.779733	5.14749
501	2013	0.913999	1.26344e+10	0.000881708	0.693147	1.60944	0	0	1	2.4151	8.202	7.92443	0.8112	23.2597	0.752536	0.051215	0.130225	2.3979	0.363636	0	0.240146	0.540063	0.649999	0.54933	1.24889	1	3.09104	0.672282	0	F	0.4	0.0769938	0	0	1	0.69897	0.665199	0.254325	0.0925578	-1.0857	0.859084	-0.610236	1.50261	0.853179	0.39791	0.0155607	0.181467	-0.177753	4.90527
501	2014	0.844639	1.56508e+10	0.0538335	0.693147	1.09861	0	0	1	2.6107	8.35154	8.0067	0.6951	23.4738	0.759467	0.045341	0.018928	2.30259	0.4	0	0.251285	0.551202	0.637823	0.524962	1.19353	1	3.13549	0.677646	0	F	0.222222	0.0769938	0	0	1	0.477121	0.696404	0.258961	0.0997582	-1.27685	0.747626	-0.714283	0.730091	0.838387	0.316581	-0.0325455	0.177247	-0.374121	4.41884
501	2015	1.70683	1.77533e+10	0.046425	0.693147	1.38629	0	0	0	3.8507	8.55448	8.30028	0.7916	23.5998	0.767476	0.047944	0.021142	2.3979	0.363636	0	0.240941	0.485472	0.566645	0.48216	1.0149	1	3.17805	0.647683	0	F	0.3	0.0769938	0	0	0	0.60206	0.894229	0.265254	0.125454	-1.21061	-1.04374	0.422581	1.16853	1.15865	0.337962	0.103285	0.0538995	-0.346102	4.27667
501	2016	1.08595	1.77906e+10	0.00136601	0	1.38629	0	0	0	3.31833	7.99684	9.15101	0.6237	23.6019	0.659722	0.055878	0.009472	2.30259	0.4	0	0.215371	0.486376	0.579214	0.48216	1.25832	1	3.21888	0.638681	0	F	0.333333	0	0	0	0	0.60206	0.50433	0.247963	0.199914	-1.74783	-0.591427	0.46008	1.47991	-0.0600592	0.0934671	0.206588	-0.229774	-0.626367	3.4012
501	2017	0.944193	1.80199e+10	0.00238744	2.3979	1.60944	0	0.86	0	3.31095	15.1835	8.61595	0.8449	23.6147	0.601672	0.069328	0.024447	2.3979	0.363636	0	0.215481	0.486624	0.58346	0.48216	1.25832	1	3.2581	0.618934	0	F	0.4	0.266355	0	0.246238	0	0.69897	0.80812	0.926606	0.61549	1.37365	-1.59905	0.00209522	1.0467	-0.509655	0.0521375	0.301705	0.235716	0.499024	3.7612
501	2018	0.631991	2.28867e+10	0.000886946	1.09861	1.60944	0	0	0	4.02991	7.79302	8.62065	0.766107	23.8538	0.639567	0.051334	-0.022985	2.30259	0.4	0	0.215481	0.486624	0.576137	0.48216	1.25832	1	3.29584	0.576839	0	F	0.444444	0.122032	0	0	0	0.69897	0.92282	0.241643	0.153494	-0.968554	-1.04492	0.466987	1.46246	1.31256	0.312099	-0.0160402	-0.0427753	-0.200496	3.49651
501	2019	0.629182	2.35951e+10	0.00103903	1.09861	1.09861	0	0	0	4.14891	7.69775	8.30845	0.742874	23.8843	0.596956	0.052709	0.002854	2.3979	0.363636	0	0.215481	0.448103	0.539177	0.48216	1.07955	1	3.3322	0.589994	0	F	0.2	0.122032	0	0	0	0.477121	0.941805	0.238689	0.126168	-1.23249	-1.12988	0.378917	0.712023	1.2883	0.261732	-0.115544	0.0175545	-0.421097	3.21888
501	2021	1.44405	2.81884e+10	0.000881708	2.30944	1.09861	0	0.86	1	4.19384	15.4006	9.40886	0.660237	24.0622	0.621204	0.029512	-0.067141	2.3979	0.363636	0	0.215481	0.431004	0.476438	0.48216	1.00019	1	3.4012	0.461768	0	F	0.2	0.256529	0	0.246238	1	0.477121	0.948972	0.933335	0.684889	1.73015	-0.266412	-1.27707	-0.0255138	0.0570813	0.190723	0.490741	0.201521	0.628252	8.35279
501	2022	1.28377	3.07436e+10	0.000881708	2.30944	1.09861	0	0.86	0	4.21389	15.8353	9.34513	0.509516	24.1489	0.648298	0.010341	-0.110764	2.3979	0.363636	0	0.215481	0.434974	0.50807	0.48216	1.01862	1	3.43399	0.503998	0	F	0.2	0.420346	0	0.246238	0	0.477121	0.952171	0.946816	0.679311	1.73428	-1.87271	-0.112114	0.144393	-0.162275	-0.298857	-0.187271	0.189311	0.504144	1.79176
503	2014	1.65421	1.43494e+09	0.00182423	1.38629	1.38629	0	0	1	2.5503	9.28547	8.82085	0.49212	21.0844	0.0743834	0.013509	-0.052622	1.94591	0.428571	0	0.275577	0.316141	0.352505	0.0403726	0.147197	0	3.17805	0.380319	0	I	0.5	0.153988	0	0	1	0.60206	0.686768	0.28792	0.171016	-0.85339	0.763653	-0.674591	1.12054	0.836396	0.117185	-0.180246	0.0894474	-0.166318	3.66356
503	2015	3.88083	1.48182e+09	0.249801	1.79176	1.38629	0	0.86	1	4.3859	13.8871	9.25951	0.499867	21.1165	0.0687405	0.006613	-0.006377	1.94591	0.428571	0	0.276245	0.317742	0.348444	0.0469731	0.150218	0	3.21888	0.359017	0	I	0.5	0.199026	0	0.0351774	1	0.60206	0.979613	0.430607	0.20941	-0.0837379	0.305472	-0.799214	0.801275	1.47944	0.284162	-0.00782213	0.332128	0.156722	3.78419
503	2016	2.02846	1.49227e+09	0.181213	3.63759	1.38629	1	0.86	1	3.22835	16.7619	12.0333	0.47566	21.1236	0.0594846	0.008811	0.118693	1.94591	0.428571	0	0.276854	0.318723	0.355018	0.0528242	0.151231	0	3.2581	0.345411	0	I	0.5	0.404058	1	0.246238	1	0.60206	0.794941	0.975545	0.914595	2.8723	0.892681	0.496299	-0.120178	-0.394466	-0.249077	0.450729	-0.179982	1.3645	3.4012
503	2017	1.35357	1.44856e+09	0.128117	3.61092	1.38629	0	0.86	1	3.09335	16.3702	11.4307	0.504434	21.0938	0.0610962	-0.000204	-0.151451	1.94591	0.428571	0	0.257414	0.289775	0.320553	0.038746	0.125716	1	3.29584	0.299281	0	I	0.5	0.401096	0	0.246238	1	0.60206	0.773404	0.963399	0.86185	2.24771	-0.0855281	-1.22573	0.462862	-0.465123	-0.386869	0.088874	-0.134976	0.814204	3.55535
503	2018	1.50391	1.28035e+09	0.0053597	3.52636	1.94591	0	0.86	1	3.77541	16.2116	11.9555	0.485672	20.9704	0.0645327	-0.138305	-0.481069	2.19722	0.333333	0	0.262235	0.302708	0.327046	0.041207	0.154339	1	3.3322	0.313746	0	I	0.75	0.391703	0	0.246238	1	0.845098	0.882218	0.958484	0.907786	2.68198	-0.144728	-1.15834	1.17653	-0.0620214	-0.211048	0.320757	-0.241351	1.13616	2.83321
503	2019	1.80109	1.30521e+09	0.50765	4.26268	1.60944	1	0.86	1	3.85585	15.6329	11.9312	0.503819	20.9896	0.0595511	0.011984	0.360628	2.19722	0.333333	0	0.262235	0.287644	0.303955	0.0382733	0.096894	1	3.3673	0.283987	0	I	0.5	0.473493	1	0.246238	1	0.69897	0.89505	0.94054	0.905654	3.18238	0.820536	0.548407	0.125952	0.01422	-0.213096	0.23226	-0.196009	1.55333	2.19722
503	2021	1.71446	1.19231e+09	0.0191694	4.74305	1.60944	1	0.86	1	3.94881	15.3273	11.8243	0.483341	20.8992	0.339746	-0.142317	0.21769	2.19722	0.333333	0	0.259809	0.284157	0.301137	0.0301477	0.093715	1	3.43399	0.264775	0	I	0.5	0.526852	1	0.246238	1	0.69897	0.90988	0.931062	0.896305	3.28484	0.80699	0.563671	0.113112	0.0977229	-0.284706	0.0172702	-0.175475	1.5903	7.51152
503	2022	2.61578	1.1047e+09	0.014863	4.87439	1.60944	1	0.86	1	4.25333	16.3737	12.2506	0.484706	20.8228	0.354584	-0.073543	0.231925	2.19722	0.333333	0	0.260039	0.292022	0.315008	0.0419409	0.122993	1	3.46574	0.272769	0	I	0.5	0.868467	1	0.246238	1	0.69897	0.958464	0.96351	0.933612	4.14441	0.707601	0.608512	0.017834	0.357662	-0.965818	-1.17769	-0.0909667	1.87239	0
504	2015	3.35011	2.39806e+08	0.354879	0	0.693147	0	0	1	3.8424	9.2634	9.38664		19.9872	0.889553	-0.172126	-0.272065	1.94591	0.428571	0	0.255803	0.446398	0.495104	0.51443	0.745085	1	3.21888	0.501046	0	R	0.166667	0	0	0	1	0.30103	0.587938	0.287236	0.220538	-1.55144	0.779943	-0.834395	0.194876	0.306898	0.148217	0.28448	-0.0877809	-0.612025	3.2581
504	2017	1.09235	4.04776e+08	1.02987	1.60944	0.693147	0	0	0	3.18964	8.22233	8.53562		19.9872	0.682708	-0.102694	0.002105	1.94591	0.428571	0	0.255803	0.516192	0.577836	0.446668	1.01793	1	3.29584	0.528386	0	R	0.166667	0.178774	0	0	0	0.30103	0.788765	0.254955	0.146052	-1.43995	-1.02141	0.333865	0.231927	0.759144	-0.0897839	-0.451626	-4.63115e-06	-0.644008	2.07944
504	2018	0.638477	3.42706e+08	0.73269	1.94591	0.693147	0	0.86	0	3.82193	12.1024	8.35655		19.9906	0.685587	-0.101808	0.415306	1.94591	0.428571	1	0.255803	0.502489	0.54516	0.446668	0.964359	1	3.3322	0.484348	0	M	0.166667	0.216149	0	0.246238	0	0.30103	0.889639	0.831066	0.592786	0.771005	-1.76958	-0.155561	-0.319008	-0.373937	0.155986	0.260833	0.0907058	0.0744243	1.38629
504	2021	0.625013	6.59246e+08	0.741824	2.49176	1.09861	0	0.86	1	4.12988	15.2176	7.52779		20.3066	0.832658	-0.05447	-0.107918	1.94591	0.428571	0	0.255803	0.476575	0.519157	0.446668	0.863055	1	3.43399	0.380945	0	M	0.333333	0.276781	0	0.246238	1	0.477121	0.938768	0.92766	0.520249	1.52161	-0.211775	-1.21523	0.0306861	0.137371	0.312467	0.235602	0.583215	0.569381	7.32712
504	2022	0.791962	5.53065e+08	1.43374	2.30944	1.09861	0	0.86	0	4.14993	15.1927	7.27656		20.131	0.855561	-0.049099	0.279196	1.94591	0.428571	0	0.255803	0.453363	0.497312	0.446668	0.772313	1	3.46574	0.413455	0	M	0.333333	0.420346	0	0.246238	0	0.477121	0.941967	0.926889	0.498259	1.44211	-1.80634	-0.044879	0.211048	-0.069891	-0.108718	-0.398962	0.574947	0.419927	1.38629
505	2014	3.06579	1.64544e+09	0.430655	0	1.09861	0	0	1	2.5503	8.86479	8.93511	0.263834	21.2213	0.889553	-0.125387	0.060344	2.19722	0.333333	1	0.263575	0.30792	0.327452	0.0769408	0.168244	1	3.29584	0.312057	0	K	0.25	0	0	0	1	0.477121	0.381802	0.274876	0.181018	-1.67231	1.0943	-0.703868	0.969436	-0.190511	0.0991197	0.164978	-0.0456125	-0.589663	3.61092
505	2015	4.18651	1.71444e+09	0.252189	0	1.09861	0	0	1	4.3859	9.41147	8.78002	0.263962	21.2624	0.889553	-0.07567	0.117891	2.19722	0.333333	1	0.263575	0.319737	0.337738	0.091391	0.213078	1	3.3322	0.324837	0	K	0.25	0	0	0	1	0.477121	0.674646	0.291827	0.167443	-1.32396	0.745218	-0.76005	0.728273	0.668634	0.347847	0.354985	0.0584841	-0.399069	3.04452
505	2017	1.21995	6.08238e+09	0.735676	0	1.09861	1	0	0	3.09335	8.43176	8.96418	0.527277	22.5287	0.572467	0.037638	1.85009	1.94591	0.428571	0	0.420594	0.590891	0.606394	0.168183	0.404896	1	3.4012	0.343117	0	K	0.333333	0	1	0	0	0.477121	0.468438	0.261449	0.183562	-1.42976	0.431273	2.16118	0.545756	-0.17736	0.20098	0.431067	-0.117653	-0.265576	3.09104
505	2018	2.22458	4.91715e+09	1.03202	0	1.09861	0	0	1	3.77541	8.16154	8.87752	0.529838	22.316	0.422619	0.038388	-0.064226	2.19722	0.333333	0	0.420594	0.588742	0.605277	0.168183	0.399787	1	3.43399	0.421169	0	C1	0.25	0	0	0	1	0.477121	0.577251	0.25307	0.175977	-1.47752	0.875602	-0.732004	0.815318	0.409402	0.291733	0.255542	-0.0525885	-0.474424	2.94444
505	2019	2.85309	5.23127e+09	0.875088	0	1.09861	0	0	0	3.85585	7.69645	9.31587	0.492438	22.3779	0.428227	0.035205	0.004206	2.19722	0.333333	0	0.420594	0.566826	0.584717	0.168183	0.34768	1	3.46574	0.388184	0	C1	0.25	0	0	0	0	0.477121	0.590083	0.238649	0.214343	-1.77616	-0.731519	0.389115	0.98855	0.137592	0.106755	0.217971	-0.271947	-0.693861	1.38629
505	2021	1.95506	6.0466e+09	0.4941	2.49176	1.09861	0	0.86	0	3.94881	14.9833	9.06416	0.685613	22.5228	0.452229	0.040748	0.345622	2.19722	0.333333	0	0.39678	0.531199	0.54325	0.168183	0.338775	1	3.52636	0.55057	0	C1	0.25	0.276781	0	0.246238	0	0.477121	0.90988	0.920395	0.654719	1.31801	-1.79707	-0.119823	0.208167	-0.319889	-0.0106545	0.276788	0.146158	0.362848	7.32581
505	2022	4.60826	6.10514e+09	0.0851539	2.49176	1.09861	0	0.86	0	3.96886	16.3572	9.97315	0.683198	22.5324	0.432821	0.027033	0.093069	2.19722	0.333333	0	0.39678	0.527875	0.542281	0.168183	0.330397	1	3.52636	0.544698	0	C1	0.25	0.452199	0	0.246238	0	0.477121	0.91308	0.962997	0.734279	1.85247	-1.84956	-0.120707	0.153036	-0.308412	-0.463216	-0.258454	0.0966597	0.527443	1.09861
506	2011	2.86112	5.9959e+09	0.0430428	0	0	0	0	0	0.3901	9.10617	9.53242	0.6725	22.5143	0.786778	0.038764	0.109026	2.19722	0.333333	0	0.471704	0.683087	0.695655	0.424448	0.448126	0	3.17805	0.1312	0	K	0	0	0	0	0	0	0.0371719	0.282361	0.233297	-2.86913	-0.257971	0.270087	-0.171693	-1.75918	-0.633944	-0.228395	-0.300991	-1.50101	3.73767
506	2012	1.41736	5.14784e+09	0.0369087	0	0	0	0	1	1.1768	8.81169	8.54966	0.6628	22.3618	0.692001	0.055317	-0.193252	2.19722	0.333333	0	0.471704	0.678201	0.691247	0.403633	0.437768	0	3.21888	0.689228	0	K	0	0	0	0	1	0	0.162679	0.273229	0.147281	-2.5051	1.2091	-0.853991	-0.439035	-1.03007	-0.261192	-0.180684	0.00103898	-1.22025	4.14313
506	2013	0.837205	3.38435e+09	0.0624404	0	0	0	0	0	2.2832	8.6644	8.35279	0.47229	21.9424	0.450567	0.041094	-0.152642	2.07944	0.375	0	0.299241	0.564787	0.607715	0.576336	0.887398	0	3.2581	0.611443	0	K	0	0	0	0	0	0	0.339189	0.268663	0.13005	-2.6759	-0.581331	0.251221	-0.38652	-0.794115	-0.259647	-0.159613	-0.0460745	-1.35143	3.4012
506	2014	1.56157	3.16949e+09	0.0615115	0	0	0	0	0	2.5908	8.86344	8.39661	0.471903	21.8768	0.515011	-0.085466	-0.510632	2.07944	0.375	0	0.299241	0.484317	0.49766	0.576336	0.618485	0	3.29584	0.490145	0	K	0	0	0	0	0	0	0.388263	0.274834	0.133885	-2.6046	-0.642891	0.238746	-0.429543	-0.656595	-0.227136	-0.117611	-0.0363127	-1.31579	3.04452
506	2015	3.63088	3.24035e+09	2.31654	0	0	0	0	1	3.9216	9.61256	9.36734	0.471882	21.8989	0.524292	0.001812	1.85009	2.19722	0.333333	0	0.250803	0.492501	0.51782	0.880747	0.963697	0	3.3322	0.280866	0	B	0	0	0	0	1	0	0.600573	0.298063	0.218849	-1.85597	0.664432	-0.967717	-0.826634	0.201684	0.0196426	0.194694	-0.0611286	-0.900191	2.70805
506	2016	1.85871	3.22891e+09	0.0463691	0	0	0	0	1	3.34577	8.82556	9.64056	0.126	21.8954	0.511496	0.003056	-0.414817	2.19722	0.333333	0	0.250803	0.49364	0.523354	0.880747	0.968238	0	3.3673	0.273003	0	B	0	0	0	0	1	0	0.508708	0.27366	0.242762	-1.96265	0.777846	-0.950339	-0.752158	-0.0626315	-0.0603322	0.131542	-0.178756	-0.960221	2.56495
506	2017	1.89471	2.54738e+09	0.249724	0	0	0	0	0	3.19918	8.77592	9.32483	0.372326	21.6583	0.57663	-0.141745	-0.05301	2.19722	0.333333	0	0.250803	0.459623	0.535764	0.282701	0.832606	0	3.4012	0.452804	0	B	0	0	0	0	0	0	0.485321	0.27212	0.215127	-2.37973	-0.776131	0.194919	-0.532755	-0.414416	-0.22246	0.02099	-0.220992	-1.2231	2.19722
506	2018	2.81802	2.53276e+09	0.279047	0	1.09861	0	0	0	3.88476	8.7943	9.71408	0.126	21.6526	0.559942	0.011753	-0.354477	2.19722	0.333333	0	0.250803	0.400138	0.426924	0.282701	0.595428	0	3.43399	0.39387	0	B	0.25	0	0	0	0	0.477121	0.594696	0.27269	0.249197	-1.67726	-0.761356	0.365943	0.966221	0.101337	0.0445006	0.297104	-0.284767	-0.663619	2.56495
506	2019	3.85921	2.62188e+09	0.392877	0	1.09861	0	0	0	4.00836	8.7623	10.217	0.300574	21.6872	0.582766	-0.012471	0.038126	1.94591	0.428571	0	0.250803	0.426285	0.44419	0.282701	0.699681	0	3.46574	0.396799	0	B	0.333333	0	0	0	0	0.477121	0.614414	0.271698	0.293216	-1.59355	-0.795086	0.348231	0.93724	0.134934	0.0184335	0.352246	-0.388106	-0.634406	0.693147
506	2021	3.16888	1.68803e+09	0.30479	1.39315	1.09861	0	0	0	4.23328	8.68111	9.49145	0.519901	21.2468	0.762127	-0.068432	1.13252	2.19722	0.333333	0	0.250803	0.393248	0.427766	0.282701	0.567956	0	3.52636	0.376598	0	B	0.25	0.154749	0	0	0	0.477121	0.955264	0.269181	0.229711	-0.963667	-1.18734	0.340213	0.659515	1.2573	0.0790902	-0.091199	-0.153753	-0.338852	2.94444
506	2022	4.47189	1.7177e+09	0.174189	1.79861	1.09861	0	0.86	0	4.25333	12.7163	9.42714	0.52051	21.2643	0.608697	0.130864	-0.510632	2.19722	0.333333	0	0.250803	0.383846	0.407425	0.282701	0.530468	0	3.52636	0.393338	0	B	0.25	0.3311	0	0.246238	0	0.477121	0.958464	0.850103	0.686489	1.44036	-1.83258	-0.104487	0.170039	-0.107045	-0.0399644	0.0464137	-0.048666	0.413197	1.60944
507	2011	2.06542	3.41578e+09	0.465769	1.09861	0.693147	0	0	0	0.6866	8.9232	9.46731		21.9517	0.476831	0.108656	0.223186	2.30259	0.4	0	0.163967	0.286852	0.318807	0.413787	0.74945	1	3.13549	0.235923	0	S	0.111111	0.122032	0	0	0	0.30103	0.389441	0.276687	0.227598	-1.88533	-0.57885	0.362804	0.537361	-0.515676	-0.424348	-0.376869	-0.216741	-0.898482	3.55535
507	2012	0.989158	3.53829e+09	0.58042	0.693147	0.693147	0	0	0	1.3831	8.61734	8.51519	0.4762	21.9869	0.4375	0.043677	0.44102	2.19722	0.444444	0	0.250562	0.292805	0.315296	0.0916212	0.168593	1	3.17805	0.288915	0	G	0.125	0.0769938	0	0	0	0.30103	0.500558	0.267203	0.144264	-1.97696	-0.682092	0.36195	0.477582	-0.152303	-0.150903	-0.230657	-0.0382011	-0.892096	3.43399
507	2013	2.16754	3.93113e+09	0.490359	0	0	0	0	1	2.4561	9.14718	9.09156	0.2704	22.0922	0.354787	0.024397	0.973029	2.07944	0.5	0	0.256196	0.290621	0.308266	0.0704776	0.13437	1	3.21888	0.283951	0	G	0	0	0	0	1	0	0.366773	0.283632	0.19471	-2.18434	0.952271	-0.911197	-0.623557	-0.463131	-0.143245	0.00692377	-0.0635147	-1.06615	2.94444
507	2014	3.49742	5.36026e+09	1.3692	0	0.693147	0	0	1	2.5598	9.72857	9.87071	0.2584	22.4023	0.50672	0.003596	0.656754	2.07944	0.375	0	0.258282	0.28802	0.300906	0.0699086	0.115138	1	3.2581	0.274285	0	G	0.142857	0	0	0	1	0.30103	0.383317	0.30166	0.262905	-1.71432	1.00353	-0.814297	0.347318	-0.335399	-0.0826339	0.216543	-0.184999	-0.721861	2.70805
507	2015	5.56755	5.47445e+09	1.18938	0	0.693147	0	0	0	3.7379	10.2583	10.0911	0.259096	22.4234	0.488875	0.014869	-0.054406	2.07944	0.375	0	0.258282	0.289677	0.304375	0.0699086	0.121553	1	3.29584	0.275698	0	G	0.142857	0	0	0	0	0.30103	0.571267	0.318084	0.282194	-1.79292	-0.819163	0.27012	0.374554	-0.105113	-0.127093	0.306811	-0.274372	-0.823084	3.09104
507	2016	1.38813	5.72102e+09	0.698734	0	0.693147	0	0	0	2.95065	8.81971	9.26899	0.261901	22.4674	0.490038	0.021477	-0.109526	2.19722	0.333333	0	0.258282	0.29786	0.317528	0.0699086	0.153236	1	3.3322	0.282713	0	G	0.125	0	0	0	0	0.30103	0.445672	0.273478	0.21024	-2.10032	-0.632812	0.331541	0.50998	-0.395876	-0.121734	0.102134	-0.210973	-0.949914	2.89037
507	2017	6.31784	5.9152e+09	0.448186	0.693147	0	0	0	0	3.0492	9.75675	10.3645	0.480118	22.5008	0.477613	0.02851	0.033041	2.07944	0.375	0	0.258282	0.298741	0.316059	0.0699086	0.156647	1	3.3673	0.276473	0	G	0	0.0769938	0	0	0	0	0.766362	0.302534	0.30612	-1.72149	-1.14766	0.119867	-0.806527	0.374795	-0.248262	0.031111	-0.315268	-0.944182	3.63759
507	2018	2.45354	6.83868e+09	0.3061	0.693147	0	0	0	1	3.99859	9.13751	9.69227	0.59193	22.6459	0.522906	0.029893	0.405413	2.07944	0.375	0	0.258282	0.297335	0.316788	0.0699086	0.151203	1	3.4012	0.268484	0	G	0	0.0769938	0	0	1	0	0.917823	0.283332	0.247288	-1.30191	0.286732	-1.0147	-1.10082	1.17363	0.128936	0.109983	-0.0943984	-0.640346	4.54329
507	2019	1.84965	9.25091e+09	0.279343	0.693147	0	0	0	0	4.21661	8.63923	9.16482	0.548368	22.948	0.38872	0.03071	0.270311	2.07944	0.375	0	0.296367	0.403487	0.426796	0.15027	0.361444	1	3.43399	0.268616	0	G	0	0.0769938	0	0	0	0	0.952605	0.267882	0.201123	-1.69463	-1.32466	0.130119	-0.92046	1.01675	0.0479694	0.00032803	-0.113528	-0.878495	3.97029
507	2021	2.26058	1.77362e+10	0.408743	1.39315	1.09861	0	0	1	4.15707	8.7601	9.58864	0.535578	23.5989	0.583037	0.033681	0.805034	2.19722	0.444444	0	0.299812	0.390729	0.408216	0.117632	0.303247	1	3.49651	0.317438	0	G	0.25	0.154749	0	0	1	0.477121	0.943106	0.27163	0.238217	-0.614133	0.412819	-0.792423	0.474797	1.51429	0.228991	-0.0208818	-0.0691255	-0.105871	9.02329
507	2022	1.80499	2.09109e+10	0.211043	1.39315	1.09861	0	0	0	4.17712	8.51194	8.80792	0.532322	23.7635	0.562207	0.022933	-0.177249	2.07944	0.5	1	0.299812	0.382858	0.400951	0.117632	0.276994	1	3.52636	0.370985	0	G	0.285714	0.260261	0	0.211061	0	0.477121	0.946305	0.719735	0.632292	0.942101	-1.70512	-0.0373217	0.262678	0.0658821	0.0873841	0.146875	-0.20053	0.253308	2.70805
509	2014	5.09949	6.2658e+08	0.0193998	0	0.693147	0	0	0	2.3639	9.60638	10.1229	0.2416	20.2558	0.889553	-0.080831	-0.167142	2.19722	0.333333	0	0.24132	0.355451	0.377558	0.31081	0.472945	0	3.21888	0.00606119	0	C2	0.125	0	0	0	0	0.30103	0.352064	0.297871	0.284975	-2.07388	-0.55255	0.316998	0.559073	-0.737368	-0.298962	0.148056	-0.350091	-0.971652	3.46574
509	2015	5.85243	5.67827e+08	1.2967	0	0.693147	0	0	0	3.9651	9.73891	9.39441	0.126	20.1573	0.889553	0.033236	-0.219526	2.19722	0.333333	0	0.24132	0.332255	0.355353	0.283206	0.376823	0	3.2581	0.0959858	0	C2	0.125	0	0	0	0	0.30103	0.607513	0.301981	0.221217	-1.85683	-0.839176	0.288318	0.366612	0.0515328	-0.0203797	0.24889	-0.158363	-0.829682	3.46574
509	2016	3.21238	3.41522e+08	0.310309	0	0.693147	0	0	1	3.35376	8.97697	9.19968	0.243331	19.9872	0.889553	-0.143703	-0.505019	2.19722	0.333333	0	0.24132	0.329494	0.350827	0.283206	0.365382	0	3.29584	0.118556	0	C2	0.125	0	0	0	1	0.30103	0.509982	0.278355	0.204174	-1.67792	0.879871	-0.811534	0.266028	0.0936031	0.105956	0.208606	-0.0771838	-0.672214	3.71357
509	2017	1.42277	3.04741e+08	0.110762	0	0.693147	0	0	0	3.25143	8.55012	8.55198	0.243524	19.9872	0.888114	0.038295	1.85009	1.60944	0.4	0	0.24132	0.344673	0.369348	0.283206	0.428282	0	3.3322	0.358367	0	C2	0.25	0	0	0	0	0.30103	0.493657	0.265119	0.147484	-2.14276	-0.669771	0.345614	0.491024	-0.210226	-0.010349	0.0591839	-0.073593	-0.946465	2.83321
509	2018	3.78545	2.39806e+08	0.00903647	0	0	0	0	0	3.84514	8.92764	9.68974	0.241639	19.9906	0.889553	-0.198947	-0.460436	1.60944	0.4	0	0.24132	0.327291	0.344724	0.283206	0.356253	0	3.3673	0.316377	0	C2	0	0	0	0	0	0	0.588375	0.276825	0.247066	-2.20728	-0.907553	0.163611	-0.628151	-0.132314	-0.170361	0.123044	-0.27355	-1.14245	3.2581
509	2019	2.56434	2.39806e+08	0.0091574	0	0.693147	0	0	1	3.98229	8.64018	9.20311	0.2429	20.0581	0.889553	-0.213935	-0.510632	1.94591	0.428571	0	0.24132	0.316428	0.341012	0.117449	0.311238	0	3.4012	0.313692	0	C2	0.166667	0	0	0	1	0.30103	0.610255	0.267911	0.204474	-1.57296	0.766607	-0.827147	0.185927	0.399056	0.201209	0.25886	-0.0860693	-0.61168	2.48491
509	2022	1.48217	6.12139e+08	0.849836	1.79861	1.09861	0	0.86	0	4.12007	12.2692	9.34993	0.640674	20.2325	0.639894	0.011117	1.8241	2.19722	0.333333	0	0.230769	0.465405	0.486946	0.804376	1.01676	1	3.49651	0.46288	0	Q	0.25	0.3311	0	0.246238	0	0.477121	0.937203	0.83624	0.679731	1.38767	-1.79947	-0.0938196	0.192893	-0.153921	-0.0386268	0.00951331	-0.0634932	0.391233	1.60944
510	2012	2.1162	2.30127e+09	0.213576	0	0.693147	0	0	0	1.3731	8.67692	9.94913		21.5567	0.509003	0.001857	-0.160208	2.19722	0.333333	0	0.09	0.188198	0.217731	0.6879	1.51728	0	3.17805	0.139205	0	C2	0.125	0	0	0	0	0.30103	0.193996	0.269051	0.269769	-2.31927	-0.349425	0.360989	0.70066	-1.17089	-0.392576	-0.000958672	-0.392878	-1.0912	2.83321
510	2013	3.4453	1.84215e+09	0.131931	0	0.693147	0	0	1	2.3882	9.00483	10.3347		21.3342	0.48871	-0.092269	-0.076923	2.19722	0.333333	0	0.09	0.189909	0.217077	0.6879	1.54281	1	3.21888	0.126	0	C2	0.125	0	0	0	1	0.30103	0.355941	0.279218	0.303512	-1.71898	1.03598	-0.815123	0.363307	-0.420413	-0.125817	0.212766	-0.329731	-0.733085	3.46574
510	2014	3.86349	1.80377e+09	0.109289	0	0	0	0	1	2.3639	9.15879	10.5884		21.3131	0.559173	-0.080232	0.02326	2.07944	0.375	0	0.09	0.193607	0.228902	0.850774	1.90815	1	3.2581	0.113982	0	C2	0	0	0	0	1	0	0.352064	0.283992	0.325724	-2.01737	0.936733	-0.951162	-0.650197	-0.583076	-0.286764	0.12921	-0.373849	-1.0252	3.04452
510	2016	4.59348	1.32171e+09	0.205035	0	0.693147	0	0	0	3.35376	8.79529	10.3306		21.0022	0.35885	0.037931	-0.053043	2.19722	0.333333	1	0.1	0.221571	0.27431	0.5	1.21571	0	3.3322	0.182734	0	C2	0.125	0	0	0	0	0.30103	0.509982	0.272721	0.303159	-1.89512	-0.731327	0.289451	0.429806	-0.259031	-0.158558	0.234332	-0.423476	-0.873071	2.63906
510	2017	2.40863	1.50077e+09	0.273353	0	0.693147	0	0	0	3.25143	8.22531	9.39591		21.1292	0.416092	0.029965	0.12645	2.19722	0.333333	1	0.130549	0.30697	0.361943	0.76599	1.35138	0	3.3673	0.239497	0	C2	0.125	0	0	0	0	0.30103	0.493657	0.255047	0.221348	-2.05229	-0.683548	0.32483	0.471668	-0.244379	-0.0746628	0.120816	-0.268263	-0.922217	2.63906
510	2018	1.25565	1.48447e+09	0.0711277	0	0	0	0	0	3.84514	7.62243	8.71062		21.1183	0.35626	0.068916	0.197461	2.19722	0.333333	1	0.130549	0.299914	0.332073	0.770297	1.29733	0	3.4012	0.188199	0	C2	0	0	0	0	0	0	0.588375	0.236354	0.161369	-2.3805	-0.867492	0.204524	-0.593058	-0.0472756	-0.0475336	-0.0118782	-0.153155	-1.19186	2.3979
510	2019	1.89916	1.6105e+09	0.353532	0	0	0	0	0	3.98229	7.58454	9.14174		21.1998	0.347894	0.041829	0.120651	2.07944	0.375	0	0.130549	0.287112	0.318355	0.617132	1.19927	0	3.43399	0.187785	0	C2	0	0	0	0	0	0	0.610255	0.235179	0.199103	-2.30329	-0.902113	0.188509	-0.621919	-0.00347437	-0.0653145	0.038105	-0.241751	-1.16374	1.79176
510	2021	3.29675	2.17637e+09	0.183097	2.30944	1.09861	0	0.86	0	4.10001	14.8579	9.0299		21.5009	0.374023	0.152033	0.349411	2.19722	0.333333	0	0.09	0.234342	0.28653	0.686436	1.65579	0	3.49651	0.190403	0	C2	0.25	0.256529	0	0.246238	0	0.477121	0.934003	0.916508	0.65172	1.29521	-1.82186	-0.126677	0.192296	-0.253279	0.0554547	0.361326	0.142521	0.36244	6.85118
510	2022	4.199	2.29749e+09	0.16057	0	0	0	0	0	4.12007	7.71757	9.14953		21.5551	0.364708	0.005925	0.020389	2.19722	0.333333	0	0.09	0.238772	0.29097	0.913075	1.706	0	3.52636	0.166859	0	C2	0	0.0168653	0	0	0	0	0.632236	0.239304	0.199784	-2.2361	-0.930941	0.1866	-0.643011	0.0657459	-0.0833409	-0.00674659	-0.227213	-1.1366	2.07944
513	2011	1.00518	4.60291e+09	0.380155	0	0.693147	0	0	0	0.6866	8.50422	7.93702	0.4559	22.25	0.345714	0.093842	0.159971	2.19722	0.333333	1	0.262105	0.510401	0.608405	0.593578	0.947315	0	2.99573	0.675764	0	C2	0.125	0	0	0	0	0.30103	0.0844743	0.263696	0.0936591	-2.70251	-0.174126	0.440622	0.844081	-1.38777	-0.305912	-0.252044	-0.00225565	-1.23164	4.55388
513	2012	0.976304	5.63375e+09	0.320396	0	0.693147	0	0	1	1.3831	8.58789	7.58172	0.4838	22.452	0.435524	0.092847	0.246801	2.19722	0.333333	1	0.262105	0.537225	0.635077	0.653595	1.04966	0	3.04452	0.808	0	C2	0.125	0	0	0	1	0.30103	0.195591	0.26629	0.0625617	-2.26303	1.29077	-0.702388	0.569538	-0.743336	-0.0110662	-0.144138	0.192029	-0.934288	4.43082
513	2013	0.886618	6.56601e+09	0.553664	0	0.693147	0	0	1	2.4561	8.6092	7.72754	0.3802	22.6052	0.451033	0.085901	0.171206	2.3979	0.454545	0	0.262105	0.535941	0.624524	0.653595	1.04476	0	3.09104	0.725992	0	C2	0.1	0	0	0	1	0.30103	0.366773	0.266951	0.0753242	-2.04247	1.08582	-0.738983	0.424699	-0.245097	0.122246	-0.0236129	0.185337	-0.818703	4.77912
513	2014	0.676798	7.30261e+09	0.793191	0	0.693147	0	0	0	2.5598	8.62126	7.53262	0.548916	22.7115	0.440964	0.079838	0.200394	2.3979	0.454545	0	0.378709	0.701199	0.766506	0.692089	0.851551	0	3.13549	0.759631	0	C2	0.1	0	0	0	0	0.30103	0.383317	0.267325	0.0582646	-2.39514	-0.518675	0.3947	0.607647	-0.486605	-0.0179827	-0.0963117	0.127168	-1.05099	5.01064
513	2015	2.13308	8.07754e+09	0.677993	0	0.693147	1	0	0	3.7379	9.34727	8.36451	0.5521	22.8124	0.404534	0.085768	0.194127	2.3979	0.454545	0	0.366823	0.67446	0.719096	0.692089	0.838652	0	3.17805	0.712101	0	C2	0.1	0	1	0	0	0.30103	0.571267	0.289837	0.131075	-1.53879	0.25405	2.07487	-0.120497	0.0540497	0.23847	0.413484	0.0763724	-0.383356	4.74493
513	2016	1.11475	1.05293e+10	0.255475	0	0	0	0	1	2.95065	8.92219	9.0281	0.491931	23.0774	0.325153	0.089206	0.155767	2.3979	0.454545	0	0.341973	0.654606	0.712256	0.692089	0.914204	0	3.21888	0.725836	0	C2	0	0	0	0	1	0	0.445672	0.276656	0.189156	-2.10825	0.864022	-0.921998	-0.685175	-0.220505	-0.0636711	0.0421831	-0.054333	-1.02024	4.49981
513	2017	1.15643	1.58977e+10	0.303291	0	0	1	0	1	3.0492	8.86511	8.72404	0.493432	23.4894	0.293382	0.209458	0.114901	2.30259	0.5	0	0.342026	0.640391	0.680915	0.692281	0.872346	0	3.2581	0.643995	0	C2	0	0	1	0	1	0	0.461395	0.274886	0.162544	-1.62623	1.87545	0.830762	-1.23632	-0.110252	0.166787	0.315404	0.0581677	-0.511769	4.21951
513	2018	1.33152	1.74373e+10	0.500039	0	0	1	0	1	3.99859	9.02995	9.12989	0.50684	23.5819	0.326166	0.070899	0.038646	2.30259	0.5	0	0.34208	0.632936	0.676892	0.692329	0.850257	0	3.29584	0.580048	0	C2	0	0	1	0	1	0	0.612856	0.279997	0.198065	-1.39115	1.68598	0.789044	-1.37272	0.312566	0.256406	0.451782	0.0042236	-0.398352	5.01728
513	2019	1.44892	1.79765e+10	0.518324	0.693147	0	1	0	1	4.21661	8.93713	8.97449	0.756976	23.6123	0.317149	0.082543	0.059142	2.30259	0.5	0	0.342049	0.651698	0.706675	0.692377	0.905277	0	3.3322	0.626562	0	C2	0	0.0769938	1	0	1	0	0.952605	0.277119	0.184464	-0.85404	1.28681	0.747686	-1.65589	1.36516	0.415922	0.353492	0.0970291	-0.135298	4.64439
513	2021	1.31899	2.23719e+10	0.876212	2.77944	1.38629	0	0.86	0	4.15707	16.435	9.49311	0.724765	23.8311	0.360313	0.090874	0.14671	2.3979	0.454545	0	0.333746	0.645258	0.67193	0.707264	0.93338	0	3.4012	0.553353	0	C2	0.3	0.308737	0	0.246238	0	0.60206	0.943106	0.965411	0.692263	1.67243	-1.82813	-0.0925018	0.574192	-0.211431	-0.0681444	0.313337	0.162643	0.56248	8.68169
513	2022	1.55801	2.48648e+10	0.232979	2.77944	1.38629	0	0.86	0	4.17712	16.5188	9.44794	0.746711	23.9367	0.399302	0.082797	0.046893	2.3979	0.454545	0	0.330902	0.636069	0.655378	0.715103	0.922228	0	3.43399	0.516826	0	C2	0.3	0.50246	0	0.246238	0	0.60206	0.946305	0.96801	0.68831	2.07526	-1.84227	-0.0492299	0.551445	-0.107686	-0.435615	-0.423845	0.234727	0.690655	3.93183
514	2011	0.481022	5.25359e+09	0.0169298	0	0.693147	0	0	0	0.3677	8.76774	8.11313		22.3822	0.456428	0.045557	0.151264	1.94591	0.571429	0	0.638437	0.67813	0.690267	0.034956	0.0621721	1	2.99573	0.682789	0	K	0.166667	0	0	0	0	0.30103	0.0335983	0.271867	0.109073	-2.73016	-0.121868	0.442555	0.879433	-1.55429	-0.372412	-0.25848	-0.0286728	-1.25521	3.71357
514	2012	0.636041	6.76637e+09	1.03168	0	0.693147	0	0	0	1.1905	8.53156	7.82644		22.6352	0.551443	0.00492	-0.324502	1.94591	0.571429	0	0.638265	0.672434	0.683152	0.0349654	0.0535342	1	3.04452	0.67222	0	K	0.166667	0	0	0	0	0.30103	0.164865	0.264544	0.0839811	-2.62021	-0.266713	0.428361	0.780557	-1.14515	-0.228183	-0.210464	0.0326699	-1.18316	3.8712
514	2013	0.8224	7.65796e+09	0.115654	0	0.693147	0	0	0	2.4074	8.57924	8.07527		22.759	0.589756	0.012667	0.518589	1.94591	0.571429	0	0.635776	0.645666	0.651871	0.00692137	0.0189283	1	3.09104	0.639769	0	K	0.166667	0	0	0	0	0.30103	0.359004	0.266022	0.10576	-2.35886	-0.501308	0.384248	0.613961	-0.584971	-0.0849467	-0.065583	0.00931726	-1.04897	3.89182
514	2014	1.54465	7.789e+09	0.0767225	0	0.693147	0	0	1	2.6363	9.13573	8.80837		22.776	0.565628	0.013955	1.10787	1.94591	0.571429	0	0.630917	0.642809	0.65201	0.00861406	0.0237237	1	3.13549	0.634103	0	K	0.166667	0	0	0	1	0.30103	0.395522	0.283277	0.169924	-1.85446	1.02085	-0.780428	0.369163	-0.229269	0.0374907	0.108819	-0.00117744	-0.757183	3.91202
514	2015	3.94901	7.35816e+09	0.115319	0.693147	0.693147	0	0	0	3.9365	9.81036	9.71541		22.7191	0.547649	-0.01329	-0.406762	1.60944	0.4	0	0.631865	0.65017	0.667257	0.0102065	0.0299986	1	3.17805	0.682641	0	K	0.25	0.0769938	0	0	0	0.30103	0.907917	0.304196	0.249313	-1.30093	-1.20479	0.239164	0.102293	0.959109	0.0591618	0.173915	-0.158731	-0.573922	3.73767
514	2016	2.44253	6.58203e+09	0.107254	0	1.38629	0	0	1	3.40099	9.29783	9.89626		22.6076	0.489082	0.011101	-0.409003	1.94591	0.571429	0	0.631865	0.652566	0.673763	0.0130612	0.0358644	1	3.21888	0.63249	0	K	0.5	0	0	0	1	0.60206	0.517517	0.288304	0.265142	-1.23924	0.947266	-0.707984	1.24841	0.205928	0.17352	0.395545	-0.199111	-0.339805	2.99573
514	2017	2.31101	6.30715e+09	0.0122305	0	1.09861	0	0	0	3.19574	9.16621	9.87565		22.5649	0.451933	0.015283	0.524779	1.94591	0.571429	0	0.631865	0.641073	0.647593	0.0128964	0.0374182	1	3.2581	0.638676	0	K	0.333333	0	0	0	0	0.477121	0.484773	0.284223	0.263338	-1.7719	-0.640841	0.378324	1.04974	-0.241992	-0.0744205	0.256589	-0.309004	-0.724388	2.99573
514	2018	0.70814	6.57079e+09	0.010224	1.38629	1.09861	0	0	1	3.84739	8.33186	8.51339		22.6059	0.472779	0.006756	-0.481157	1.94591	0.571429	0	0.631865	0.654282	0.661182	0.01768	0.0363411	1	3.29584	0.636739	0	K	0.333333	0.153988	0	0	1	0.477121	0.893701	0.258351	0.144106	-0.823386	0.500609	-0.7484	0.546535	1.43407	0.294208	-0.159124	0.119509	-0.179781	3.04452
514	2019	1.13079	6.50164e+09	0.583237	0	1.09861	0	0	1	4.00622	8.29186	8.54578		22.5953	0.425527	0.041575	0.602988	1.94591	0.571429	0	0.631865	0.646346	0.654582	0.0139256	0.0367309	1	3.3322	0.638596	0	K	0.333333	0	0	0	1	0.477121	0.614073	0.257111	0.146941	-1.46957	0.837645	-0.730793	0.792596	0.531646	0.348482	0.254421	0.0288514	-0.460172	2.70805
514	2021	0.658756	8.38767e+09	0.491813	0	0	0	0	1	4.08899	8.11074	8.32506		22.85	0.521048	0.025241	0.901973	1.79176	0.571429	0	0.631865	0.646458	0.655724	0.0161662	0.0425086	1	3.4012	0.643329	0	K	0	0	0	0	1	0	0.627278	0.251495	0.127623	-2.01345	0.677257	-0.92807	-0.810415	0.374216	0.176492	0.0635147	0.0634311	-0.936984	7.94485
514	2022	5.10112	7.37009e+09	0.263673	0	0	0	0	0	4.10905	9.02093	9.92657		22.7207	0.4359	0.019889	-0.245436	1.94591	0.571429	0	0.631865	0.64395	0.654383	0.0170689	0.046041	1	3.43399	0.64911	0	K	0	0.0168653	0	0	0	0	0.630478	0.279717	0.267795	-2.08984	-0.964494	0.15179	-0.671424	-0.0141643	-0.189992	0.109317	-0.306214	-1.09514	2.48491
516	2011	1.36665	3.14512e+09	0.188864	0	1.09861	0	0	0	0.7174	9.14091	8.99739		21.8691	0.644467	0.043491	0.338022	2.19722	0.333333	0	0.208625	0.358304	0.421849	0.245869	0.717455	0	3.2581	0.518732	0	F	0.25	0	0	0	0	0.477121	0.089388	0.283438	0.186469	-2.34689	-0.15598	0.478025	1.39808	-1.3659	-0.335784	-0.0682907	-0.180214	-1.00925	3.63759
516	2012	1.03112	3.63355e+09	0.165128	0	1.09861	0	0	1	1.4588	8.85398	8.54111		22.0135	0.671566	0.032707	0.007257	2.3979	0.363636	0	0.208625	0.332745	0.388802	0.245869	0.594943	0	3.29584	0.395077	0	F	0.2	0	0	0	1	0.477121	0.207668	0.274541	0.146532	-1.92641	1.30799	-0.659757	1.12304	-0.685138	-0.0153696	0.0212778	0.012619	-0.715359	4.91998
516	2013	2.46084	3.61164e+09	0.249194	0.693147	1.09861	0	0	1	2.3455	9.02283	9.02497		22.0074	0.644833	0.033546	0.047913	2.3979	0.363636	0	0.208625	0.328033	0.376259	0.245869	0.572357	0	3.3322	0.425075	0	F	0.2	0.0769938	0	0	1	0.477121	0.654095	0.279776	0.188883	-1.17442	0.765578	-0.742014	0.733576	0.643354	0.172263	0.0554696	0.00356076	-0.358706	4.57471
516	2016	2.06656	5.55531e+09	0.504022	1.38629	1.09861	0	0	1	3.37596	9.264	9.57394		22.438	0.370194	0.037041	0.007772	2.3979	0.363636	0	0.188779	0.294094	0.336978	0.245869	0.557875	0	3.43399	0.320779	0	F	0.2	0.153988	0	0	1	0.477121	0.818491	0.287255	0.236931	-0.743964	0.552625	-0.773746	0.574052	1.13254	0.11054	-0.0781301	-0.050801	-0.180867	3.3673
516	2017	0.87674	5.83263e+09	0.0690283	2.07944	1.09861	0	0.86	0	3.17467	16.1208	9.52588		22.4867	0.377534	0.03456	0.032773	2.3979	0.363636	0	0.188779	0.295433	0.340175	0.245869	0.564968	0	3.46574	0.30843	0	F	0.2	0.230982	0	0.246238	0	0.477121	0.786378	0.955667	0.695131	1.18045	-1.67569	-0.131344	0.294242	-0.761596	-0.101449	0.457497	0.0926811	0.283167	2.3979
516	2018	0.979889	7.30632e+09	0.293639	2.77259	1.09861	0	0.86	0	3.79311	16.1805	9.31281		22.712	0.209426	0.209458	-0.497636	2.19722	0.333333	0	0.188779	0.29797	0.340525	0.245869	0.578407	0	3.49651	0.315281	0	Q	0.25	0.307975	0	0.246238	0	0.477121	0.885041	0.95752	0.676482	1.43246	-1.79205	-0.127192	0.209873	-0.423142	-0.147802	0.209276	0.175855	0.390706	3.21888
516	2019	1.05065	1.00311e+10	0.170307	2.63906	1.09861	0	0.86	0	3.96364	16.033	9.34146		23.029	0.501938	-0.04759	-0.510632	2.19722	0.333333	0	0.188779	0.307072	0.349655	0.245869	0.626622	0	3.52636	0.323043	0	Q	0.25	0.293143	0	0.246238	0	0.477121	0.912247	0.952945	0.67899	1.43135	-1.8218	-0.134981	0.189427	-0.347376	-0.0943034	0.279756	0.159827	0.397661	3.04452
516	2021	2.6139	1.33203e+10	0.000881708	3.0979	1.38629	0	0.86	1	4.12672	16.5396	12.7081		23.3126	0.599747	-0.06643	0.817768	2.19722	0.333333	0	0.297449	0.394209	0.431594	0.135141	0.325299	0	3.52636	0.433719	0	Q	0.375	0.34411	0	0.246238	1	0.60206	0.938264	0.968653	0.973656	2.4878	-0.306875	-1.30761	0.298962	-0.0748597	-0.252585	0.5273	-0.383712	0.928376	7.82963
516	2022	1.91821	1.32642e+10	0.000881708	3.69573	1.38629	1	0.86	1	4.14677	16.6518	13.0091		23.3083	0.679528	-0.089928	-0.071947	2.19722	0.333333	0	0.279556	0.400331	0.437588	0.143833	0.432024	0	3.52636	0.492847	0	Q	0.375	0.662545	1	0.246238	1	0.60206	0.941463	0.972132	1	3.69572	0.686947	0.499972	-0.292721	0.117938	-0.701559	-0.361686	-0.293344	1.65929	1.94591
517	2011	4.3331	1.03258e+10	0.549539	0	0	0	0	1	0.2122	8.66859	9.05415	0.844	23.0579	0.776253	0.04624	0.30199	2.19722	0.333333	1	0.728824	0.857329	0.867594	0.0768935	0.0989002	0	3.13549	0.114332	0	K	0	0	0	0	1	0	0.00879043	0.268792	0.191437	-2.63036	1.38124	-0.837951	-0.324313	-1.50696	-0.432932	-0.238066	-0.131989	-1.30437	4.11087
517	2012	4.35558	1.07288e+10	0.230348	0	0	0	0	0	1.0707	8.56639	8.86926	0.8441	23.0962	0.73887	0.040302	0.263393	2.19722	0.333333	1	0.728824	0.855935	0.86688	0.0768935	0.0971135	0	3.17805	0.0882311	0	K	0	0	0	0	0	0	0.145752	0.265624	0.175253	-2.84448	-0.363552	0.273916	-0.23989	-1.38978	-0.467603	-0.238958	-0.183851	-1.46009	4.70048
517	2013	1.63687	8.22511e+09	0.424107	1.09861	0	0	0	0	2.2212	8.34642	8.1588	1.064	22.8305	0.604261	0.047842	1.25765	2.19722	0.333333	1	0.728824	0.855628	0.863479	0.0768935	0.0967199	0	3.21888	0.341516	0	K	0	0.122032	0	0	0	0	0.634265	0.258803	0.113071	-2.11206	-0.926218	0.231719	-0.635028	0.156322	-0.215009	-0.469349	0.0480914	-1.09191	3.89182
517	2014	1.84563	6.00302e+09	0.310814	0.693147	0	0	0	1	2.3071	8.33342	8.38114	1.0525	22.5155	0.387116	0.043471	-0.254577	2.19722	0.333333	0	0.728824	0.859672	0.870915	0.0768935	0.101903	0	3.2581	0.384923	0	K	0	0.0769938	0	0	1	0	0.647969	0.2584	0.132531	-1.81368	0.644454	-0.918527	-0.838776	0.463999	0.0351935	-0.203718	0.0911678	-0.868633	4.07754
517	2015	2.97786	7.93462e+09	0.0163838	0.693147	0	0	0	0	3.7377	9.52295	9.4734	1.0486	22.7945	0.543365	0.014818	-0.510632	2.19722	0.333333	0	0.479264	0.830643	0.841756	0.491497	0.733164	0	3.29584	0.561402	0	K	0	0.0769938	0	0	0	0	0.876201	0.295284	0.228131	-1.71093	-1.25413	0.126892	-0.872174	0.751252	-0.0697314	0.0129212	-0.131714	-0.906231	4.2485
517	2016	0.730915	1.11066e+10	0.0492463	0.693147	0	0	0	1	3.08656	9.12714	9.45962	1.04851	23.1308	0.668969	0.015643	0.536415	2.19722	0.333333	0	0.479264	0.829989	0.839261	0.491497	0.731799	0	3.3322	0.562604	0	K	0	0.0769938	0	0	1	0	0.772322	0.283011	0.226925	-1.50242	0.463198	-0.980574	-0.974957	0.75546	0.0248853	-0.00168521	-0.0657712	-0.742146	3.71357
517	2017	0.290747	1.31952e+10	0.24064	0.693147	0	0	0	1	3.22662	8.52184	8.25375	0.996439	23.3031	0.678841	0.044568	1.46823	2.07944	0.375	0	0.479264	0.83061	0.840802	0.491497	0.733095	0	3.3673	0.565108	0	K	0	0.0769938	0	0	1	0	0.794666	0.264242	0.121381	-1.64875	0.471894	-0.944402	-0.957658	0.899212	0.166575	-0.116109	0.148222	-0.775908	3.29584
517	2018	0.986868	2.43159e+10	0.755241	0.693147	0	0	0	1	4.2107	8.91852	9.40451	0.997161	23.9144	0.803889	0.029226	-0.06952	2.07944	0.375	0	0.479264	0.829989	0.838404	0.491497	0.731799	0	3.4012	0.563703	0	K	0	0.0769938	0	0	1	0	0.951663	0.276542	0.222101	-1.30624	0.256323	-1.01069	-1.1196	1.29425	0.189306	0.0976793	-0.0443266	-0.630958	4.04305
517	2019	0.694099	4.00127e+10	0.522212	0.693147	0	0	0	1	4.39156	8.557	8.70351	0.998073	24.4125	0.831331	0.054592	0.679175	2.07944	0.375	0	0.479264	0.832596	0.840433	0.619272	0.737239	0	3.43399	0.692711	0	K	0	0.0769938	0	0	1	0	0.980515	0.265332	0.160746	-1.373	0.242848	-0.99255	-1.12252	1.42499	0.285539	0.0407098	0.0815153	-0.640474	2.99573
517	2021	0.601378	8.34115e+10	0.327588	0	0	0	0	1	4.3461	8.42504	8.53601	0.73066	25.1471	0.822551	0.015338	0.626571	2.19722	0.333333	0	0.479264	0.830296	0.838889	0.598659	0.73244	0	3.49651	0.69466	0	K	0	0	0	0	1	0	0.668296	0.26124	0.146086	-1.92643	0.619879	-0.944938	-0.85199	0.476303	0.184219	0.11946	0.0448593	-0.899463	8.25219
517	2022	2.16963	7.33368e+10	0.226737	0	0	0	0	0	4.36616	8.72753	9.30683	0.74741	25.0183	0.852899	0.010478	-0.221336	2.19722	0.333333	0	0.479264	0.818283	0.831585	0.598659	0.707374	0	3.52636	0.70284	0	K	0	0.0168653	0	0	0	0	0.671496	0.27062	0.213552	-2.12951	-0.995037	0.164642	-0.686979	0.146579	-0.0923789	0.0696319	-0.191315	-1.09321	2.19722
518	2012	1.73399	9.12853e+08	0.503914	0	0	0	0	1	1.0994	9.50296	8.89918		20.6321	0.0904971	0.015382	0.075059	1.60944	0.4	1	0.09	0.188198	0.217731	0.79466	1.5504	0	3.04452	0.105025	0	C2	0	0	0	0	1	0	0.150331	0.294664	0.177873	-2.44867	1.20611	-0.868522	-0.443091	-1.10303	-0.322076	-0.131739	-0.0294049	-1.20772	4.93447
518	2013	1.87668	8.22584e+08	0.54888	0	0	0	0	0	2.243	9.49888	9.20382		20.528	0.111607	-0.114628	-0.20468	1.79176	0.333333	1	0.09	0.189909	0.217077	0.79466	1.46572	0	3.09104	0.0978963	0	C2	0	0	0	0	0	0	0.332776	0.294538	0.204536	-2.54508	-0.604309	0.219864	-0.40949	-0.878895	-0.363302	-0.0576582	-0.170355	-1.31642	4.54329
518	2016	2.37373	1.01736e+09	0.0100322	0	0	0	0	1	3.228	9.46407	9.79205		20.7405	0.399331	0.006057	0.376169	1.60944	0.4	1	0.09	0.280346	0.414314	0.823927	2.25794	0	3.21888	0.246422	0	C2	0	0	0	0	1	0	0.489918	0.293458	0.256021	-1.94028	0.787513	-0.957492	-0.7454	-0.143143	-0.107945	0.157136	-0.172437	-0.959174	3.2581
518	2017	0.496114	9.31628e+08	0.100015	0	0	0	0	1	3.24693	8.79296	8.41317		20.6524	0.274877	0.010929	0.057258	1.79176	0.5	1	0.140001	0.384774	0.530473	0.614628	1.74837	0	3.2581	0.18834	0	C2	0	0	0	0	1	0	0.492939	0.272649	0.135334	-2.1333	0.823671	-0.912099	-0.70723	-0.0459603	0.0341705	0.0130112	0.0706723	-1.01205	2.30259
518	2018	0.310552	9.25876e+08	0.118537	0	0	0	0	0	4.08619	8.45031	8.04847		20.6463	0.305737	-0.031996	0.142924	1.79176	0.5	1	0.140001	0.384774	0.534776	0.614628	1.74837	0	3.29584	0.186822	0	C2	0	0	0	0	0	0	0.626831	0.262024	0.103414	-2.38289	-0.910143	0.207867	-0.613831	0.0777742	0.0194472	-0.0146035	0.0404738	-1.17883	0
518	2019	1.45157	9.15826e+08	0.0937409	1.94591	0	0	0.86	1	4.22918	12.7176	8.58148		20.6353	0.278996	0.019	0.056545	1.79176	0.5	1	0.140001	0.350134	0.489071	0.614628	1.50094	0	3.3322	0.115296	0	C2	0	0.216149	0	0.246238	1	0	0.95461	0.850143	0.612473	0.917683	-0.366719	-1.43972	-1.58353	-0.0439685	0.214371	0.301586	0.191668	0.0681461	2.30259
518	2021	1.19783	7.99312e+08	0.0495625	0	0	0	0	0	4.30835	8.97591	8.97816		20.4993	0.190834	-0.047161	-0.305575	1.79176	0.5	1	0.140001	0.378718	0.417178	0.723746	1.70511	0	3.4012	0.103507	0	C2	0	0	0	0	0	0	0.662273	0.278322	0.184785	-2.2056	-0.979677	0.169475	-0.670966	0.121111	-0.046361	0.108744	-0.114018	-1.11808	6.13123
518	2022	1.83676	7.38078e+08	0.0144946	1.39315	1.09861	0	0	0	4.3284	8.99278	8.58691		20.4196	0.195891	-0.069314	-0.23026	1.79176	0.5	1	0.143151	0.404065	0.427417	0.977995	1.82265	0	3.43399	0.119914	0	C2	0.4	0.260261	0	0.211061	0	0.477121	0.97044	0.734645	0.612948	0.962922	-1.73558	-0.0403758	0.244907	0.135512	0.113558	0.160735	-0.12162	0.267531	0.693147
519	2011	1.2497	4.72076e+08	0.254196	0	0	0	0	1	0.3902	8.66079	8.5452	0.2158	19.9872	0.256212	-0.023688	0.000716	1.94591	0.428571	0	0.215798	0.345642	0.388518	0.230298	0.601692	1	3.17805	0.264492	0	C3	0	0	0	0	1	0	0.0371878	0.26855	0.14689	-2.6597	1.35905	-0.828729	-0.334485	-1.39688	-0.36398	-0.265172	-0.0236931	-1.30325	4.35671
519	2012	3.75369	4.74204e+08	0.000881708	0	0	0	0	0	1.2356	9.02837	9.2188	0.2158	19.9872	0.252177	0.007389	-0.132289	1.94591	0.428571	0	0.215798	0.345642	0.372431	0.230298	0.601692	1	3.21888	0.36046	0	C3	0	0	0	0	0	0	0.17206	0.279948	0.205848	-2.75179	-0.408757	0.254397	-0.274044	-1.34223	-0.488802	-0.174503	-0.223688	-1.42553	5.56452
519	2013	1.92752	4.9186e+09	0.226204	0.693147	0	0	0	0	2.4425	8.7764	8.59693	0.6463	22.3163	0.266653	0.093306	1.85009	2.19722	0.333333	0	0.360396	0.558611	0.666849	0.211739	0.549992	1	3.2581	0.38911	0	C3	0	0.0769938	0	0	0	0	0.66957	0.272135	0.151418	-2.09246	-0.981125	0.198207	-0.673835	0.204925	-0.148883	-0.221058	-0.0241572	-1.07841	4.41884
519	2014	2.77582	4.90829e+09	0.182067	0	0	0	0	0	2.4799	8.81746	8.50775	0.420213	22.3142	0.187715	0.080544	-0.021418	2.19722	0.333333	0	0.360396	0.536728	0.642587	0.211739	0.489273	1	3.29584	0.427666	0	C3	0	0	0	0	0	0	0.37057	0.273408	0.143612	-2.61367	-0.623837	0.239372	-0.417504	-0.713328	-0.25067	-0.12067	-0.0644343	-1.32405	3.7612
519	2015	4.69756	5.1557e+09	0.212274	0	0	0	0	0	3.8424	9.35959	9.22454	0.394498	22.3634	0.192024	0.044865	-0.248665	2.19722	0.333333	0	0.360396	0.533341	0.615859	0.211739	0.479875	1	3.3322	0.244043	0	C3	0	0	0	0	0	0	0.587938	0.290219	0.206349	-2.24739	-0.903064	0.172624	-0.619021	-0.121608	-0.142532	0.0983324	-0.150442	-1.1529	3.13549
519	2016	4.97542	1.02607e+10	0.631361	1.94591	0	0	0.86	1	3.18074	13.6565	10.4747	0.801779	23.0516	0.282296	0.017053	1.48504	2.19722	0.333333	0	0.336804	0.496012	0.562409	0.216048	0.472702	1	3.3673	0.187916	0	C3	0	0.216149	0	0.246238	1	0	0.787346	0.879256	0.778176	0.991129	-0.224645	-1.47151	-1.50179	-0.660251	-0.12099	0.398211	-0.162073	0.0357472	3.04452
519	2017	3.96489	9.72862e+09	0.578465	2.30259	0	0	0.86	0	3.18964	16.1911	10.1204	0.759077	22.9983	0.226262	0.012032	0.256374	2.07944	0.375	0	0.232961	0.499737	0.582845	0.642137	1.14515	1	3.4012	0.281902	0	C3	0	0.255768	0	0.246238	0	0	0.788765	0.957848	0.747168	0.785481	-1.84604	-0.346751	-1.32545	-0.987212	-0.408599	0.246205	-0.0194482	-0.153855	3.4012
519	2018	2.65072	1.04225e+10	0.297158	2.63906	0.693147	0	0.86	1	3.82193	15.6178	9.63841	0.576364	23.0672	0.245685	0.034506	0.037321	2.19722	0.333333	0	0.232961	0.499737	0.582845	0.642137	1.14515	1	3.43399	0.235238	0	C3	0.125	0.293143	0	0.246238	1	0.30103	0.889639	0.940072	0.704981	1.57929	-0.262822	-1.34128	-0.578355	-0.196571	-0.0332921	0.27855	0.170364	0.448826	3.21888
519	2019	3.40356	1.10112e+10	0.414862	2.19722	0.693147	0	0.86	0	4.03463	15.4317	9.96463	0.465575	23.1222	0.256386	0.023815	0.074298	2.19722	0.333333	0	0.229707	0.466471	0.557654	0.52105	1.03072	1	3.46574	0.352569	0	C3	0.125	0.244065	0	0.246238	0	0.30103	0.923573	0.934299	0.733533	1.20143	-1.89375	-0.23473	-0.41646	-0.431683	-0.104225	0.441927	-0.0200862	0.210696	2.94444
519	2021	4.5902	1.40308e+10	0.587913	0	0	0	0	0	4.12988	8.46697	10.6739	0.433805	23.3645	0.357772	0.037052	0.162563	2.19722	0.444444	0	0.159707	0.409568	0.462931	0.790201	1.5645	1	3.52636	0.564545	0	C3	0	0	0	0	0	0	0.633801	0.262541	0.333207	-2.05155	-0.975908	0.131638	-0.687503	-0.035596	-0.204102	0.220216	-0.499845	-1.08591	8.46443
519	2022	3.3716	1.50032e+10	0.55549	0	0	0	0	0	4.14993	9.61737	10.3684	0.273566	23.4315	0.350022	0.056422	-0.106482	2.19722	0.444444	0	0.159707	0.417942	0.467028	0.904895	1.61693	1	3.52636	0.513241	0	C3	0	0.0168653	0	0	0	0	0.637	0.298212	0.306462	-2.00369	-0.990354	0.132026	-0.692685	-0.0334481	-0.240041	0.174555	-0.359223	-1.06854	2.48491
520	2011	1.117	8.8235e+09	0.617953	0	0	0	0	0	0.3018	9.08398	9.08069	0.2706	22.9007	0.871495	-0.097166	0.126354	2.19722	0.333333	0	0.267193	0.293517	0.30867	0.0309387	0.0985205	1	2.99573	0.281236	0	G	0	0	0	0	0	0	0.0230849	0.281673	0.193759	-2.94211	-0.231211	0.285822	-0.148263	-1.77727	-0.605967	-0.277579	-0.210898	-1.52556	3.8712
520	2012	1.79845	5.24594e+09	0.117315	0	0	0	0	1	1.21	9.09911	8.98055	0.2758	22.3807	0.875378	-0.107815	-0.176619	2.19722	0.333333	0	0.267193	0.286443	0.296759	0.0309387	0.0720453	1	3.04452	0.271679	0	G	0	0	0	0	1	0	0.167975	0.282142	0.184994	-2.43427	1.18934	-0.870127	-0.456683	-1.04408	-0.302484	-0.128817	-0.069253	-1.19872	4.84419
520	2015	16.4741	5.13333e+08	2.17742	0	1.09861	0	0	1	3.8507	10.0016	10.654	0.196	20.0564	0.501002	0.205566	-0.215797	1.94591	0.428571	0	0.178855	0.247626	0.282988	0.16248	0.384507	0	3.17805	0.247841	0	G	0.333333	0	0	0	1	0.477121	0.589262	0.310125	0.331466	-1.17051	0.796341	-0.803223	0.745724	0.304886	0.0943018	0.487938	-0.302595	-0.38371	3.82864
520	2016	5.14871	5.27783e+08	0.206386	0	1.09861	0	0	0	3.31833	10.3171	10.9918	0.1933	20.0842	0.496333	0.018665	-0.075181	1.94591	0.428571	0	0.178855	0.246466	0.278382	0.16248	0.378021	0	3.21888	0.245048	0	G	0.333333	0	0	0	0	0.477121	0.50433	0.319908	0.361026	-1.56507	-0.704699	0.33137	0.996169	-0.271997	-0.188022	0.409904	-0.464846	-0.659714	3.63759
520	2017	1.45614	5.20952e+08	0.311473	0	1.09861	0	0	1	3.31095	9.48149	9.81208	0.1789	20.0712	0.391237	0.096916	0.16898	1.94591	0.428571	0	0.178855	0.256263	0.310502	0.16248	0.432798	0	3.2581	0.238294	0	G	0.333333	0	0	0	1	0.477121	0.503153	0.293999	0.257774	-1.39653	0.923509	-0.757845	0.84226	0.107102	0.108893	0.340822	-0.172418	-0.474121	3.61092
520	2018	1.02277	6.2921e+08	0.249664	0.693147	1.38629	0	0	1	4.02991	8.90715	9.29844	0.4004	20.26	0.399409	0.106446	0.00974	1.94591	0.428571	0	0.178855	0.256138	0.291407	0.16248	0.432099	0	3.29584	0.270962	0	G	0.5	0.0769938	0	0	1	0.60206	0.92282	0.27619	0.212818	-0.691276	0.484875	-0.746113	0.92494	1.48293	0.436326	0.288254	-0.0251435	-0.0531007	2.19722
520	2019	1.4764	6.22516e+08	0.006462	0.693147	1.38629	0	0	1	4.14891	8.70121	9.36401	0.5785	20.2493	0.343084	0.051359	-0.057234	1.79176	0.5	0	0.178855	0.366729	0.399332	0.483793	1.05043	0	3.3322	0.390495	0	G	0.6	0.0769938	0	0	1	0.60206	0.941805	0.269804	0.218556	-0.669202	0.464048	-0.749497	0.909166	1.5413	0.452773	0.298091	-0.0491472	-0.0412572	2.19722
520	2021	0.956558	8.05545e+08	0.221654	1.39315	1.09861	0	0	0	4.19384	8.56924	9.3925	0.486	20.507	0.356578	0.133672	0.307343	1.94591	0.428571	0	0.170697	0.382434	0.424735	0.549753	1.24043	0	3.4012	0.390494	0	G	0.333333	0.154749	0	0	0	0.477121	0.948972	0.265712	0.22105	-0.987778	-1.17618	0.345333	0.668091	1.24674	0.0855392	-0.108011	-0.141141	-0.347651	6.96602
520	2022	2.65068	7.72861e+08	0.168182	0	0	0	0	0	4.21389	8.67664	9.58727	0.2732	20.4656	0.28357	0.045903	0.114647	1.94591	0.428571	0	0.171147	0.365161	0.392328	0.548306	1.13361	0	3.43399	0.357263	0	G	0	0.0168653	0	0	0	0	0.647204	0.269042	0.238097	-2.12577	-0.971843	0.161739	-0.673844	0.061854	-0.136195	0.0770856	-0.255562	-1.1001	1.60944
521	2011	1.0758	7.60256e+09	0.51776	0	1.09861	0	0	0	0.3466	8.89488	8.16109	0.3133	22.7518	0.624569	0.012098	0.094435	2.19722	0.444444	0	0.213816	0.384465	0.484829	0.29286	0.798111	1	2.99573	0.524878	0	C3	0.25	0	0	0	0	0.477121	0.0302321	0.275809	0.113271	-2.52932	-0.0645793	0.515431	1.47023	-1.49166	-0.30645	-0.187739	-0.0305415	-1.07862	4.36945
521	2012	1.50364	7.88614e+09	0.543503	1.09861	0.693147	0	0	1	1.2231	8.90435	8.42661	0.5338	22.7884	0.621935	0.020812	0.033638	2.19722	0.444444	0	0.215818	0.370641	0.435623	0.290141	0.717378	1	3.04452	0.408999	0	C3	0.125	0.122032	0	0	1	0.30103	0.475032	0.276103	0.136511	-1.56428	0.932517	-0.754863	0.302302	0.0908979	-0.0886371	-0.348778	0.109384	-0.641922	4.54329
521	2013	1.70596	8.52217e+09	0.473626	2.83321	0.693147	0	0.86	1	2.2445	16.1679	11.4219	0.5611	22.8659	0.623602	0.033658	0.132381	2.19722	0.444444	0	0.215818	0.362236	0.432225	0.229331	0.678433	1	3.09104	0.461127	0	C3	0.125	0.314709	0	0.246238	1	0.30103	0.637982	0.957127	0.861079	1.56865	-0.0145953	-1.34534	-0.423691	-1.03585	-0.461614	0.215974	-0.189627	0.367475	3.98898
521	2014	2.71559	9.00901e+09	0.839179	3.13549	1.38629	0	0.86	1	2.7222	16.6091	11.6475	0.5863	22.9215	0.61834	0.031989	0.021432	2.19722	0.333333	0	0.215818	0.362479	0.419104	0.290141	0.679559	1	3.13549	0.444872	0	C3	0.375	0.348286	0	0.246238	1	0.60206	0.714193	0.97081	0.880824	2.10487	-0.0212259	-1.23498	0.509838	-0.683399	-0.362016	0.281153	-0.187971	0.751816	4.74493
521	2015	3.897	9.06622e+09	0.951344	3.52636	1.38629	0	0.86	1	3.8123	16.832	11.9524	0.5603	22.9278	0.622796	0.002348	-0.032419	2.19722	0.333333	0	0.215818	0.335169	0.356856	0.290141	0.553017	1	3.17805	0.391399	0	C3	0.375	0.391703	0	0.246238	1	0.60206	0.888103	0.977722	0.907515	2.4463	-0.238025	-1.2689	0.352501	-0.169507	-0.329344	0.259428	-0.201746	0.905424	4.57471
521	2016	1.94843	1.25076e+10	0.977024	4.44265	1.38629	1	19.2876	1	3.38538	16.3012	11.9652	0.5273	23.2496	0.586964	0.02025	0.202661	2.19722	0.333333	0	0.224685	0.339769	0.396403	0.203757	0.512202	1	3.21888	0.457277	0	C3	0.375	0.493484	1	1	1	0.60206	0.819994	0.96126	0.908637	4.99992	0.100979	0.0653778	-0.73442	-2.36804	3.32044	-0.985781	-0.299939	2.11186	3.91202
521	2017	1.18436	1.59615e+10	0.921264	4.35671	1.60944	1	0.86	1	3.24476	16.1108	11.3072	0.521619	23.4934	0.676899	0.002536	0.34093	2.19722	0.333333	0	0.224685	0.345254	0.40044	0.203757	0.536613	1	3.2581	0.402111	0	C3	0.5	0.483937	1	0.246238	1	0.69897	0.797559	0.955357	0.851043	3.03185	0.941506	0.582096	0.217616	-0.250172	-0.275918	0.0949315	-0.0466806	1.48235	3.89182
521	2018	0.99792	1.55618e+10	0.777066	4.35671	1.38629	1	0.86	1	3.93785	15.9185	11.4284	0.544336	23.4681	0.66999	0.002213	0.041241	2.19722	0.333333	0	0.235786	0.338682	0.368932	0.194167	0.436396	1	3.29584	0.327902	0	C3	0.375	0.483937	1	0.246238	1	0.60206	0.908133	0.949394	0.861649	3.06264	0.780555	0.518539	-0.199911	0.0326716	-0.228451	0.132237	-0.069774	1.45871	3.8712
521	2019	1.69145	1.42022e+10	1.31263	4.23411	1.38629	1	0.86	1	4.0611	15.6467	11.2889	0.546543	23.3767	0.640058	0.002924	-0.053568	2.19722	0.333333	0	0.23785	0.333964	0.367635	0.192482	0.404095	1	3.3322	0.362494	0	C3	0.375	0.470319	1	0.246238	1	0.60206	0.927795	0.940968	0.849443	3.02946	0.765065	0.51847	-0.209	0.09862	-0.165519	0.173975	-0.0594825	1.45437	1.79176
521	2021	3.45725	1.51905e+10	1.87025	3.74452	1.38629	1	0.86	1	4.23617	15.7024	12.9844	0.539056	23.4439	0.671189	0.005566	0.171881	2.19722	0.333333	0	0.23785	0.334321	0.362585	0.192482	0.405596	1	3.4012	0.355364	0	C3	0.375	0.415936	1	0.246238	1	0.60206	0.955725	0.942695	0.99784	3.16025	0.697232	0.452192	-0.270404	0.0670222	-0.186743	0.549232	-0.418598	1.49453	7.99261
521	2022	4.27726	1.62004e+10	1.77438	3.59037	1.38629	0	0.86	1	4.25622	16.1314	12.4443	0.618034	23.5083	0.658092	0.017655	0.121015	2.19722	0.333333	0	0.241239	0.344626	0.390385	0.192482	0.428567	1	3.43399	0.365527	0	C3	0.375	0.644137	0	0.246238	1	0.60206	0.958924	0.955995	0.950565	3.08454	-0.33533	-1.23266	0.259854	0.156645	-0.775914	-0.641847	-0.263739	1.1237	1.79176
523	2011	1.97281	1.51806e+09	0.161185	0	0	0	0	0	0.6866	8.50733	7.88608		21.1407	0.345721	0.014907	0.587855	1.94591	0.428571	0	0.352208	0.576844	0.605148	0.24236	0.637794	1	3.29584	0.480575	0	C2	0	0	0	0	0	0	0.0844743	0.263792	0.089201	-3.03986	-0.269123	0.314036	-0.163611	-1.5194	-0.432632	-0.36554	0.00760416	-1.5334	3.66356
523	2012	1.86258	1.84056e+09	0.143415	0	0	1	0	1	1.3831	8.75478	8.57942		21.3333	0.449016	0.012042	0.575136	1.94591	0.428571	0	0.352208	0.413165	0.443013	0.0576508	0.173071	1	3.3322	0.356248	0	C2	0	0	1	0	1	0	0.195591	0.271465	0.149885	-1.96181	2.19301	0.886027	-1.01296	-0.885967	-0.0451355	0.132506	0.0468234	-0.689473	3.29584
[truncated: 30,527 more rows]
[truncated: 8 more columns]
