# Supplementary material for: Big data empowerment: Digital transformation and governance of minority shareholders: Evidence from China
Source: PLoS One. 2024 Apr 16;19(4):e0302268. doi: 10.1371/journal.pone.0302268 (PMC11020940; doi:10.1371/journal.pone.0302268)
Supplement: S1 File — (ZIP) [file pone.0302268.s001.zip › S1/data_analysis_code.txt]

**Stata code: Please copy it to stata-do-file in "Stata" Application

import excel "panel_data2.xlsx", sheet("Sheet1") firstrow clear
save "panel_data2.dta", replace

**定义自变量和控制变量
zscore rot ate_rate z_stock_lq digit_word erp digit_inv digit_product it_dir fin_tech ln_svi ln_post Size Lev ROA Growth Board Indep Dual Top1 INST SOE z_FirmAge Big4

global depvar "z_rpt z_ate_rate z_stock_lq"
global xvar "z_digit_word erp z_digit_inv digit_product z_it_dir z_fin_tech z_ln_svi z_ln_post"
global control "z_Size z_Lev z_ROA z_Growth z_Board z_Indep Dual z_Top1 z_INST SOE z_FirmAge Big4"
global medvar "z_stock_lq z_atd_rate" 

**描述性统计
use "panel_data2.dta",clear
reg rpt digital $control
keep if e(sample)
global desvar "digital digit_word erp digit_inv digit_product it_prop fin_tech ln_svi ln_post Top1 Top5 Top10 INST Size Lev ROA Growth Board Indep Dual SOE FirmAge Big4 media"
local var "digit_word Growth Board FirmAge"
foreach v in `var'{
	replace `v' = exp(`v')-1
	}
logout, save("描述性统计.xml") excel dec(3) replace: ///
	tabstat rpt $desvar, s(N mean p50 sd min max) f(%12.3f) c(s)
	
**基准回归分析
use "panel_data2.dta",clear
reg z_rpt digital i.year i.indu, cluster(stkcd)
est store m1
reg z_rpt digital $control i.year i.indu, cluster(stkcd)
est store m2

logout, save("基本回归结果rpt-digital") excel dec(3) replace: ///
esttab m* , nogaps compress replace /// 
	star(* 0.1 ** 0.05 *** 0.01) b(%6.3f) t(%6.2f) ar2 noconstant
	
**机制检验
use "panel_data2.dta",clear
local varlist "z_atd_rate z_stock_lq"
local j =1
foreach v in `varlist'{
	reg `v' digital $control i.year i.indu, cluster(stkcd)
	est store m`j'
	local j =`j'+1
	}

logout, save("机制检验-digital") excel dec(3) replace: ///
esttab m* , nogaps compress replace /// 
	star(* 0.1 ** 0.05 *** 0.01) b(%6.3f) t(%6.2f) ar2
	
****异质性检验*****
use "panel_data2.dta",clear
**1. 产权性质
gen dt_soe = digital*SOE
reg z_rpt digital SOE dt_soe $control i.year i.indu, cluster(stkcd)
est store ms

logout, save("异质性检验-soe") excel dec(3) replace: ///
esttab ms , nogaps compress replace /// 
	star(* 0.1 ** 0.05 *** 0.01) b(%6.3f) t(%6.2f) ar2
	
**2. 地理区域
rename prov_name province
gen area=2 if province=="北京" | province=="福建省" | province=="广东省" | province=="广西壮族自治区" | province=="海南省" | province=="河北省" | province=="江苏省" | province=="辽宁省" | province=="山东省" | province=="上海" | province=="天津" | province=="浙江省"
replace area=1 if province=="安徽省" | province=="河南省" | province=="黑龙江省" | province=="湖北省" | province=="湖南省" | province=="吉林省" | province=="江西省" | province=="内蒙古自治区" | province=="山西省"
replace area=0 if province=="甘肃省" | province=="贵州省" | province=="宁夏回族自治区" | province=="青海省" | province=="陕西省" | province=="四川省" | province=="西藏自治区" | province=="新疆维吾尔自治区" | province=="云南省" | province=="重庆"

reg rpt digital $control i.year i.indu if area==2 // 东部
est store m3
reg rpt digital $control i.year i.indu if area==1 // 中部
est store m4
reg rpt digital $control i.year i.indu if area==0 // 西部
est store m5
suest m3 m4
test [m3_mean]digital = [m4_mean]digital

logout, save("异质性检验-digital") excel dec(3) replace: ///
esttab m1 m2 m3 m4 m5 , nogaps compress replace /// 
	star(* 0.1 ** 0.05 *** 0.01) b(%6.3f) t(%6.2f) ar2
	
**3.股权制衡
use "panel_data2.dta",clear
gen digital_balance = digital*Balance2
reg rpt digital Balance2 digital_balance $control i.year i.indu, cluster(stkcd)
est store m
logout, save("异质性检验-股权制衡") excel dec(3) replace: ///
esttab m , nogaps compress replace /// 
	star(* 0.1 ** 0.05 *** 0.01) b(%6.3f) t(%6.2f) ar2

******稳健性检验*****
global depvar "z_rpt z_atd_rate z_stock_lq"
*1. PSM
use "panel_data2.dta",clear
set seed 0001
gen ranorder=runiform()
sort ranorder // 设定种子

egen digital_m = median(digital)
gen digital_d=0
replace digital_d=1 if digital>digital_m

psmatch2 digital_d $control, outcome(rpt) ///
	neighbor(1) noreplacement ate caliper(0.01) logit
logout, save("psm平衡性检验") excel dec(3) replace: ///	
	pstest $control, both

****绘制核密度函数图****
*匹配前
twoway (kdensity _ps if _treat==1,lp(solid) lw(*2.5)) ///
(kdensity _ps if _treat==0,lp(dash) lw(*2.5)), ///
ytitle("Density", size(*1.1))      ///
ylabel(,angle(0) labsize(*1.1))    ///
xtitle("Propensity Score", size(*1.1))  ///
title("Before Matching") ///
xscale(titlegap(2))         ///
xlabel(0(0.2)0.8, format(%2.1f) labsize(*1.1))  ///
legend(label(1 "Treatment") label(2 "Control") row(2) ///
position(11) ring(0) size(*1.1))   ///
scheme(s1mono) 

drop if _weight== . 
twoway (kdensity _ps if _treat==1,lp(solid) lw(*2.5)) ///
(kdensity _ps if _wei==1 ,lp(dash) lw(*2.5)), ///
ytitle("Density", size(*1.1))      ///
ylabel(,angle(0) labsize(*1.1))    ///
xtitle("Propensity Score", size(*1.1))  ///
title("After Matching") ///
xscale(titlegap(2))         ///
xlabel(0(0.2)0.8, format(%2.1f) labsize(*1.1))  ///
legend(label(1 "Treatment") label(2 "Control") row(2) ///
position(11) ring(0) size(*1.1))   ///
scheme(s1mono)

local j =1
foreach v in $depvar{
	reg `v' digital $control i.year i.indu, cluster(stkcd)
	est store m`j'
	local j =`j'+1
	}
logout, save("PSM結果") excel dec(3) replace: ///
esttab m* , nogaps compress replace /// 
	star(* 0.1 ** 0.05 *** 0.01) b(%6.3f) t(%6.2f) ar2

*2. IV&Heckman
cd $path
use "panel_data2.dta", clear
zscore telecom

egen digital_m = median(digital)
gen digital_d = 0
replace digital_d=1 if digital>digital_m
tabulate digital_d

probit digital_d z_telecom $control
est store probit
predict y_hat, xb 
gen pdf = normalden(y_hat)
gen cdf = normal(y_hat) 
gen imr = pdf/cdf  

logout, save("Heckman-1") excel dec(3) replace: ///
esttab probit, nogaps compress replace /// 
	star(* 0.1 ** 0.05 *** 0.01) b(%6.3f) t(%6.2f) ar2

local j =1
global varlist "rpt atd_rate stock_lq"
foreach v in $varlist {
	reg `v' digital $control imr i.year i.indu, cluster(stkcd)
	est store m`j'
	local j=`j'+1
	}
	
logout, save("Heckman-2") excel dec(3) replace: ///
esttab m*, nogaps compress replace /// 
	star(* 0.1 ** 0.05 *** 0.01) b(%6.3f) t(%6.2f) ar2
	
*3. 外生冲击检验
cd $path
use "panel_data2.dta", clear
drop if treat == .

//平行趋势检验
gen xianhou = year-action if treat>0
tab xianhou
replace xianhou = -5 if xianhou <=-5
replace xianhou = 6 if xianhou >=6
replace xianhou = . if treat == 0
tab xianhou, gen(xh)
forvalues i = 1/12{
	replace xh`i' = 0 if xh`i'==.
	}
drop xh1

xtreg atd_rate xh* $control i.indu, fe
coefplot, baselevels keep(xh*) vertical yline(0) ytitle("Broadband China policy effect") xtitle("Relative timing of policy implementation") ///
addplot(line @b @at) ciopts(recast(rcap)) scheme(s1mono) levels(95) coeflabels(xh2 = "-4" xh3 = "-3" xh4 = "-2" xh5 = "-1" xh6 = "0" xh7 = "1" xh8 = "2" xh9 = "3" xh10 = "4" xh11 = "5" xh12 = "6") xline(5, lp(shortdash))

//DID回归结果
local j =1
global varlist "z_rpt z_atd_rate z_stock_lq"
foreach v in $varlist {
	reg `v' treatpost $control i.year i.indu
	est store m`j'
	local j=`j'+1
	}
	
logout, save("DID") excel dec(3) replace: ///
esttab m*, nogaps compress replace /// 
	star(* 0.1 ** 0.05 *** 0.01) b(%6.3f) t(%6.2f) ar2

*3. 稳健性检验
import excel "basic_info.xlsx", sheet("Sheet1") firstrow clear
save "basic_info.dta", replace

*剔除信息行业
use "panel_data2.dta",clear
merge 1:1 stkcd year using "basic_info.dta", nogen
gen tech_firm = 0
replace tech_firm =1 if ind2=="C39"|ind2=="I63"|ind2=="I64"|ind2=="I65"

global depvar "z_rpt z_atd_rate z_stock_lq"
local j =1
foreach v in $depvar{
	reg `v' digital $control i.indu i.year if tech_firm==0, cluster(stkcd)
	est store m`j'
	local j =`j'+1
	}
logout, save("剔除信息行业结果") excel dec(3) replace: ///
esttab m* , nogaps compress replace /// 
	star(* 0.1 ** 0.05 *** 0.01) b(%6.3f) t(%6.2f) ar2
	
*剔除COVID-19
use "panel_data2.dta",clear
drop if year>=2020
global depvar "z_rpt z_atd_rate z_stock_lq"
local j =1
foreach v in $depvar{
	reg `v' digital $control i.indu i.year, cluster(stkcd)
	est store m`j'
	local j =`j'+1
	}
logout, save("剔除COVID-19") excel dec(3) replace: ///
esttab m* , nogaps compress replace /// 
	star(* 0.1 ** 0.05 *** 0.01) b(%6.3f) t(%6.2f) ar2
