# Supplementary material for: Big data empowerment: Digital transformation and governance of minority shareholders: Evidence from China
Source: PLoS One. 2024 Apr 16;19(4):e0302268. doi: 10.1371/journal.pone.0302268 (PMC11020940; doi:10.1371/journal.pone.0302268)
Supplement: S1 File — (ZIP) [file pone.0302268.s001.zip › S1/basic_info.xlsx]

## Sheet: Sheet1
stkcd	year	ind1	ind2	province	city
1	2000	I0199	J66	广东省	深圳市
1	2001	I0199	J66	广东省	深圳市
1	2002	I0199	J66	广东省	深圳市
1	2003	I0199	J66	广东省	深圳市
1	2004	I0199	J66	广东省	深圳市
1	2005	I0199	J66	广东省	深圳市
1	2006	I0199	J66	广东省	深圳市
1	2007	I0199	J66	广东省	深圳市
1	2008	I0199	J66	广东省	深圳市
1	2009	I0199	J66	广东省	深圳市
1	2010	I0199	J66	广东省	深圳市
1	2011	I0199	J66	广东省	深圳市
1	2012	J66	J66	广东省	深圳市
1	2013	J66	J66	广东省	深圳市
1	2014	J66	J66	广东省	深圳市
1	2015	J66	J66	广东省	深圳市
1	2016	J66	J66	广东省	深圳市
1	2017	J66	J66	广东省	深圳市
1	2018	J66	J66	广东省	深圳市
1	2019	J66	J66	广东省	深圳市
1	2020	J66	J66	广东省	深圳市
1	2021	J66	J66	广东省	深圳市
1	2022	J66	J66	广东省	深圳市
2	2000	J01	K70	广东省	深圳市
2	2001	J01	K70	广东省	深圳市
2	2002	J01	K70	广东省	深圳市
2	2003	J01	K70	广东省	深圳市
2	2004	J01	K70	广东省	深圳市
2	2005	J01	K70	广东省	深圳市
2	2006	J01	K70	广东省	深圳市
2	2007	J01	K70	广东省	深圳市
2	2008	J01	K70	广东省	深圳市
2	2009	J01	K70	广东省	深圳市
2	2010	J01	K70	广东省	深圳市
2	2011	J01	K70	广东省	深圳市
2	2012	K70	K70	广东省	深圳市
2	2013	K70	K70	广东省	深圳市
2	2014	K70	K70	广东省	深圳市
2	2015	K70	K70	广东省	深圳市
2	2016	K70	K70	广东省	深圳市
2	2017	K70	K70	广东省	深圳市
2	2018	K70	K70	广东省	深圳市
2	2019	K70	K70	广东省	深圳市
2	2020	K70	K70	广东省	深圳市
2	2021	K70	K70	广东省	深圳市
2	2022	K70	K70	广东省	深圳市
3	2000	M	S90	广东省	深圳市
3	2001	M	S90	广东省	深圳市
4	2000	F03	G54	广东省	深圳市
4	2001	F03	G54	广东省	深圳市
4	2002	F03	G54	广东省	深圳市
4	2003	F03	G54	广东省	深圳市
4	2004	F03	G54	广东省	深圳市
4	2005	F03	G54	广东省	深圳市
4	2006	F03	G54	广东省	深圳市
4	2007	F03	G54	广东省	深圳市
4	2008	F03	G54	广东省	深圳市
4	2009	F03	G54	广东省	深圳市
4	2010	C8105	C27	广东省	深圳市
4	2011	C8105	C27	广东省	深圳市
4	2012	C27	C27	广东省	深圳市
4	2013	C27	C27	广东省	深圳市
4	2014	C27	C27	广东省	深圳市
4	2015	C27	C27	广东省	深圳市
4	2016	C27	C27	广东省	深圳市
4	2017	C27	C27	广东省	深圳市
4	2018	C27	C27	广东省	深圳市
4	2019	I65	C27	广东省	深圳市
4	2020	I65	I65	广东省	深圳市
4	2021	I65	I65	广东省	深圳市
4	2022	I65	I65	广东省	深圳市
5	2000	M	S90	广东省	深圳市
5	2001	M	S90	广东省	深圳市
5	2002	M	S90	广东省	深圳市
5	2003	M	S90	广东省	深圳市
5	2004	M	S90	广东省	深圳市
5	2005	M	S90	广东省	深圳市
5	2006	M	S90	广东省	深圳市
5	2007	M	S90	广东省	深圳市
5	2008	M	S90	广东省	深圳市
5	2009	M	S90	广东省	深圳市
5	2010	M	S90	广东省	深圳市
5	2011	M	S90	广东省	深圳市
5	2012	K70	K70	广东省	深圳市
5	2013	K70	K70	广东省	深圳市
5	2014	K70	K70	广东省	深圳市
5	2015	K70	K70	广东省	深圳市
5	2016	N77	N77	广东省	深圳市
5	2017	N77	N77	广东省	深圳市
5	2018	N77	N77	广东省	深圳市
5	2019	N77	N77	广东省	深圳市
5	2020	N77	N77	广东省	深圳市
5	2021	N77	N77	广东省	深圳市
5	2022	N77	N77	广东省	深圳市
6	2000	J01	K70	广东省	深圳市
6	2001	J01	K70	广东省	深圳市
6	2002	J01	K70	广东省	深圳市
6	2003	J01	K70	广东省	深圳市
6	2004	J01	K70	广东省	深圳市
6	2005	J01	K70	广东省	深圳市
6	2006	J01	K70	广东省	深圳市
6	2007	J01	K70	广东省	深圳市
6	2008	J01	K70	广东省	深圳市
6	2009	J01	K70	广东省	深圳市
6	2010	J01	K70	广东省	深圳市
6	2011	J01	K70	广东省	深圳市
6	2012	K70	K70	广东省	深圳市
6	2013	K70	K70	广东省	深圳市
6	2014	K70	K70	广东省	深圳市
6	2015	K70	K70	广东省	深圳市
6	2016	K70	K70	广东省	深圳市
6	2017	K70	K70	广东省	深圳市
6	2018	K70	K70	广东省	深圳市
6	2019	K70	K70	广东省	深圳市
6	2020	K70	K70	广东省	深圳市
6	2021	K70	K70	广东省	深圳市
6	2022	K70	K70	广东省	深圳市
7	2000	J01	K70	广东省	深圳市
7	2001	J01	K70	广东省	深圳市
7	2002	J01	K70	广东省	深圳市
7	2003	J01	K70	广东省	深圳市
7	2004	J01	K70	广东省	深圳市
7	2005	J01	K70	广东省	深圳市
7	2006	J01	K70	广东省	深圳市
7	2007	J01	K70	广东省	深圳市
7	2008	J01	K70	广东省	深圳市
7	2009	J01	K70	广东省	深圳市
7	2010	K32	H61	广东省	深圳市
7	2011	K32	H61	广东省	深圳市
7	2012	H61	H61	广东省	深圳市
7	2013	H61	H61	广东省	深圳市
7	2014	H61	H61	广东省	深圳市
7	2015	H61	H61	广东省	深圳市
7	2016	H61	H61	广东省	深圳市
7	2017	K70	K70	广东省	深圳市
7	2018	K70	K70	广东省	深圳市
7	2019	K70	K70	广东省	深圳市
7	2020	K70	K70	广东省	深圳市
7	2021	K70	K70	广东省	深圳市
7	2022	K70	K70	广东省	深圳市
8	2000	G87	I64	广东省	深圳市
8	2001	G87	I64	广东省	深圳市
8	2002	G87	I64	广东省	深圳市
8	2003	G87	I64	广东省	深圳市
8	2004	G87	I64	广东省	深圳市
8	2005	G87	I64	广东省	深圳市
8	2006	G87	I64	广东省	深圳市
8	2007	G87	I64	广东省	深圳市
8	2008	G87	I64	广东省	深圳市
8	2009	G87	I64	广东省	深圳市
8	2010	H0101	F51	广东省	深圳市
8	2011	H0101	F51	广东省	深圳市
8	2012	H61	H61	广东省	深圳市
8	2013	H61	H61	广东省	深圳市
8	2014	H61	H61	广东省	深圳市
8	2015	C37	C37	北京市	北京市
8	2016	C37	C37	北京市	北京市
8	2017	C37	C37	北京市	北京市
8	2018	C37	C37	北京市	北京市
8	2019	C37	C37	北京市	北京市
8	2020	C37	C37	北京市	北京市
8	2021	C37	C37	北京市	北京市
8	2022	C37	C37	北京市	北京市
9	2000	M	S90	广东省	深圳市
9	2001	M	S90	广东省	深圳市
9	2002	M	S90	广东省	深圳市
9	2003	M	S90	广东省	深圳市
9	2004	M	S90	广东省	深圳市
9	2005	M	S90	广东省	深圳市
9	2006	M	S90	广东省	深圳市
9	2007	M	S90	广东省	深圳市
9	2008	M	S90	广东省	深圳市
9	2009	M	S90	广东省	深圳市
9	2010	M	S90	广东省	深圳市
9	2011	M	S90	广东省	深圳市
9	2012	S90	S90	广东省	深圳市
9	2013	S90	S90	广东省	深圳市
9	2014	S90	S90	广东省	深圳市
9	2015	S90	S90	广东省	深圳市
9	2016	S90	S90	广东省	深圳市
9	2017	S90	S90	广东省	深圳市
9	2018	S90	S90	广东省	深圳市
9	2019	S90	S90	广东省	深圳市
9	2020	S90	S90	广东省	深圳市
9	2021	S90	S90	广东省	深圳市
9	2022	S90	S90	广东省	深圳市
10	2000	H21	F52	广东省	深圳市
10	2001	H21	F52	广东省	深圳市
10	2002	H21	F52	广东省	深圳市
10	2003	H21	F52	广东省	深圳市
10	2004	H21	F52	广东省	深圳市
10	2005	H21	F52	广东省	深圳市
10	2006	H21	F52	广东省	深圳市
10	2007	H21	F52	广东省	深圳市
10	2008	H21	F52	广东省	深圳市
10	2009	H21	F52	广东省	深圳市
10	2010	C7310	C35	广东省	北京市
10	2011	C7310	C35	北京市	北京市
10	2012	C35	C35	北京市	北京市
10	2013	C35	C35	北京市	北京市
10	2014	C35	C35	北京市	北京市
10	2015	E48	E48	北京市	北京市
10	2016	E48	E48	广东省	深圳市
10	2017	E48	E48	广东省	深圳市
10	2018	E48	E48	广东省	深圳市
10	2019	E48	E48	广东省	深圳市
10	2020	E48	E48	广东省	深圳市
10	2021	E48	E48	广东省	深圳市
10	2022	E48	E48	广东省	深圳市
11	2000	M	S90	广东省	深圳市
11	2001	M	S90	广东省	深圳市
11	2002	M	S90	广东省	深圳市
11	2003	M	S90	广东省	深圳市
11	2004	M	S90	广东省	深圳市
11	2005	M	S90	广东省	深圳市
11	2006	M	S90	广东省	深圳市
11	2007	M	S90	广东省	深圳市
11	2008	M	S90	广东省	深圳市
11	2009	M	S90	广东省	深圳市
11	2010	J01	K70	广东省	深圳市
11	2011	J01	K70	广东省	深圳市
11	2012	K70	K70	广东省	深圳市
11	2013	K70	K70	广东省	深圳市
11	2014	K70	K70	广东省	深圳市
11	2015	K70	K70	广东省	深圳市
11	2016	K70	K70	广东省	深圳市
11	2017	K70	K70	广东省	深圳市
11	2018	K70	K70	广东省	深圳市
11	2019	K70	K70	广东省	深圳市
11	2020	K70	K70	广东省	深圳市
11	2021	K70	K70	广东省	深圳市
11	2022	K70	K70	广东省	深圳市
12	2000	C6120	C30	广东省	深圳市
12	2001	C6120	C30	广东省	深圳市
12	2002	C6120	C30	广东省	深圳市
12	2003	C6120	C30	广东省	深圳市
12	2004	C6120	C30	广东省	深圳市
12	2005	C6120	C30	广东省	深圳市
12	2006	C6120	C30	广东省	深圳市
12	2007	C6120	C30	广东省	深圳市
12	2008	C6120	C30	广东省	深圳市
12	2009	C6120	C30	广东省	深圳市
12	2010	C6120	C30	广东省	深圳市
12	2011	C6120	C30	广东省	深圳市
12	2012	C30	C30	广东省	深圳市
12	2013	C30	C30	广东省	深圳市
12	2014	C30	C30	广东省	深圳市
12	2015	C30	C30	广东省	深圳市
12	2016	C30	C30	广东省	深圳市
12	2017	C30	C30	广东省	深圳市
12	2018	C30	C30	广东省	深圳市
12	2019	C30	C30	广东省	深圳市
12	2020	C30	C30	广东省	深圳市
12	2021	C30	C30	广东省	深圳市
12	2022	C30	C30	广东省	深圳市
13	2000	H0301	F51	广东省	深圳市
13	2001	H0301	F51	广东省	深圳市
13	2002	H0301	F51	广东省	深圳市
13	2003	H0301	F51	广东省	深圳市
14	2000	J01	K70	广东省	深圳市
14	2001	J01	K70	广东省	深圳市
14	2002	J01	K70	广东省	深圳市
14	2003	J01	K70	广东省	深圳市
14	2004	J01	K70	广东省	深圳市
14	2005	J01	K70	广东省	深圳市
14	2006	J01	K70	广东省	深圳市
14	2007	J01	K70	广东省	深圳市
14	2008	J01	K70	广东省	深圳市
14	2009	J01	K70	广东省	深圳市
14	2010	J01	K70	广东省	深圳市
14	2011	J01	K70	广东省	深圳市
14	2012	K70	K70	广东省	深圳市
14	2013	K70	K70	广东省	深圳市
14	2014	K70	K70	广东省	深圳市
14	2015	K70	K70	广东省	深圳市
14	2016	K70	K70	广东省	深圳市
14	2017	K70	K70	广东省	深圳市
14	2018	K70	K70	广东省	深圳市
14	2019	K70	K70	广东省	深圳市
14	2020	K70	K70	广东省	深圳市
14	2021	K70	K70	广东省	深圳市
14	2022	K70	K70	广东省	深圳市
15	2000	M	S90	广东省	深圳市
16	2000	C55	C39	广东省	深圳市
16	2001	C55	C39	广东省	深圳市
16	2002	C55	C39	广东省	深圳市
16	2003	C55	C39	广东省	深圳市
16	2004	C55	C39	广东省	深圳市
16	2005	C55	C39	广东省	深圳市
16	2006	C55	C39	广东省	深圳市
16	2007	C55	C39	广东省	深圳市
16	2008	C55	C39	广东省	深圳市
16	2009	C55	C39	广东省	深圳市
16	2010	C55	C39	广东省	深圳市
16	2011	C55	C39	广东省	深圳市
16	2012	C39	C39	广东省	深圳市
16	2013	C39	C39	广东省	深圳市
16	2014	C39	C39	广东省	深圳市
16	2015	C39	C39	广东省	深圳市
16	2016	C39	C39	广东省	深圳市
16	2017	C39	C39	广东省	深圳市
16	2018	C39	C39	广东省	深圳市
16	2019	C39	C39	广东省	深圳市
16	2020	C39	C39	广东省	深圳市
16	2021	C39	C39	广东省	深圳市
16	2022	C39	C39	广东省	深圳市
17	2000	C7515	C37	广东省	深圳市
17	2001	C7515	C37	广东省	深圳市
17	2002	C7515	C37	广东省	深圳市
17	2003	C7515	C37	广东省	深圳市
17	2004	C7515	C37	广东省	深圳市
17	2005	C7515	C37	广东省	深圳市
17	2006	C7515	C37	广东省	深圳市
17	2007	C7515	C37	广东省	深圳市
17	2008	C7515	C37	广东省	深圳市
17	2009	C7515	C37	广东省	深圳市
17	2010	C7515	C37	广东省	深圳市
17	2011	C7515	C37	广东省	深圳市
17	2012	C37	C37	广东省	深圳市
17	2013	C37	C37	广东省	深圳市
17	2014	C37	C37	广东省	深圳市
17	2015	C37	C37	广东省	深圳市
17	2016	C37	C37	广东省	深圳市
17	2017	C37	C37	广东省	深圳市
17	2018	C37	C37	广东省	深圳市
17	2019	C37	C37	广东省	深圳市
17	2020	C37	C37	广东省	深圳市
17	2021	C37	C37	广东省	深圳市
17	2022	C37	C37	广东省	深圳市
18	2000	C1105	C17	广东省	深圳市
18	2001	C1105	C17	广东省	深圳市
18	2002	C1105	C17	广东省	深圳市
18	2003	C1105	C17	广东省	深圳市
18	2004	C1105	C17	广东省	深圳市
18	2005	C1105	C17	广东省	深圳市
18	2006	C1105	C17	广东省	深圳市
18	2007	C1105	C17	广东省	深圳市
18	2008	C1105	C17	广东省	深圳市
18	2009	C1105	C17	广东省	深圳市
18	2010	C1105	C17	广东省	深圳市
18	2011	C1105	C17	广东省	深圳市
18	2012	C17	C17	广东省	深圳市
18	2013	C17	C17	广东省	深圳市
18	2014	C17	C17	广东省	深圳市
18	2015	C17	C17	广东省	深圳市
18	2016	E50	E50	广东省	深圳市
18	2017	E50	E50	广东省	深圳市
18	2018	E50	E50	广东省	深圳市
19	2000	C0510	C15	广东省	深圳市
19	2001	C0510	C15	广东省	深圳市
19	2002	C0510	C15	广东省	深圳市
19	2003	C0510	C15	广东省	深圳市
19	2004	C0510	C15	广东省	深圳市
19	2005	C0510	C15	广东省	深圳市
19	2006	C0510	C15	广东省	深圳市
19	2007	C0510	C15	广东省	深圳市
19	2008	C0510	C15	广东省	深圳市
19	2009	C0510	C15	广东省	深圳市
19	2010	C0510	C15	广东省	深圳市
19	2011	C0510	C15	广东省	深圳市
19	2012	C15	C15	广东省	深圳市
19	2013	C15	C15	广东省	深圳市
19	2014	C15	C15	广东省	深圳市
19	2015	C15	C15	广东省	深圳市
19	2016	C15	C15	广东省	深圳市
19	2017	C15	C15	广东省	深圳市
19	2018	C15	C15	广东省	深圳市
19	2019	F51	F51	广东省	深圳市
19	2020	F51	F51	广东省	深圳市
19	2021	F51	F51	广东省	深圳市
19	2022	F51	F51	广东省	深圳市
20	2000	C55	C39	广东省	深圳市
20	2001	C55	C39	广东省	深圳市
20	2002	C55	C39	广东省	深圳市
20	2003	C55	C39	广东省	深圳市
20	2004	C55	C39	广东省	深圳市
20	2005	C55	C39	广东省	深圳市
20	2006	C55	C39	广东省	深圳市
20	2007	C5110	C39	广东省	深圳市
20	2008	C5110	C39	广东省	深圳市
20	2009	C5110	C39	广东省	深圳市
20	2010	C5110	C39	广东省	深圳市
20	2011	C5110	C39	广东省	深圳市
20	2012	C39	C39	广东省	深圳市
20	2013	C39	C39	广东省	深圳市
20	2014	C39	C39	广东省	深圳市
20	2015	C39	C39	广东省	深圳市
20	2016	C39	C39	广东省	深圳市
20	2017	C39	C39	广东省	深圳市
20	2018	C39	C39	广东省	深圳市
20	2019	C39	C39	广东省	深圳市
20	2020	C39	C39	广东省	深圳市
20	2021	C39	C39	广东省	深圳市
20	2022	C39	C39	广东省	深圳市
21	2000	G8310	C39	广东省	深圳市
21	2001	G8310	C39	广东省	深圳市
21	2002	G8310	C39	广东省	深圳市
21	2003	G8310	C39	广东省	深圳市
21	2004	G8310	C39	广东省	深圳市
21	2005	G8310	C39	广东省	深圳市
21	2006	G8310	C39	广东省	深圳市
21	2007	G8310	C39	广东省	深圳市
21	2008	G8310	C39	广东省	深圳市
21	2009	G8310	C39	广东省	深圳市
21	2010	G8310	C39	广东省	深圳市
21	2011	G8310	C39	广东省	深圳市
21	2012	C39	C39	广东省	深圳市
21	2013	C39	C39	广东省	深圳市
21	2014	C39	C39	广东省	深圳市
21	2015	C39	C39	广东省	深圳市
21	2016	C39	C39	广东省	深圳市
21	2017	C39	C39	广东省	深圳市
21	2018	C39	C39	广东省	深圳市
21	2019	C39	C39	广东省	深圳市
21	2020	C39	C39	广东省	深圳市
21	2021	C39	C39	广东省	深圳市
21	2022	C39	C39	广东省	深圳市
22	2000	F1105	G58	广东省	深圳市
22	2001	F1105	G58	广东省	深圳市
22	2002	F1105	G58	广东省	深圳市
22	2003	F1105	G58	广东省	深圳市
22	2004	F1105	G58	广东省	深圳市
22	2005	F1105	G58	广东省	深圳市
22	2006	F1105	G58	广东省	深圳市
22	2007	F1105	G58	广东省	深圳市
22	2008	F1105	G58	广东省	深圳市
22	2009	F1105	G58	广东省	深圳市
22	2010	F1105	G58	广东省	深圳市
22	2011	F1105	G58	广东省	深圳市
22	2012	G55	G55	广东省	深圳市
22	2013	G55	G55	广东省	深圳市
22	2014	G55	G55	广东省	深圳市
22	2015	G55	G55	广东省	深圳市
22	2016	G55	G55	广东省	深圳市
22	2017	G55	G55	广东省	深圳市
23	2000	E0101	E47	广东省	深圳市
23	2001	E0101	E47	广东省	深圳市
23	2002	E0101	E47	广东省	深圳市
23	2003	E0101	E47	广东省	深圳市
23	2004	E0101	E47	广东省	深圳市
23	2005	E0101	E47	广东省	深圳市
23	2006	E0101	E47	广东省	深圳市
23	2007	E0101	E47	广东省	深圳市
23	2008	E0101	E47	广东省	深圳市
23	2009	E0101	E47	广东省	深圳市
23	2010	E0101	E47	广东省	深圳市
23	2011	E0101	E47	广东省	深圳市
23	2012	C30	C30	广东省	深圳市
23	2013	C30	C30	广东省	深圳市
23	2014	C30	C30	广东省	深圳市
23	2015	C30	C30	广东省	深圳市
23	2016	C30	C30	广东省	深圳市
23	2017	C30	C30	广东省	深圳市
23	2018	C30	C30	广东省	深圳市
23	2019	C30	C30	广东省	深圳市
23	2020	C30	C30	广东省	深圳市
23	2021	C30	C30	广东省	深圳市
23	2022	C30	C30	广东省	深圳市
24	2000	J01	K70	广东省	深圳市
24	2001	J01	K70	广东省	深圳市
24	2002	J01	K70	广东省	深圳市
24	2003	J01	K70	广东省	深圳市
24	2004	J01	K70	广东省	深圳市
24	2005	J01	K70	广东省	深圳市
24	2006	J01	K70	广东省	深圳市
24	2007	J01	K70	广东省	深圳市
24	2008	J01	K70	广东省	深圳市
24	2009	J01	K70	广东省	深圳市
24	2010	J01	K70	广东省	深圳市
24	2011	J01	K70	广东省	深圳市
24	2012	K70	K70	广东省	深圳市
24	2013	K70	K70	广东省	深圳市
24	2014	K70	K70	广东省	深圳市
25	2000	M	S90	广东省	深圳市
25	2001	M	S90	广东省	深圳市
25	2002	M	S90	广东省	深圳市
25	2003	M	S90	广东省	深圳市
25	2004	M	S90	广东省	深圳市
25	2005	M	S90	广东省	深圳市
25	2006	M	S90	广东省	深圳市
25	2007	M	S90	广东省	深圳市
25	2008	M	S90	广东省	深圳市
25	2009	M	S90	广东省	深圳市
25	2010	H0335	F51	广东省	深圳市
25	2011	H0335	F51	广东省	深圳市
25	2012	F51	F51	广东省	深圳市
25	2013	F51	F51	广东省	深圳市
25	2014	F51	F51	广东省	深圳市
25	2015	F51	F51	广东省	深圳市
25	2016	F51	F51	广东省	深圳市
25	2017	F51	F51	广东省	深圳市
25	2018	F51	F51	广东省	深圳市
25	2019	F51	F51	广东省	深圳市
25	2020	F51	F51	广东省	深圳市
25	2021	F51	F51	广东省	深圳市
25	2022	F51	F51	广东省	深圳市
26	2000	C7	C35	广东省	深圳市
26	2001	C7	C35	广东省	深圳市
26	2002	C7	C35	广东省	深圳市
26	2003	C7	C35	广东省	深圳市
26	2004	C7	C35	广东省	深圳市
26	2005	C7	C35	广东省	深圳市
26	2006	C7	C35	广东省	深圳市
26	2007	C7	C35	广东省	深圳市
26	2008	C7	C35	广东省	深圳市
26	2009	C7	C35	广东省	深圳市
26	2010	H1199	F52	广东省	深圳市
26	2011	H1199	F52	广东省	深圳市
26	2012	F52	F52	广东省	深圳市
26	2013	F52	F52	广东省	深圳市
26	2014	F52	F52	广东省	深圳市
26	2015	F52	F52	广东省	深圳市
26	2016	F52	F52	广东省	深圳市
26	2017	F52	F52	广东省	深圳市
26	2018	F52	F52	广东省	深圳市
26	2019	F52	F52	广东省	深圳市
26	2020	F52	F52	广东省	深圳市
26	2021	F52	F52	广东省	深圳市
26	2022	F52	F52	广东省	深圳市
27	2000	D0101	D44	广东省	深圳市
27	2001	D0101	D44	广东省	深圳市
27	2002	D0101	D44	广东省	深圳市
27	2003	D0101	D44	广东省	深圳市
27	2004	D0101	D44	广东省	深圳市
27	2005	D0101	D44	广东省	深圳市
27	2006	D0101	D44	广东省	深圳市
27	2007	D0101	D44	广东省	深圳市
27	2008	D0101	D44	广东省	深圳市
27	2009	D0101	D44	广东省	深圳市
27	2010	D0101	D44	广东省	深圳市
27	2011	D0101	D44	广东省	深圳市
27	2012	D44	D44	广东省	深圳市
27	2013	D44	D44	广东省	深圳市
27	2014	D44	D44	广东省	深圳市
27	2015	D44	D44	广东省	深圳市
27	2016	D44	D44	广东省	深圳市
27	2017	D44	D44	广东省	深圳市
27	2018	D44	D44	广东省	深圳市
27	2019	D44	D44	广东省	深圳市
27	2020	D44	D44	广东省	深圳市
27	2021	D44	D44	广东省	深圳市
27	2022	D44	D44	广东省	深圳市
28	2000	C81	C27	广东省	深圳市
28	2001	C81	C27	广东省	深圳市
28	2002	C81	C27	广东省	深圳市
28	2003	C81	C27	广东省	深圳市
28	2004	C81	C27	广东省	深圳市
28	2005	C81	C27	广东省	深圳市
28	2006	C81	C27	广东省	深圳市
28	2007	C81	C27	广东省	深圳市
28	2008	C81	C27	广东省	深圳市
28	2009	C81	C27	广东省	深圳市
28	2010	H0160	F51	广东省	深圳市
28	2011	H0160	F51	广东省	深圳市
28	2012	F51	F51	广东省	深圳市
28	2013	F51	F51	广东省	深圳市
28	2014	F51	F51	广东省	深圳市
28	2015	F51	F51	广东省	深圳市
28	2016	F51	F51	广东省	深圳市
28	2017	F51	F51	广东省	深圳市
28	2018	F51	F51	广东省	深圳市
28	2019	F51	F51	广东省	深圳市
28	2020	F51	F51	广东省	深圳市
28	2021	F51	F51	广东省	深圳市
28	2022	F51	F51	广东省	深圳市
29	2000	J01	K70	广东省	深圳市
29	2001	J01	K70	广东省	深圳市
29	2002	J01	K70	广东省	深圳市
29	2003	J01	K70	广东省	深圳市
29	2004	J01	K70	广东省	深圳市
29	2005	J01	K70	广东省	深圳市
29	2006	J01	K70	广东省	深圳市
29	2007	J01	K70	广东省	深圳市
29	2008	J01	K70	广东省	深圳市
29	2009	J01	K70	广东省	深圳市
29	2010	J01	K70	广东省	深圳市
29	2011	J01	K70	广东省	深圳市
29	2012	K70	K70	广东省	深圳市
29	2013	K70	K70	广东省	深圳市
29	2014	K70	K70	广东省	深圳市
29	2015	K70	K70	广东省	深圳市
29	2016	K70	K70	广东省	深圳市
29	2017	K70	K70	广东省	深圳市
29	2018	K70	K70	广东省	深圳市
29	2019	K70	K70	广东省	深圳市
29	2020	K70	K70	广东省	深圳市
29	2021	K70	K70	广东省	深圳市
29	2022	K70	K70	广东省	深圳市
30	2000	C99	C41	广东省	深圳市
30	2001	C99	C41	广东省	深圳市
30	2002	C99	C41	广东省	深圳市
30	2003	C99	C41	广东省	深圳市
30	2004	C99	C41	广东省	深圳市
30	2005	C99	C41	广东省	深圳市
30	2006	C99	C41	广东省	深圳市
30	2007	C99	C41	广东省	深圳市
30	2008	C99	C41	广东省	深圳市
30	2009	C99	C41	广东省	深圳市
30	2010	C99	C41	广东省	深圳市
30	2011	C99	C41	广东省	深圳市
30	2012	C41	C41	广东省	深圳市
30	2013	C41	C41	吉林省	长春市
30	2014	C36	C36	吉林省	长春市
30	2015	C36	C36	吉林省	长春市
30	2016	C36	C36	吉林省	长春市
30	2017	C36	C36	吉林省	长春市
30	2018	C36	C36	吉林省	长春市
30	2019	C36	C36	吉林省	长春市
30	2020	C36	C36	吉林省	长春市
30	2021	C36	C36	吉林省	长春市
30	2022	C36	C36	吉林省	长春市
31	2000	J01	K70	广东省	深圳市
31	2001	J01	K70	广东省	深圳市
31	2002	J01	K70	广东省	深圳市
31	2003	J01	K70	广东省	深圳市
31	2004	J01	K70	广东省	深圳市
31	2005	J01	K70	广东省	深圳市
31	2006	J01	K70	广东省	深圳市
31	2007	J01	K70	广东省	深圳市
31	2008	J01	K70	广东省	深圳市
31	2009	J01	K70	广东省	深圳市
31	2010	J01	K70	广东省	深圳市
31	2011	J01	K70	广东省	深圳市
31	2012	K70	K70	广东省	深圳市
31	2013	K70	K70	广东省	深圳市
31	2014	K70	K70	广东省	深圳市
31	2015	K70	K70	广东省	深圳市
31	2016	K70	K70	广东省	深圳市
31	2017	K70	K70	广东省	深圳市
31	2018	K70	K70	广东省	深圳市
31	2019	K70	K70	广东省	深圳市
31	2020	K70	K70	广东省	深圳市
31	2021	K70	K70	广东省	深圳市
31	2022	K70	K70	广东省	深圳市
32	2000	G81	C39	广东省	深圳市
32	2001	G81	C39	广东省	深圳市
32	2002	G81	C39	广东省	深圳市
32	2003	G81	C39	广东省	深圳市
32	2004	G81	C39	广东省	深圳市
32	2005	G81	C39	广东省	深圳市
32	2006	G81	C39	广东省	深圳市
32	2007	G81	C39	广东省	深圳市
32	2008	G81	C39	广东省	深圳市
32	2009	G81	C39	广东省	深圳市
32	2010	C57	C39	广东省	深圳市
32	2011	C57	C39	广东省	深圳市
32	2012	C39	C39	广东省	深圳市
32	2013	C39	C39	广东省	深圳市
32	2014	C39	C39	广东省	深圳市
32	2015	F51	F51	广东省	深圳市
32	2016	F51	F51	广东省	深圳市
32	2017	F51	F51	广东省	深圳市
32	2018	F51	F51	广东省	深圳市
32	2019	F51	F51	广东省	深圳市
32	2020	F51	F51	广东省	深圳市
32	2021	E49	E49	广东省	深圳市
32	2022	E49	E49	广东省	深圳市
33	2000	K32	H61	广东省	深圳市
33	2001	K32	H61	广东省	深圳市
33	2002	K32	H61	广东省	深圳市
33	2003	K32	H61	广东省	深圳市
33	2004	K32	H61	广东省	深圳市
33	2005	K32	H61	广东省	深圳市
33	2006	K32	H61	广东省	深圳市
33	2007	K32	H61	广东省	深圳市
33	2008	K32	H61	广东省	深圳市
33	2009	K32	H61	广东省	深圳市
33	2010	K32	H61	广东省	深圳市
33	2011	K32	H61	广东省	深圳市
33	2012	H61	H61	广东省	深圳市
33	2013	H61	H61	广东省	深圳市
33	2014	H61	H61	广东省	深圳市
33	2015	H61	H61	广东省	深圳市
33	2016	H61	H61	广东省	深圳市
34	2000	M	S90	广东省	深圳市
34	2001	M	S90	广东省	深圳市
34	2002	M	S90	广东省	深圳市
34	2003	M	S90	广东省	深圳市
34	2004	M	S90	广东省	深圳市
34	2005	M	S90	广东省	深圳市
34	2006	M	S90	广东省	深圳市
34	2007	M	S90	广东省	深圳市
34	2008	M	S90	广东省	深圳市
34	2009	M	S90	广东省	深圳市
34	2010	M	S90	广东省	深圳市
34	2011	M	S90	广东省	深圳市
34	2012	S90	S90	广东省	深圳市
34	2013	S90	S90	广东省	深圳市
34	2014	S90	S90	广东省	深圳市
34	2015	S90	S90	广东省	深圳市
34	2016	F51	F51	广东省	深圳市
34	2017	F51	F51	广东省	深圳市
34	2018	F51	F51	广东省	深圳市
34	2019	F51	F51	广东省	深圳市
34	2020	F51	F51	广东省	深圳市
34	2021	F51	F51	广东省	深圳市
34	2022	F51	F51	广东省	深圳市
35	2000	G8101	C39	广东省	深圳市
35	2001	G8101	C39	广东省	深圳市
35	2002	G8101	C39	广东省	深圳市
35	2003	G8101	C39	广东省	深圳市
35	2004	G8101	C39	广东省	深圳市
35	2005	G8101	C39	广东省	深圳市
35	2006	G8101	C39	广东省	深圳市
35	2007	G8101	C39	广东省	深圳市
35	2008	G8101	C39	广东省	深圳市
35	2009	G8101	C39	广东省	深圳市
35	2010	G8101	C39	广东省	深圳市
35	2011	G8101	C39	广东省	深圳市
35	2012	C39	C39	广东省	深圳市
35	2013	C39	C39	广东省	深圳市
35	2014	N77	N77	江苏省	南通市
35	2015	N77	N77	江苏省	南通市
35	2016	N77	N77	江苏省	南通市
35	2017	N77	N77	江苏省	南通市
35	2018	N77	N77	江苏省	南通市
35	2019	N77	N77	江苏省	海安市
35	2020	N77	N77	江苏省	海安市
35	2021	N77	N77	江苏省	海安市
35	2022	N77	N77	江苏省	海安市
36	2000	C11	C17	广东省	深圳市
36	2001	C11	C17	广东省	深圳市
36	2002	C11	C17	广东省	深圳市
36	2003	C11	C17	广东省	深圳市
36	2004	C11	C17	广东省	深圳市
36	2005	C11	C17	广东省	深圳市
36	2006	C11	C17	广东省	深圳市
36	2007	C11	C17	广东省	深圳市
36	2008	C11	C17	广东省	深圳市
36	2009	C11	C17	广东省	深圳市
36	2010	J01	K70	广东省	深圳市
36	2011	J01	K70	广东省	深圳市
36	2012	K70	K70	广东省	深圳市
36	2013	K70	K70	广东省	深圳市
36	2014	K70	K70	广东省	深圳市
36	2015	K70	K70	广东省	深圳市
36	2016	K70	K70	广东省	深圳市
36	2017	K70	K70	广东省	深圳市
36	2018	K70	K70	广东省	深圳市
36	2019	K70	K70	广东省	深圳市
36	2020	K70	K70	广东省	深圳市
36	2021	K70	K70	广东省	深圳市
36	2022	K70	K70	广东省	深圳市
37	2000	D0101	D44	广东省	深圳市
37	2001	D0101	D44	广东省	深圳市
37	2002	D0101	D44	广东省	深圳市
37	2003	D0101	D44	广东省	深圳市
37	2004	D0101	D44	广东省	深圳市
37	2005	D0101	D44	广东省	深圳市
37	2006	D0101	D44	广东省	深圳市
37	2007	D0101	D44	广东省	深圳市
37	2008	D0101	D44	广东省	深圳市
37	2009	D0101	D44	广东省	深圳市
37	2010	D0101	D44	广东省	深圳市
37	2011	D0101	D44	广东省	深圳市
37	2012	D44	D44	广东省	深圳市
37	2013	D44	D44	广东省	深圳市
37	2014	D44	D44	广东省	深圳市
37	2015	D44	D44	广东省	深圳市
37	2016	D44	D44	广东省	深圳市
37	2017	D44	D44	广东省	深圳市
37	2018	D44	D44	广东省	深圳市
37	2019	D44	D44	广东省	深圳市
37	2020	D44	D44	广东省	深圳市
37	2021	D44	D44	广东省	深圳市
37	2022	D44	D44	广东省	深圳市
38	2000	G87	I64	广东省	深圳市
38	2001	G87	I64	广东省	深圳市
38	2002	G87	I64	广东省	深圳市
38	2003	G87	I64	广东省	深圳市
38	2004	G87	I64	广东省	深圳市
38	2005	G87	I64	广东省	深圳市
38	2006	G87	I64	广东省	深圳市
38	2007	G87	I64	广东省	深圳市
38	2008	G87	I64	广东省	深圳市
38	2009	G87	I64	广东省	深圳市
38	2010	J01	K70	广东省	深圳市
38	2011	J01	K70	广东省	深圳市
38	2012	K70	K70	广东省	深圳市
38	2013	K70	K70	广东省	深圳市
38	2014	K70	K70	广东省	深圳市
38	2015	K70	K70	广东省	深圳市
38	2016	L72	L72	广东省	深圳市
38	2017	L72	L72	广东省	深圳市
38	2018	L72	L72	广东省	深圳市
38	2019	L72	L72	广东省	深圳市
38	2020	L72	L72	广东省	深圳市
38	2021	L72	L72	广东省	深圳市
39	2000	C6920	C33	广东省	深圳市
39	2001	C6920	C33	广东省	深圳市
39	2002	C6920	C33	广东省	深圳市
39	2003	C6920	C33	广东省	深圳市
39	2004	C6920	C33	广东省	深圳市
39	2005	C6920	C33	广东省	深圳市
39	2006	C6920	C33	广东省	深圳市
39	2007	C6920	C33	广东省	深圳市
39	2008	C6920	C33	广东省	深圳市
39	2009	C6920	C33	广东省	深圳市
39	2010	C6920	C33	广东省	深圳市
39	2011	C6920	C33	广东省	深圳市
39	2012	C33	C33	广东省	深圳市
39	2013	C33	C33	广东省	深圳市
39	2014	C33	C33	广东省	深圳市
39	2015	C33	C33	广东省	深圳市
39	2016	C33	C33	广东省	深圳市
39	2017	C33	C33	广东省	深圳市
39	2018	C33	C33	广东省	深圳市
39	2019	C33	C33	广东省	深圳市
39	2020	C33	C33	广东省	深圳市
39	2021	C33	C33	广东省	深圳市
39	2022	C33	C33	广东省	深圳市
40	2000	M	S90	广东省	深圳市
40	2001	M	S90	广东省	深圳市
40	2002	M	S90	广东省	深圳市
40	2003	M	S90	广东省	深圳市
40	2004	M	S90	广东省	深圳市
40	2005	M	S90	广东省	深圳市
40	2006	M	S90	广东省	深圳市
40	2007	M	S90	广东省	深圳市
40	2008	M	S90	广东省	深圳市
40	2009	M	S90	广东省	深圳市
40	2010	J01	K70	广东省	深圳市
40	2011	J01	K70	广东省	深圳市
40	2012	K70	K70	广东省	深圳市
40	2013	K70	K70	广东省	深圳市
40	2014	K70	K70	广东省	深圳市
40	2015	K70	K70	广东省	深圳市
40	2016	K70	K70	广东省	深圳市
40	2017	E48	E48	广东省	深圳市
40	2018	D44	D44	广东省	深圳市
40	2019	D44	D44	广东省	深圳市
40	2020	D44	D44	广东省	深圳市
40	2021	D44	D44	广东省	深圳市
40	2022	D44	D44	广东省	深圳市
42	2000	J01	K70	广东省	深圳市
42	2001	J01	K70	广东省	深圳市
42	2002	J01	K70	广东省	深圳市
42	2003	J01	K70	广东省	深圳市
42	2004	J01	K70	广东省	深圳市
42	2005	J01	K70	广东省	深圳市
42	2006	J01	K70	广东省	深圳市
42	2007	J01	K70	广东省	深圳市
42	2008	J01	K70	广东省	深圳市
42	2009	J01	K70	广东省	深圳市
42	2010	J01	K70	广东省	深圳市
42	2011	J01	K70	广东省	深圳市
42	2012	K70	K70	广东省	深圳市
42	2013	K70	K70	广东省	深圳市
42	2014	K70	K70	广东省	深圳市
42	2015	K70	K70	广东省	深圳市
42	2016	K70	K70	广东省	深圳市
42	2017	K70	K70	广东省	深圳市
42	2018	K70	K70	广东省	深圳市
42	2019	K70	K70	广东省	深圳市
42	2020	K70	K70	广东省	深圳市
42	2021	K70	K70	广东省	深圳市
42	2022	K70	K70	广东省	深圳市
43	2000	M	S90	广东省	深圳市
43	2001	M	S90	广东省	深圳市
43	2002	M	S90	广东省	深圳市
43	2003	M	S90	广东省	深圳市
43	2004	M	S90	广东省	深圳市
43	2005	M	S90	广东省	深圳市
43	2006	M	S90	广东省	深圳市
43	2007	M	S90	广东省	深圳市
43	2008	M	S90	广东省	深圳市
43	2009	M	S90	广东省	深圳市
43	2010	J01	K70	广东省	深圳市
43	2011	J01	K70	广东省	深圳市
43	2012	K70	K70	广东省	深圳市
43	2013	K70	K70	广东省	深圳市
43	2014	K70	K70	广东省	深圳市
43	2015	K70	K70	广东省	深圳市
43	2016	K70	K70	广东省	深圳市
43	2017	K70	K70	广东省	深圳市
43	2018	K70	K70	广东省	深圳市
45	2000	C11	C17	广东省	深圳市
45	2001	C11	C17	广东省	深圳市
45	2002	C11	C17	广东省	深圳市
45	2003	C11	C17	广东省	深圳市
45	2004	C11	C17	广东省	深圳市
45	2005	C11	C17	广东省	深圳市
45	2006	C11	C17	广东省	深圳市
45	2007	C11	C17	广东省	深圳市
45	2008	C11	C17	广东省	深圳市
45	2009	C11	C17	广东省	深圳市
45	2010	C11	C17	广东省	深圳市
45	2011	M	S90	广东省	深圳市
45	2012	F51	F51	广东省	深圳市
45	2013	F51	F51	广东省	深圳市
45	2014	F51	F51	广东省	深圳市
45	2015	C39	C39	广东省	深圳市
45	2016	C39	C39	广东省	深圳市
45	2017	C39	C39	广东省	深圳市
45	2018	C39	C39	广东省	深圳市
45	2019	C39	C39	广东省	深圳市
45	2020	C39	C39	广东省	深圳市
45	2021	C39	C39	广东省	深圳市
45	2022	C39	C39	广东省	深圳市
46	2000	J01	K70	广东省	深圳市
46	2001	J01	K70	广东省	深圳市
46	2002	J01	K70	广东省	深圳市
46	2003	J01	K70	广东省	深圳市
46	2004	J01	K70	广东省	深圳市
46	2005	J01	K70	广东省	深圳市
46	2006	J01	K70	广东省	深圳市
46	2007	J01	K70	广东省	深圳市
46	2008	J01	K70	广东省	深圳市
46	2009	J01	K70	广东省	深圳市
46	2010	J01	K70	广东省	深圳市
46	2011	J01	K70	北京市	北京市
46	2012	K70	K70	北京市	北京市
46	2013	K70	K70	北京市	北京市
46	2014	K70	K70	北京市	北京市
46	2015	K70	K70	北京市	北京市
46	2016	K70	K70	北京市	北京市
46	2017	K70	K70	北京市	北京市
46	2018	K70	K70	北京市	北京市
46	2019	J69	K70	北京市	北京市
46	2020	J69	J69	北京市	北京市
46	2021	J69	J69	北京市	北京市
46	2022	J69	J69	北京市	北京市
47	2000	J01	K70	广东省	深圳市
47	2001	J01	K70	广东省	深圳市
48	2000	C0101	C13	广东省	深圳市
48	2001	C0101	C13	广东省	深圳市
48	2002	C0101	C13	广东省	深圳市
48	2003	C0101	C13	广东省	深圳市
48	2004	C0101	C13	广东省	深圳市
48	2005	C0101	C13	广东省	深圳市
48	2006	C0101	C13	广东省	深圳市
48	2007	C0101	C13	广东省	深圳市
48	2008	C0101	C13	广东省	深圳市
48	2009	C0101	C13	广东省	深圳市
48	2010	C0101	C13	广东省	深圳市
48	2011	C0101	C13	广东省	深圳市
48	2012	C13	C13	广东省	深圳市
48	2013	C13	C13	广东省	深圳市
48	2014	C13	C13	广东省	深圳市
48	2015	C13	C13	广东省	深圳市
48	2016	C13	C13	广东省	深圳市
48	2017	C13	C13	广东省	深圳市
48	2018	C13	C13	广东省	深圳市
48	2019	C13	C13	广东省	深圳市
48	2020	C13	C13	广东省	深圳市
48	2021	C13	C13	广东省	深圳市
48	2022	C13	C13	广东省	深圳市
49	2000	C7615	C38	广东省	深圳市
49	2001	C7615	C38	广东省	深圳市
49	2002	C7615	C38	广东省	深圳市
49	2003	C7615	C38	广东省	深圳市
49	2004	C7615	C38	广东省	深圳市
49	2005	C7615	C38	广东省	深圳市
49	2006	C7615	C38	广东省	深圳市
49	2007	C7615	C38	广东省	深圳市
49	2008	C7615	C38	广东省	深圳市
49	2009	C7615	C38	广东省	深圳市
49	2010	C7615	C38	广东省	深圳市
49	2011	C7615	C38	广东省	深圳市
49	2012	C38	C38	广东省	深圳市
49	2013	C38	C38	广东省	深圳市
49	2014	C38	C38	广东省	深圳市
49	2015	C38	C38	广东省	深圳市
49	2016	C38	C38	广东省	深圳市
49	2017	C38	C38	广东省	深圳市
49	2018	C38	C38	广东省	深圳市
49	2019	C38	C38	广东省	深圳市
49	2020	C38	C38	广东省	深圳市
49	2021	C38	C38	广东省	深圳市
49	2022	C38	C38	广东省	深圳市
50	2000	C5110	C39	广东省	深圳市
50	2001	C5110	C39	广东省	深圳市
50	2002	C5110	C39	广东省	深圳市
50	2003	C5110	C39	广东省	深圳市
50	2004	C5110	C39	广东省	深圳市
50	2005	C5110	C39	广东省	深圳市
50	2006	C5110	C39	广东省	深圳市
50	2007	C5110	C39	广东省	深圳市
50	2008	C5110	C39	广东省	深圳市
50	2009	C5110	C39	广东省	深圳市
50	2010	C5110	C39	广东省	深圳市
50	2011	C5110	C39	广东省	深圳市
50	2012	C39	C39	广东省	深圳市
50	2013	C39	C39	广东省	深圳市
50	2014	C39	C39	广东省	深圳市
50	2015	C39	C39	广东省	深圳市
50	2016	C39	C39	广东省	深圳市
50	2017	C39	C39	广东省	深圳市
50	2018	C39	C39	广东省	深圳市
50	2019	C39	C39	广东省	深圳市
50	2020	C39	C39	广东省	深圳市
50	2021	C39	C39	广东省	深圳市
50	2022	C39	C39	广东省	深圳市
55	2000	C6930	C33	广东省	深圳市
55	2001	C6930	C33	广东省	深圳市
55	2002	C6930	C33	广东省	深圳市
55	2003	C6930	C33	广东省	深圳市
55	2004	C6930	C33	广东省	深圳市
55	2005	C6930	C33	广东省	深圳市
55	2006	C6930	C33	广东省	深圳市
55	2007	C6930	C33	广东省	深圳市
55	2008	C6930	C33	广东省	深圳市
55	2009	C6930	C33	广东省	深圳市
55	2010	C6930	C33	广东省	深圳市
55	2011	C6930	C33	广东省	深圳市
55	2012	C33	C33	广东省	深圳市
55	2013	C33	C33	广东省	深圳市
55	2014	C33	C33	广东省	深圳市
55	2015	C33	C33	广东省	深圳市
55	2016	C33	C33	广东省	深圳市
55	2017	C33	C33	广东省	深圳市
55	2018	C33	C33	广东省	深圳市
55	2019	C33	C33	广东省	深圳市
55	2020	C33	C33	广东省	深圳市
55	2021	C33	C33	广东省	深圳市
55	2022	C33	C33	广东省	深圳市
56	2000	H11	F52	广东省	深圳市
56	2001	H11	F52	广东省	深圳市
56	2002	H11	F52	广东省	深圳市
56	2003	H11	F52	广东省	深圳市
56	2004	H11	F52	广东省	深圳市
56	2005	H11	F52	广东省	深圳市
56	2006	H11	F52	广东省	深圳市
56	2007	H11	F52	广东省	深圳市
56	2008	H11	F52	广东省	深圳市
56	2009	H11	F52	广东省	深圳市
56	2010	J05	K70	广东省	深圳市
56	2011	J05	K70	广东省	深圳市
56	2012	K70	K70	广东省	深圳市
56	2013	K70	K70	广东省	深圳市
56	2014	K70	K70	广东省	深圳市
56	2015	K70	K70	广东省	深圳市
56	2016	K70	K70	广东省	深圳市
56	2017	K70	K70	广东省	深圳市
56	2018	K70	K70	广东省	深圳市
56	2019	L72	L72	广东省	深圳市
56	2020	L72	L72	广东省	深圳市
56	2021	L72	L72	广东省	深圳市
56	2022	L72	L72	广东省	深圳市
58	2000	C51	C39	广东省	深圳市
58	2001	C51	C39	广东省	深圳市
58	2002	C51	C39	广东省	深圳市
58	2003	C51	C39	广东省	深圳市
58	2004	C51	C39	广东省	深圳市
58	2005	C51	C39	广东省	深圳市
58	2006	C51	C39	广东省	深圳市
58	2007	C51	C39	广东省	深圳市
58	2008	K39	L71	广东省	深圳市
58	2009	K39	L71	广东省	深圳市
58	2010	K39	L71	广东省	深圳市
58	2011	K39	L71	广东省	深圳市
58	2012	L72	L72	广东省	深圳市
58	2013	L72	L72	广东省	深圳市
58	2014	L72	L72	广东省	深圳市
58	2015	L72	L72	广东省	深圳市
58	2016	L72	L72	广东省	深圳市
58	2017	L72	L72	广东省	深圳市
58	2018	L72	L72	广东省	深圳市
58	2019	L72	L72	广东省	深圳市
58	2020	L72	L72	广东省	深圳市
58	2021	L72	L72	广东省	深圳市
58	2022	L72	L72	广东省	深圳市
59	2000	C4105	C25	广东省	深圳市
59	2001	C4105	C25	广东省	深圳市
59	2002	C4105	C25	辽宁省	盘锦市
59	2003	C4105	C25	辽宁省	盘锦市
59	2004	C4105	C25	辽宁省	盘锦市
59	2005	C4105	C25	辽宁省	盘锦市
59	2006	C4105	C25	辽宁省	盘锦市
59	2007	C4105	C25	辽宁省	盘锦市
59	2008	C4105	C25	辽宁省	盘锦市
59	2009	C4105	C25	辽宁省	盘锦市
59	2010	C4105	C25	辽宁省	盘锦市
59	2011	C4105	C25	辽宁省	盘锦市
59	2012	C25	C25	辽宁省	盘锦市
59	2013	C25	C25	辽宁省	盘锦市
59	2014	C25	C25	辽宁省	盘锦市
59	2015	C25	C25	辽宁省	盘锦市
59	2016	C25	C25	辽宁省	盘锦市
59	2017	C25	C25	辽宁省	盘锦市
59	2018	C25	C25	辽宁省	盘锦市
59	2019	C25	C25	辽宁省	盘锦市
59	2020	C25	C25	辽宁省	盘锦市
59	2021	C25	C25	辽宁省	盘锦市
59	2022	C25	C25	辽宁省	盘锦市
60	2000	C6701	C32	广东省	深圳市
60	2001	C6701	C32	广东省	深圳市
60	2002	C6701	C32	广东省	深圳市
60	2003	C6701	C32	广东省	深圳市
60	2004	C6701	C32	广东省	深圳市
60	2005	C6701	C32	广东省	深圳市
60	2006	C6701	C32	广东省	深圳市
60	2007	C6701	C32	广东省	深圳市
60	2008	C6701	C32	广东省	深圳市
60	2009	C6701	C32	广东省	深圳市
60	2010	C6701	C32	广东省	深圳市
60	2011	C6701	C32	广东省	深圳市
60	2012	C32	C32	广东省	深圳市
60	2013	C32	C32	广东省	深圳市
60	2014	C32	C32	广东省	深圳市
60	2015	C32	C32	广东省	深圳市
60	2016	C32	C32	广东省	深圳市
60	2017	C32	C32	广东省	深圳市
60	2018	C32	C32	广东省	深圳市
60	2019	C32	C32	广东省	深圳市
60	2020	C32	C32	广东省	深圳市
60	2021	C32	C32	广东省	深圳市
60	2022	C32	C32	广东省	深圳市
61	2000	H0101	F51	广东省	深圳市
61	2001	H0101	F51	广东省	深圳市
61	2002	H0101	F51	广东省	深圳市
61	2003	H0101	F51	广东省	深圳市
61	2004	H0101	F51	广东省	深圳市
61	2005	H0101	F51	广东省	深圳市
61	2006	H0101	F51	广东省	深圳市
61	2007	H0101	F51	广东省	深圳市
61	2008	H0101	F51	广东省	深圳市
61	2009	H0101	F51	广东省	深圳市
61	2010	H0101	F51	广东省	深圳市
61	2011	H0101	F51	广东省	深圳市
61	2012	L72	L72	广东省	深圳市
61	2013	L72	L72	广东省	深圳市
61	2014	L72	L72	广东省	深圳市
61	2015	L72	L72	广东省	深圳市
61	2016	L72	L72	广东省	深圳市
61	2017	L72	L72	广东省	深圳市
61	2018	L72	L72	广东省	深圳市
61	2019	L72	L72	广东省	深圳市
61	2020	L72	L72	广东省	深圳市
61	2021	L72	L72	广东省	深圳市
61	2022	L72	L72	广东省	深圳市
62	2000	K39	L71	广东省	深圳市
62	2001	K39	L71	广东省	深圳市
62	2002	K39	L71	广东省	深圳市
62	2003	K39	L71	广东省	深圳市
62	2004	K39	L71	广东省	深圳市
62	2005	K39	L71	广东省	深圳市
62	2006	K39	L71	广东省	深圳市
62	2007	K39	L71	广东省	深圳市
62	2008	K39	L71	广东省	深圳市
62	2009	K39	L71	广东省	深圳市
62	2010	K39	L71	广东省	深圳市
62	2011	K39	L71	广东省	深圳市
62	2012	L72	L72	广东省	深圳市
62	2013	L72	L72	广东省	深圳市
62	2014	L72	L72	广东省	深圳市
62	2015	L72	L72	广东省	深圳市
62	2016	L72	L72	广东省	深圳市
62	2017	F51	F51	广东省	深圳市
62	2018	F51	F51	广东省	深圳市
62	2019	F51	F51	广东省	深圳市
62	2020	F51	F51	广东省	深圳市
62	2021	F51	F51	广东省	深圳市
62	2022	F51	F51	广东省	深圳市
63	2000	G8101	C39	广东省	深圳市
63	2001	G8101	C39	广东省	深圳市
63	2002	G8101	C39	广东省	深圳市
63	2003	G8101	C39	广东省	深圳市
63	2004	G8101	C39	广东省	深圳市
63	2005	G8101	C39	广东省	深圳市
63	2006	G8101	C39	广东省	深圳市
63	2007	G8101	C39	广东省	深圳市
63	2008	G8101	C39	广东省	深圳市
63	2009	G8101	C39	广东省	深圳市
63	2010	G8101	C39	广东省	深圳市
63	2011	G8101	C39	广东省	深圳市
63	2012	C39	C39	广东省	深圳市
63	2013	C39	C39	广东省	深圳市
63	2014	C39	C39	广东省	深圳市
63	2015	C39	C39	广东省	深圳市
63	2016	C39	C39	广东省	深圳市
63	2017	C39	C39	广东省	深圳市
63	2018	C39	C39	广东省	深圳市
63	2019	C39	C39	广东省	深圳市
63	2020	C39	C39	广东省	深圳市
63	2021	C39	C39	广东省	深圳市
63	2022	C39	C39	广东省	深圳市
65	2000	E0115	E48	广东省	深圳市
65	2001	E0115	E48	广东省	深圳市
65	2002	E0115	E48	广东省	深圳市
65	2003	E0115	E48	广东省	深圳市
65	2004	E0115	E48	广东省	深圳市
65	2005	E0115	E48	广东省	深圳市
65	2006	E0115	E48	广东省	深圳市
65	2007	E0115	E48	北京市	北京市
65	2008	E0115	E48	北京市	北京市
65	2009	E0115	E48	北京市	北京市
65	2010	E0115	E48	北京市	北京市
65	2011	E0115	E48	北京市	北京市
65	2012	E48	E48	北京市	北京市
65	2013	E48	E48	北京市	北京市
65	2014	E48	E48	北京市	北京市
65	2015	E48	E48	北京市	北京市
65	2016	E48	E48	北京市	北京市
65	2017	E48	E48	北京市	北京市
65	2018	E48	E48	北京市	北京市
65	2019	E48	E48	北京市	北京市
65	2020	E48	E48	北京市	北京市
65	2021	E48	E48	北京市	北京市
65	2022	E48	E48	北京市	北京市
66	2000	G8301	C39	广东省	深圳市
66	2001	G8301	C39	广东省	深圳市
66	2002	G8301	C39	广东省	深圳市
66	2003	G8301	C39	广东省	深圳市
66	2004	G8301	C39	广东省	深圳市
66	2005	G8301	C39	广东省	深圳市
66	2006	G8301	C39	广东省	深圳市
66	2007	G8301	C39	广东省	深圳市
66	2008	G8301	C39	广东省	深圳市
66	2009	G8301	C39	广东省	深圳市
66	2010	G8301	C39	广东省	深圳市
66	2011	G8301	C39	广东省	深圳市
66	2012	C39	C39	广东省	深圳市
66	2013	C39	C39	广东省	深圳市
66	2014	C39	C39	广东省	深圳市
66	2015	C39	C39	广东省	深圳市
66	2016	C39	C39	广东省	深圳市
66	2017	C39	C39	广东省	深圳市
66	2018	C39	C39	广东省	深圳市
66	2019	C39	C39	广东省	深圳市
66	2020	C39	C39	广东省	深圳市
66	2021	C39	C39	广东省	深圳市
66	2022	C39	C39	广东省	深圳市
68	2000	C5110	C39	广东省	深圳市
68	2001	C5110	C39	广东省	深圳市
68	2002	C5110	C39	广东省	深圳市
68	2003	C5110	C39	广东省	深圳市
68	2004	C5110	C39	广东省	深圳市
68	2005	C5110	C39	广东省	深圳市
68	2006	C5110	C39	广东省	深圳市
68	2007	C5110	C39	广东省	深圳市
68	2008	C5110	C39	广东省	深圳市
68	2009	C5110	C39	广东省	深圳市
68	2010	C5110	C39	广东省	深圳市
68	2011	C5110	C39	广东省	深圳市
68	2012	C39	C39	广东省	深圳市
68	2013	C39	C39	广东省	深圳市
68	2014	C39	C39	广东省	深圳市
68	2015	C39	C39	广东省	深圳市
68	2016	C39	C39	广东省	深圳市
68	2017	C39	C39	广东省	深圳市
68	2018	C39	C39	广东省	深圳市
68	2019	C39	C39	广东省	深圳市
68	2020	M74	M74	广东省	深圳市
68	2021	M74	M74	广东省	深圳市
68	2022	M74	M74	广东省	深圳市
69	2000	K34	L72	广东省	深圳市
69	2001	K34	L72	广东省	深圳市
69	2002	K34	L72	广东省	深圳市
69	2003	K34	L72	广东省	深圳市
69	2004	K34	L72	广东省	深圳市
69	2005	K34	L72	广东省	深圳市
69	2006	K34	L72	广东省	深圳市
69	2007	K34	L72	广东省	深圳市
69	2008	K34	L72	广东省	深圳市
69	2009	K34	L72	广东省	深圳市
69	2010	K34	L72	广东省	深圳市
69	2011	K34	L72	广东省	深圳市
69	2012	N78	N78	广东省	深圳市
69	2013	N78	N78	广东省	深圳市
69	2014	N78	N78	广东省	深圳市
69	2015	N78	N78	广东省	深圳市
69	2016	N78	N78	广东省	深圳市
69	2017	N78	N78	广东省	深圳市
69	2018	K70	K70	广东省	深圳市
69	2019	K70	K70	广东省	深圳市
69	2020	K70	K70	广东省	深圳市
69	2021	K70	K70	广东省	深圳市
69	2022	K70	K70	广东省	深圳市
70	2000	C51	C39	广东省	深圳市
70	2001	C51	C39	广东省	深圳市
70	2002	C51	C39	广东省	深圳市
70	2003	C51	C39	广东省	深圳市
70	2004	C51	C39	广东省	深圳市
70	2005	C51	C39	广东省	深圳市
70	2006	C51	C39	广东省	深圳市
70	2007	C51	C39	广东省	深圳市
70	2008	C51	C39	广东省	深圳市
70	2009	C51	C39	广东省	深圳市
70	2010	G8101	C39	广东省	深圳市
70	2011	G8101	C39	广东省	深圳市
70	2012	C38	C38	广东省	深圳市
70	2013	C38	C38	广东省	深圳市
70	2014	C38	C38	广东省	深圳市
70	2015	C38	C38	广东省	深圳市
70	2016	C38	C38	广东省	深圳市
70	2017	C38	C38	广东省	深圳市
70	2018	C38	C38	广东省	深圳市
70	2019	C38	C38	广东省	深圳市
70	2020	C38	C38	广东省	深圳市
70	2021	C38	C38	广东省	深圳市
70	2022	C38	C38	广东省	深圳市
78	2000	C8101	C27	广东省	深圳市
78	2001	C8101	C27	广东省	深圳市
78	2002	C8101	C27	广东省	深圳市
78	2003	C8101	C27	广东省	深圳市
78	2004	C8101	C27	广东省	深圳市
78	2005	C8101	C27	广东省	深圳市
78	2006	C8101	C27	广东省	深圳市
78	2007	C8101	C27	广东省	深圳市
78	2008	C8101	C27	广东省	深圳市
78	2009	C8101	C27	广东省	深圳市
78	2010	C8101	C27	广东省	深圳市
78	2011	C8101	C27	广东省	深圳市
78	2012	F52	F52	广东省	深圳市
78	2013	F52	F52	广东省	深圳市
78	2014	F52	F52	广东省	深圳市
78	2015	F52	F52	广东省	深圳市
78	2016	F52	F52	广东省	深圳市
78	2017	F52	F52	广东省	深圳市
78	2018	F52	F52	广东省	深圳市
78	2019	F52	F52	广东省	深圳市
78	2020	F52	F52	广东省	深圳市
78	2021	F52	F52	广东省	深圳市
78	2022	F52	F52	广东省	深圳市
88	2000	F1105	G58	广东省	深圳市
88	2001	F1105	G58	广东省	深圳市
88	2002	F1105	G58	广东省	深圳市
88	2003	F1105	G58	广东省	深圳市
88	2004	F1105	G58	广东省	深圳市
88	2005	F1105	G58	广东省	深圳市
88	2006	F1105	G58	广东省	深圳市
88	2007	F1105	G58	广东省	深圳市
88	2008	F1105	G58	广东省	深圳市
88	2009	F1105	G58	广东省	深圳市
88	2010	F1105	G58	广东省	深圳市
88	2011	F1105	G58	广东省	深圳市
88	2012	G54	G54	广东省	深圳市
88	2013	G54	G54	广东省	深圳市
88	2014	G54	G54	广东省	深圳市
88	2015	G54	G54	广东省	深圳市
88	2016	G54	G54	广东省	深圳市
88	2017	G54	G54	广东省	深圳市
88	2018	G54	G54	广东省	深圳市
88	2019	G54	G54	广东省	深圳市
88	2020	G54	G54	广东省	深圳市
88	2021	G54	G54	广东省	深圳市
88	2022	G54	G54	广东省	深圳市
89	2000	F1115	G58	广东省	深圳市
89	2001	F1115	G58	广东省	深圳市
89	2002	F1115	G58	广东省	深圳市
89	2003	F1115	G58	广东省	深圳市
89	2004	F1115	G58	广东省	深圳市
89	2005	F1115	G58	广东省	深圳市
89	2006	F1115	G58	广东省	深圳市
89	2007	F1115	G58	广东省	深圳市
89	2008	F1115	G58	广东省	深圳市
89	2009	F1115	G58	广东省	深圳市
89	2010	F1115	G58	广东省	深圳市
89	2011	F1115	G58	广东省	深圳市
89	2012	G56	G56	广东省	深圳市
89	2013	G56	G56	广东省	深圳市
89	2014	G56	G56	广东省	深圳市
89	2015	G56	G56	广东省	深圳市
89	2016	G56	G56	广东省	深圳市
89	2017	G56	G56	广东省	深圳市
89	2018	G56	G56	广东省	深圳市
89	2019	G56	G56	广东省	深圳市
89	2020	G56	G56	广东省	深圳市
89	2021	G56	G56	广东省	深圳市
89	2022	G56	G56	广东省	深圳市
90	2000	E0101	E47	广东省	深圳市
90	2001	E0101	E47	广东省	深圳市
90	2002	E0101	E47	广东省	深圳市
90	2003	E0101	E47	广东省	深圳市
90	2004	E0101	E47	广东省	深圳市
90	2005	E0101	E47	广东省	深圳市
90	2006	E0101	E47	广东省	深圳市
90	2007	E0101	E47	广东省	深圳市
90	2008	E0101	E47	广东省	深圳市
90	2009	E0101	E47	广东省	深圳市
90	2010	E0101	E47	广东省	深圳市
90	2011	E0101	E47	广东省	深圳市
90	2012	E48	E48	广东省	深圳市
90	2013	E48	E48	广东省	深圳市
90	2014	E48	E48	广东省	深圳市
90	2015	E48	E48	广东省	深圳市
90	2016	E48	E48	广东省	深圳市
90	2017	E48	E48	广东省	深圳市
90	2018	E48	E48	广东省	深圳市
90	2019	E48	E48	广东省	深圳市
90	2020	E48	E48	广东省	深圳市
90	2021	E48	E48	广东省	深圳市
90	2022	E48	E48	广东省	深圳市
96	2000	H0301	F51	广东省	深圳市
96	2001	H0301	F51	广东省	深圳市
96	2002	H0301	F51	广东省	深圳市
96	2003	H0301	F51	广东省	深圳市
96	2004	H0301	F51	广东省	深圳市
96	2005	H0301	F51	广东省	深圳市
96	2006	H0301	F51	广东省	深圳市
96	2007	H0301	F51	广东省	深圳市
96	2008	H0301	F51	广东省	深圳市
96	2009	H0301	F51	广东省	深圳市
96	2010	H0301	F51	广东省	深圳市
96	2011	H0301	F51	广东省	深圳市
96	2012	F51	F51	广东省	深圳市
96	2013	F51	F51	广东省	深圳市
96	2014	F51	F51	广东省	深圳市
96	2015	F51	F51	广东省	深圳市
96	2016	F51	F51	广东省	深圳市
96	2017	F51	F51	广东省	深圳市
96	2018	F51	F51	广东省	深圳市
96	2019	F51	F51	广东省	深圳市
96	2020	F51	F51	广东省	深圳市
96	2021	F51	F51	广东省	深圳市
96	2022	F51	F51	广东省	深圳市
99	2000	F0910	G56	广东省	深圳市
99	2001	F0910	G56	广东省	深圳市
99	2002	F0910	G56	广东省	深圳市
99	2003	F0910	G56	广东省	深圳市
99	2004	F0910	G56	广东省	深圳市
99	2005	F0910	G56	广东省	深圳市
99	2006	F0910	G56	广东省	深圳市
99	2007	F0910	G56	广东省	深圳市
99	2008	F0910	G56	广东省	深圳市
99	2009	F0910	G56	广东省	深圳市
99	2010	F0910	G56	广东省	深圳市
99	2011	F0910	G56	广东省	深圳市
99	2012	G56	G56	广东省	深圳市
99	2013	G56	G56	广东省	深圳市
99	2014	G56	G56	广东省	深圳市
99	2015	G56	G56	广东省	深圳市
99	2016	G56	G56	广东省	深圳市
99	2017	G56	G56	广东省	深圳市
99	2018	G56	G56	广东省	深圳市
99	2019	G56	G56	广东省	深圳市
99	2020	G56	G56	广东省	深圳市
99	2021	G56	G56	广东省	深圳市
99	2022	G56	G56	广东省	深圳市
100	2003	C55	C39	广东省	惠州市
100	2004	C55	C39	广东省	惠州市
100	2005	C55	C39	广东省	惠州市
100	2006	C55	C39	广东省	惠州市
100	2007	C55	C39	广东省	惠州市
100	2008	C55	C39	广东省	惠州市
100	2009	C55	C39	广东省	惠州市
100	2010	C55	C39	广东省	惠州市
100	2011	C55	C39	广东省	惠州市
100	2012	C39	C39	广东省	惠州市
100	2013	C39	C39	广东省	惠州市
100	2014	C39	C39	广东省	惠州市
100	2015	C39	C39	广东省	惠州市
100	2016	C39	C39	广东省	惠州市
100	2017	C39	C39	广东省	惠州市
100	2018	C39	C39	广东省	惠州市
100	2019	C39	C39	广东省	惠州市
100	2020	C39	C39	广东省	惠州市
100	2021	C39	C39	广东省	惠州市
100	2022	C39	C39	广东省	惠州市
150	2000	J01	K70	广东省	惠州市
150	2001	J01	K70	广东省	惠州市
150	2002	J01	K70	广东省	惠州市
150	2003	J01	K70	广东省	惠州市
150	2004	J01	K70	广东省	惠州市
150	2005	J01	K70	广东省	惠州市
150	2006	J01	K70	广东省	惠州市
150	2007	J01	K70	广东省	汕头市
150	2008	J01	K70	广东省	汕头市
150	2009	J01	K70	广东省	汕头市
150	2010	J01	K70	广东省	汕头市
150	2011	J01	K70	广东省	汕头市
150	2012	K70	K70	广东省	汕头市
150	2013	K70	K70	广东省	汕头市
150	2014	K70	K70	广东省	汕头市
150	2015	K70	K70	广东省	汕头市
150	2016	Q83	Q83	广东省	汕头市
150	2017	Q83	Q83	广东省	汕头市
150	2018	Q83	Q83	广东省	汕头市
150	2019	Q83	Q83	广东省	汕头市
150	2020	Q83	Q83	广东省	汕头市
150	2021	Q83	Q83	广东省	汕头市
150	2022	Q83	Q83	广东省	汕头市
151	2000	K99	O81	北京市	北京市
151	2001	K99	O81	北京市	北京市
151	2002	K99	O81	北京市	北京市
151	2003	K99	O81	北京市	北京市
151	2004	K99	O81	北京市	北京市
151	2005	K99	O81	北京市	北京市
151	2006	K99	O81	北京市	北京市
151	2007	K99	O81	北京市	北京市
151	2008	K99	O81	北京市	北京市
151	2009	K99	O81	北京市	北京市
151	2010	H21	F52	北京市	北京市
151	2011	H21	F52	北京市	北京市
151	2012	F51	F51	北京市	北京市
151	2013	F51	F51	北京市	北京市
151	2014	F51	F51	北京市	北京市
151	2015	F51	F51	北京市	北京市
151	2016	F51	F51	北京市	北京市
151	2017	F51	F51	北京市	北京市
151	2018	F51	F51	北京市	北京市
151	2019	F51	F51	北京市	北京市
151	2020	F51	F51	北京市	北京市
151	2021	F51	F51	北京市	北京市
151	2022	F51	F51	北京市	北京市
153	2000	C8105	C27	安徽省	芜湖市
153	2001	C8105	C27	安徽省	芜湖市
153	2002	C8105	C27	安徽省	芜湖市
153	2003	C8105	C27	安徽省	芜湖市
153	2004	C8105	C27	安徽省	芜湖市
153	2005	C8105	C27	安徽省	芜湖市
153	2006	C8105	C27	安徽省	芜湖市
153	2007	C8105	C27	安徽省	芜湖市
153	2008	C8105	C27	安徽省	芜湖市
153	2009	C8105	C27	安徽省	芜湖市
153	2010	C8105	C27	安徽省	芜湖市
153	2011	C8105	C27	安徽省	芜湖市
153	2012	C27	C27	安徽省	芜湖市
153	2013	C27	C27	安徽省	芜湖市
153	2014	C27	C27	安徽省	芜湖市
153	2015	C27	C27	安徽省	芜湖市
153	2016	C27	C27	安徽省	芜湖市
153	2017	C27	C27	安徽省	芜湖市
153	2018	C27	C27	安徽省	芜湖市
153	2019	C27	C27	安徽省	芜湖市
153	2020	C27	C27	安徽省	芜湖市
153	2021	C27	C27	安徽省	芜湖市
153	2022	C27	C27	安徽省	芜湖市
155	2000	C4310	C26	四川省	成都市
155	2001	C4310	C26	四川省	成都市
155	2002	C4310	C26	四川省	成都市
155	2003	C4310	C26	四川省	成都市
155	2004	C4310	C26	四川省	成都市
155	2005	C4310	C26	四川省	成都市
155	2006	C4310	C26	四川省	成都市
155	2007	C4310	C26	四川省	成都市
155	2008	C4310	C26	四川省	成都市
155	2009	C4310	C26	四川省	成都市
155	2010	C4310	C26	四川省	成都市
155	2011	C4310	C26	四川省	成都市
155	2012	C26	C26	四川省	成都市
155	2013	C26	C26	四川省	成都市
155	2014	C26	C26	四川省	成都市
155	2015	C26	C26	四川省	成都市
155	2016	C26	C26	四川省	成都市
155	2017	C26	C26	四川省	成都市
155	2018	C26	C26	四川省	成都市
155	2019	D44	C26	四川省	成都市
155	2020	D44	D44	四川省	成都市
155	2021	D44	D44	四川省	成都市
155	2022	D44	D44	四川省	成都市
156	2000	C49	C29	湖南省	洪江市
156	2001	C49	C29	湖南省	洪江市
156	2002	C49	C29	湖南省	洪江市
156	2003	C49	C29	湖南省	洪江市
156	2004	C49	C29	湖南省	洪江市
156	2005	C49	C29	湖南省	洪江市
156	2006	C49	C29	湖南省	洪江市
156	2007	C49	C29	湖南省	洪江市
156	2008	C49	C29	湖南省	洪江市
156	2009	C49	C29	湖南省	洪江市
156	2010	C6930	C33	湖南省	洪江市
156	2011	C6930	C33	湖南省	洪江市
156	2012	R86	R86	浙江省	杭州市
156	2013	R86	R86	浙江省	杭州市
156	2014	R86	R86	浙江省	杭州市
156	2015	R86	R86	浙江省	杭州市
156	2016	R86	R86	浙江省	杭州市
156	2017	R86	R86	浙江省	杭州市
156	2018	R86	R86	浙江省	杭州市
156	2019	R86	R86	浙江省	杭州市
156	2020	R86	R86	浙江省	杭州市
156	2021	R86	R86	浙江省	杭州市
156	2022	R86	R86	浙江省	杭州市
157	2000	C7301	C35	湖南省	长沙市
157	2001	C7301	C35	湖南省	长沙市
157	2002	C7301	C35	湖南省	长沙市
157	2003	C7301	C35	湖南省	长沙市
157	2004	C7301	C35	湖南省	长沙市
157	2005	C7301	C35	湖南省	长沙市
157	2006	C7301	C35	湖南省	长沙市
157	2007	C7301	C35	湖南省	长沙市
157	2008	C7301	C35	湖南省	长沙市
157	2009	C7301	C35	湖南省	长沙市
157	2010	C7301	C35	湖南省	长沙市
157	2011	C7301	C35	湖南省	长沙市
157	2012	C35	C35	湖南省	长沙市
157	2013	C35	C35	湖南省	长沙市
157	2014	C35	C35	湖南省	长沙市
157	2015	C35	C35	湖南省	长沙市
157	2016	C35	C35	湖南省	长沙市
157	2017	C35	C35	湖南省	长沙市
157	2018	C35	C35	湖南省	长沙市
157	2019	C35	C35	湖南省	长沙市
157	2020	C35	C35	湖南省	长沙市
157	2021	C35	C35	湖南省	长沙市
157	2022	C35	C35	湖南省	长沙市
158	2000	C1105	C17	河北省	石家庄市
158	2001	C1105	C17	河北省	石家庄市
158	2002	C1105	C17	河北省	石家庄市
158	2003	C1105	C17	河北省	石家庄市
158	2004	C1105	C17	河北省	石家庄市
158	2005	C1105	C17	河北省	石家庄市
158	2006	C1105	C17	河北省	石家庄市
158	2007	C1105	C17	河北省	石家庄市
158	2008	C1105	C17	河北省	石家庄市
158	2009	C1105	C17	河北省	石家庄市
158	2010	C1105	C17	河北省	石家庄市
158	2011	C1105	C17	河北省	石家庄市
158	2012	C17	C17	河北省	石家庄市
158	2013	C17	C17	河北省	石家庄市
158	2014	C17	C17	河北省	石家庄市
158	2015	C17	C17	河北省	石家庄市
158	2016	C17	C17	河北省	石家庄市
158	2017	C17	C17	河北省	石家庄市
158	2018	C17	C17	河北省	石家庄市
158	2019	I65	I65	河北省	石家庄市
158	2020	I65	I65	河北省	石家庄市
158	2021	I65	I65	河北省	石家庄市
158	2022	I65	I65	河北省	石家庄市
159	2000	C41	C25	新疆维吾尔自治区	乌鲁木齐市
159	2001	C41	C25	新疆维吾尔自治区	乌鲁木齐市
159	2002	C41	C25	新疆维吾尔自治区	乌鲁木齐市
159	2003	C41	C25	新疆维吾尔自治区	乌鲁木齐市
159	2004	C41	C25	新疆维吾尔自治区	乌鲁木齐市
159	2005	C41	C25	新疆维吾尔自治区	乌鲁木齐市
159	2006	C41	C25	新疆维吾尔自治区	乌鲁木齐市
159	2007	C4115	C25	新疆维吾尔自治区	乌鲁木齐市
159	2008	C4115	C25	新疆维吾尔自治区	乌鲁木齐市
159	2009	C4115	C25	新疆维吾尔自治区	乌鲁木齐市
159	2010	C4115	C25	新疆维吾尔自治区	乌鲁木齐市
159	2011	C4115	C25	新疆维吾尔自治区	乌鲁木齐市
159	2012	F51	F51	新疆维吾尔自治区	乌鲁木齐市
159	2013	F51	F51	新疆维吾尔自治区	乌鲁木齐市
159	2014	F51	F51	新疆维吾尔自治区	乌鲁木齐市
159	2015	F51	F51	新疆维吾尔自治区	乌鲁木齐市
159	2016	F51	F51	新疆维吾尔自治区	乌鲁木齐市
159	2017	F51	F51	新疆维吾尔自治区	乌鲁木齐市
159	2018	F51	F51	新疆维吾尔自治区	乌鲁木齐市
159	2019	F51	F51	新疆维吾尔自治区	乌鲁木齐市
159	2020	F51	F51	新疆维吾尔自治区	乌鲁木齐市
159	2021	F51	F51	新疆维吾尔自治区	乌鲁木齐市
159	2022	F51	F51	新疆维吾尔自治区	乌鲁木齐市
166	2014	J67	J67	新疆维吾尔自治区	乌鲁木齐市
166	2015	J67	J67	新疆维吾尔自治区	乌鲁木齐市
166	2016	J67	J67	新疆维吾尔自治区	乌鲁木齐市
166	2017	J67	J67	新疆维吾尔自治区	乌鲁木齐市
166	2018	J67	J67	新疆维吾尔自治区	乌鲁木齐市
166	2019	J67	J67	新疆维吾尔自治区	乌鲁木齐市
166	2020	J67	J67	新疆维吾尔自治区	乌鲁木齐市
166	2021	J67	J67	新疆维吾尔自治区	乌鲁木齐市
166	2022	J67	J67	新疆维吾尔自治区	乌鲁木齐市
301	2000	C11	C17	江苏省	苏州市
301	2001	C11	C17	江苏省	苏州市
301	2002	C11	C17	江苏省	苏州市
301	2003	C11	C17	江苏省	苏州市
301	2004	C11	C17	江苏省	苏州市
301	2005	C11	C17	江苏省	苏州市
301	2006	C11	C17	江苏省	苏州市
301	2007	C11	C17	江苏省	苏州市
301	2008	C11	C17	江苏省	苏州市
301	2009	C11	C17	江苏省	苏州市
301	2010	M	S90	江苏省	苏州市
301	2011	M	S90	江苏省	苏州市
301	2012	D44	D44	江苏省	苏州市
301	2013	D44	D44	江苏省	苏州市
301	2014	D44	D44	江苏省	苏州市
301	2015	D44	D44	江苏省	苏州市
301	2016	D44	D44	江苏省	苏州市
301	2017	D44	D44	江苏省	苏州市
301	2018	C28	C28	江苏省	苏州市
301	2019	C28	C28	江苏省	苏州市
301	2020	C28	C28	江苏省	苏州市
301	2021	C28	C28	江苏省	苏州市
301	2022	C28	C28	江苏省	苏州市
333	2013	C38	C38	广东省	佛山市
333	2014	C38	C38	广东省	佛山市
333	2015	C38	C38	广东省	佛山市
333	2016	C38	C38	广东省	佛山市
333	2017	C38	C38	广东省	佛山市
333	2018	C38	C38	广东省	佛山市
333	2019	C38	C38	广东省	佛山市
333	2020	C38	C38	广东省	佛山市
333	2021	C38	C38	广东省	佛山市
333	2022	C38	C38	广东省	佛山市
338	2007	C7505	C36	山东省	潍坊市
338	2008	C7505	C36	山东省	潍坊市
338	2009	C7505	C36	山东省	潍坊市
338	2010	C7505	C36	山东省	潍坊市
338	2011	C7505	C36	山东省	潍坊市
338	2012	C36	C36	山东省	潍坊市
338	2013	C36	C36	山东省	潍坊市
338	2014	C36	C36	山东省	潍坊市
338	2015	C36	C36	山东省	潍坊市
338	2016	C36	C36	山东省	潍坊市
338	2017	C36	C36	山东省	潍坊市
338	2018	C36	C36	山东省	潍坊市
338	2019	C36	C36	山东省	潍坊市
338	2020	C36	C36	山东省	潍坊市
338	2021	C36	C36	山东省	潍坊市
338	2022	C36	C36	山东省	潍坊市
400	2000	C7610	C38	河南省	许昌市
400	2001	C7610	C38	河南省	许昌市
400	2002	C7610	C38	河南省	许昌市
400	2003	C7610	C38	河南省	许昌市
400	2004	C7610	C38	河南省	许昌市
400	2005	C7610	C38	河南省	许昌市
400	2006	C7610	C38	河南省	许昌市
400	2007	C7610	C38	河南省	许昌市
400	2008	C7610	C38	河南省	许昌市
400	2009	C7610	C38	河南省	许昌市
400	2010	C7610	C38	河南省	许昌市
400	2011	C7610	C38	河南省	许昌市
400	2012	C38	C38	河南省	许昌市
400	2013	C38	C38	河南省	许昌市
400	2014	C38	C38	河南省	许昌市
400	2015	C38	C38	河南省	许昌市
400	2016	C38	C38	河南省	许昌市
400	2017	C38	C38	河南省	许昌市
400	2018	C38	C38	河南省	许昌市
400	2019	C38	C38	河南省	许昌市
400	2020	C38	C38	河南省	许昌市
400	2021	C38	C38	河南省	许昌市
400	2022	C38	C38	河南省	许昌市
401	2000	C6101	C30	河北省	唐山市
401	2001	C6101	C30	河北省	唐山市
401	2002	C6101	C30	河北省	唐山市
401	2003	C6101	C30	河北省	唐山市
401	2004	C6101	C30	河北省	唐山市
401	2005	C6101	C30	河北省	唐山市
401	2006	C6101	C30	河北省	唐山市
401	2007	C6101	C30	河北省	唐山市
401	2008	C6101	C30	河北省	唐山市
401	2009	C6101	C30	河北省	唐山市
401	2010	C6101	C30	河北省	唐山市
401	2011	C6101	C30	河北省	唐山市
401	2012	C30	C30	河北省	唐山市
401	2013	C30	C30	河北省	唐山市
401	2014	C30	C30	河北省	唐山市
401	2015	C30	C30	河北省	唐山市
401	2016	C30	C30	河北省	唐山市
401	2017	C30	C30	河北省	唐山市
401	2018	C30	C30	河北省	唐山市
401	2019	C30	C30	河北省	唐山市
401	2020	C30	C30	河北省	唐山市
401	2021	C30	C30	河北省	唐山市
401	2022	C30	C30	河北省	唐山市
402	2000	J01	K70	重庆市	重庆市
402	2001	J01	K70	北京市	北京市
402	2002	J01	K70	北京市	北京市
402	2003	J01	K70	北京市	北京市
402	2004	J01	K70	北京市	北京市
402	2005	J01	K70	北京市	北京市
402	2006	J01	K70	北京市	北京市
402	2007	J01	K70	北京市	北京市
402	2008	J01	K70	北京市	北京市
402	2009	J01	K70	北京市	北京市
402	2010	J01	K70	北京市	北京市
402	2011	J01	K70	北京市	北京市
402	2012	K70	K70	北京市	北京市
402	2013	K70	K70	北京市	北京市
402	2014	K70	K70	北京市	北京市
402	2015	K70	K70	北京市	北京市
402	2016	K70	K70	北京市	北京市
402	2017	K70	K70	北京市	北京市
402	2018	K70	K70	北京市	北京市
402	2019	K70	K70	北京市	北京市
402	2020	K70	K70	北京市	北京市
402	2021	K70	K70	北京市	北京市
402	2022	K70	K70	北京市	北京市
403	2000	C4	C26	江西省	宜春市
403	2001	C4	C26	江西省	宜春市
403	2002	C4	C26	江西省	宜春市
403	2003	C4	C26	江西省	宜春市
403	2004	C4	C26	江西省	宜春市
403	2005	C4	C26	江西省	宜春市
403	2006	C4	C26	江西省	宜春市
403	2007	C4	C26	江西省	宜春市
403	2008	C4	C26	山西省	太原市
403	2009	C4	C26	山西省	太原市
403	2010	C8101	C27	山西省	太原市
403	2011	C8101	C27	山西省	太原市
403	2012	C27	C27	山西省	太原市
403	2013	C27	C27	山西省	太原市
403	2014	C27	C27	山西省	太原市
403	2015	C27	C27	山西省	太原市
403	2016	C27	C27	山西省	太原市
403	2017	C27	C27	山西省	太原市
403	2018	C27	C27	山西省	太原市
403	2019	C27	C27	山西省	太原市
403	2020	C27	C27	山西省	太原市
403	2021	C27	C27	山西省	太原市
403	2022	C27	C27	山西省	太原市
404	2000	C7110	C34	江西省	景德镇市
404	2001	C7110	C34	江西省	景德镇市
404	2002	C7110	C34	江西省	景德镇市
404	2003	C7110	C34	江西省	景德镇市
404	2004	C7110	C34	江西省	景德镇市
404	2005	C7110	C34	江西省	景德镇市
404	2006	C7110	C34	江西省	景德镇市
404	2007	C7110	C34	江西省	景德镇市
404	2008	C7110	C34	江西省	景德镇市
404	2009	C7110	C34	江西省	景德镇市
404	2010	C7110	C34	江西省	景德镇市
404	2011	C7110	C34	江西省	景德镇市
404	2012	C34	C34	江西省	景德镇市
404	2013	C34	C34	江西省	景德镇市
404	2014	C34	C34	江西省	景德镇市
404	2015	C34	C34	江西省	景德镇市
404	2016	C34	C34	江西省	景德镇市
404	2017	C34	C34	江西省	景德镇市
404	2018	C34	C34	江西省	景德镇市
404	2019	C34	C34	江西省	景德镇市
404	2020	C34	C34	江西省	景德镇市
404	2021	C34	C34	江西省	景德镇市
404	2022	C34	C34	江西省	景德镇市
405	2000	C6715	C32	广东省	珠海市
405	2001	C6715	C32	广东省	珠海市
405	2002	C6715	C32	广东省	珠海市
405	2003	C6715	C32	广东省	珠海市
406	2000	B0301	B07	山东省	东营市
406	2001	B0301	B07	山东省	东营市
406	2002	B0301	B07	山东省	东营市
406	2003	B0301	B07	山东省	东营市
406	2004	B0301	B07	山东省	东营市
406	2005	B0301	B07	山东省	东营市
407	2000	C4905	C29	山东省	济南市
407	2001	C4905	C29	山东省	济南市
407	2002	C4905	C29	山东省	济南市
407	2003	C4905	C29	山东省	济南市
407	2004	C4905	C29	山东省	济南市
407	2005	C4905	C29	山东省	济南市
407	2006	C4905	C29	山东省	济南市
407	2007	C4905	C29	山东省	济南市
407	2008	C4905	C29	山东省	济南市
407	2009	C4905	C29	山东省	济南市
407	2010	C4905	C29	山东省	济南市
407	2011	C4905	C29	山东省	济南市
407	2012	C26	C26	山东省	济南市
407	2013	C26	C26	山东省	济南市
407	2014	C26	C26	山东省	济南市
407	2015	C26	C26	山东省	济南市
407	2016	D45	D45	山东省	济南市
407	2017	D45	D45	山东省	济南市
407	2018	D45	D45	山东省	济南市
407	2019	D45	D45	山东省	济南市
407	2020	D45	D45	山东省	济南市
407	2021	D45	D45	山东省	济南市
407	2022	D45	D45	山东省	济南市
408	2000	C61	C30	河北省	邯郸市
408	2001	C61	C30	河北省	邯郸市
408	2002	C61	C30	河北省	邯郸市
408	2003	C61	C30	河北省	邯郸市
408	2004	C61	C30	河北省	邯郸市
408	2005	C61	C30	河北省	邯郸市
408	2006	C61	C30	河北省	邯郸市
408	2007	C61	C30	河北省	邯郸市
408	2008	C61	C30	河北省	邯郸市
408	2009	C61	C30	河北省	邯郸市
408	2010	C61	C30	河北省	邯郸市
408	2011	C6730	C32	河北省	邯郸市
408	2012	F51	F51	河北省	邯郸市
408	2013	F51	F51	河北省	邯郸市
408	2014	F51	F51	河北省	邯郸市
408	2015	F51	F51	河北省	邯郸市
408	2016	F51	F51	青海省	格尔木市
408	2017	C26	C26	青海省	格尔木市
408	2018	C26	C26	青海省	格尔木市
408	2019	C26	C26	青海省	格尔木市
408	2020	C26	C26	青海省	格尔木市
408	2021	C26	C26	青海省	格尔木市
408	2022	C26	C26	青海省	格尔木市
409	2000	C7350	C35	广东省	深圳市
409	2001	C7350	C35	广东省	深圳市
409	2002	C7350	C35	广东省	深圳市
409	2003	C7350	C35	广东省	深圳市
409	2004	C7350	C35	广东省	深圳市
409	2005	C7350	C35	广东省	深圳市
409	2006	C7350	C35	广东省	深圳市
409	2007	C7350	C35	广东省	深圳市
409	2008	C7350	C35	广东省	深圳市
409	2009	C7350	C35	广东省	深圳市
409	2010	C7350	C35	广东省	深圳市
409	2011	C7350	C35	安徽省	蚌埠市
409	2012	F51	F51	安徽省	蚌埠市
409	2013	B08	B08	山东省	济南市
409	2014	B08	B08	山东省	济南市
409	2015	B08	B08	山东省	济南市
409	2016	S90	S90	山东省	济南市
409	2017	S90	S90	山东省	济南市
409	2018	S90	S90	山东省	济南市
409	2019	S90	S90	山东省	济南市
409	2020	S90	S90	山东省	济南市
409	2021	I65	I65	山东省	济南市
409	2022	I65	I65	山东省	济南市
410	2000	C7105	C34	辽宁省	沈阳市
410	2001	C7105	C34	辽宁省	沈阳市
410	2002	C7105	C34	辽宁省	沈阳市
410	2003	C7105	C34	辽宁省	沈阳市
410	2004	C7105	C34	辽宁省	沈阳市
410	2005	C7105	C34	辽宁省	沈阳市
410	2006	C7105	C34	辽宁省	沈阳市
410	2007	C7105	C34	辽宁省	沈阳市
410	2008	C7105	C34	辽宁省	沈阳市
410	2009	C7105	C34	辽宁省	沈阳市
410	2010	C7105	C34	辽宁省	沈阳市
410	2011	C7105	C34	辽宁省	沈阳市
410	2012	C34	C34	辽宁省	沈阳市
410	2013	C34	C34	辽宁省	沈阳市
410	2014	C34	C34	辽宁省	沈阳市
410	2015	C34	C34	辽宁省	沈阳市
410	2016	C34	C34	辽宁省	沈阳市
410	2017	C34	C34	辽宁省	沈阳市
410	2018	C34	C34	辽宁省	沈阳市
410	2019	C34	C34	辽宁省	沈阳市
410	2020	C34	C34	辽宁省	沈阳市
410	2021	C34	C34	辽宁省	沈阳市
410	2022	C34	C34	辽宁省	沈阳市
411	2000	H11	F52	浙江省	杭州市
411	2001	H11	F52	浙江省	杭州市
411	2002	H11	F52	浙江省	杭州市
411	2003	H11	F52	浙江省	杭州市
411	2004	H11	F52	浙江省	杭州市
411	2005	H11	F52	浙江省	杭州市
411	2006	H11	F52	浙江省	杭州市
411	2007	H11	F52	浙江省	杭州市
411	2008	H11	F52	浙江省	杭州市
411	2009	H11	F52	浙江省	杭州市
411	2010	H0160	F51	浙江省	杭州市
411	2011	H0160	F51	浙江省	杭州市
411	2012	F51	F51	浙江省	杭州市
411	2013	F51	F51	浙江省	杭州市
411	2014	F51	F51	浙江省	杭州市
411	2015	F51	F51	浙江省	杭州市
411	2016	F51	F51	浙江省	杭州市
411	2017	F51	F51	浙江省	杭州市
411	2018	F51	F51	浙江省	杭州市
411	2019	F51	F51	浙江省	杭州市
411	2020	F51	F51	浙江省	杭州市
411	2021	F51	F51	浙江省	杭州市
411	2022	F51	F51	浙江省	杭州市
412	2000	M	S90	吉林省	长春市
412	2001	M	S90	吉林省	长春市
412	2002	M	S90	吉林省	长春市
412	2003	M	S90	吉林省	长春市
413	2000	C5110	C39	河北省	石家庄市
413	2001	C5110	C39	河北省	石家庄市
413	2002	C5110	C39	河北省	石家庄市
413	2003	C5110	C39	河北省	石家庄市
413	2004	C5110	C39	河北省	石家庄市
413	2005	C5110	C39	河北省	石家庄市
413	2006	C5110	C39	河北省	石家庄市
413	2007	C5110	C39	河北省	石家庄市
413	2008	C5110	C39	河北省	石家庄市
413	2009	C5110	C39	河北省	石家庄市
413	2010	C5110	C39	河北省	石家庄市
413	2011	C5110	C39	河北省	石家庄市
413	2012	C39	C39	河北省	石家庄市
413	2013	C39	C39	河北省	石家庄市
413	2014	C39	C39	河北省	石家庄市
413	2015	C39	C39	河北省	石家庄市
413	2016	C39	C39	河北省	石家庄市
413	2017	C39	C39	河北省	石家庄市
413	2018	C39	C39	河北省	石家庄市
413	2019	C39	C39	河北省	石家庄市
413	2020	C39	C39	河北省	石家庄市
413	2021	C39	C39	河北省	石家庄市
413	2022	C39	C39	河北省	石家庄市
415	2000	E01	E48	新疆维吾尔自治区	乌鲁木齐市
415	2001	E01	E48	新疆维吾尔自治区	乌鲁木齐市
415	2002	E01	E48	新疆维吾尔自治区	乌鲁木齐市
415	2003	E01	E48	新疆维吾尔自治区	乌鲁木齐市
415	2004	E01	E48	新疆维吾尔自治区	乌鲁木齐市
415	2005	E01	E48	新疆维吾尔自治区	乌鲁木齐市
415	2006	E01	E48	新疆维吾尔自治区	乌鲁木齐市
415	2007	E01	E48	新疆维吾尔自治区	乌鲁木齐市
415	2008	E01	E48	新疆维吾尔自治区	乌鲁木齐市
415	2009	E01	E48	新疆维吾尔自治区	乌鲁木齐市
415	2010	E01	E48	新疆维吾尔自治区	乌鲁木齐市
415	2011	K39	L71	新疆维吾尔自治区	乌鲁木齐市
415	2012	L71	L71	新疆维吾尔自治区	乌鲁木齐市
415	2013	L71	L71	新疆维吾尔自治区	乌鲁木齐市
415	2014	L71	L71	新疆维吾尔自治区	乌鲁木齐市
415	2015	L71	L71	新疆维吾尔自治区	乌鲁木齐市
415	2016	L71	L71	新疆维吾尔自治区	乌鲁木齐市
415	2017	L71	L71	新疆维吾尔自治区	乌鲁木齐市
415	2018	L71	L71	新疆维吾尔自治区	乌鲁木齐市
415	2019	L71	L71	新疆维吾尔自治区	乌鲁木齐市
415	2020	L71	L71	新疆维吾尔自治区	乌鲁木齐市
415	2021	L71	L71	新疆维吾尔自治区	乌鲁木齐市
415	2022	L71	L71	新疆维吾尔自治区	乌鲁木齐市
416	2000	C03	C14	山东省	青岛市
416	2001	C03	C14	山东省	青岛市
416	2002	C03	C14	山东省	青岛市
416	2003	C03	C14	山东省	青岛市
416	2004	C03	C14	山东省	青岛市
416	2005	C03	C14	山东省	青岛市
416	2006	C03	C14	山东省	青岛市
416	2007	C03	C14	山东省	青岛市
416	2008	C03	C14	山东省	青岛市
416	2009	C03	C14	山东省	青岛市
416	2010	H1130	F52	山东省	青岛市
416	2011	H1130	F52	山东省	青岛市
416	2012	F52	F52	山东省	青岛市
416	2013	F52	F52	山东省	青岛市
416	2014	F52	F52	山东省	青岛市
416	2015	J69	J69	山东省	青岛市
416	2016	J69	J69	山东省	青岛市
[truncated: 55,608 more rows]
